# Supplementary material for: A High-Density SNP Map of Sunflower Derived from RAD-Sequencing Facilitating Fine-Mapping of the Rust Resistance Gene R12
Source: PLoS One. 2014 Jul 11;9(7):e98628. doi: 10.1371/journal.pone.0098628 (PMC4094432; doi:10.1371/journal.pone.0098628)
Supplement: Table S1 — List of three-hundred one USDA released sunflower germplasms used for marker validation. (XLSX) [file pone.0098628.s001.xlsx]

## Sheet: Sheet1
Table S1 List of three-hundred one of USDA released sunflower germplasms used for marker validation
Line	Line	Line	Line	Line	Line	Line
HA 60	HA 338	HA 432	RHA 270	RHA 355	RHA 436	NEG-1255
HA 61	HA 339	HA 433	RHA 271	RHA 356	RHA 437	NMS 377
HA 64	HA 341	HA 434	RHA 272	RHA 357	RHA 438	NSL 15346
HA 89	HA 342	HA 435	RHA 273	RHA 358	RHA 439	NSL 74336
HA 99	HA 343	HA 441	RHA 274	RHA 359	RHA 440	P-21-VR1
HA 113	HA 349	HA 442	RHA 274 (LP-1)	RHA 360	RHA 443	PAR-1671-1
HA 124	HA 350	HA 444	RHA 274 (LP-2)	RHA 361	RHA 447	PAR-1673-2
HA 224	HA 351	HA 445	RHA 274 (LS-1)	RHA 362	RHA 450	PET-PET-1741-2
HA 232	HA 352	HA 446	RHA 274 (LS-2)	RHA 363	RHA 453	PRA-HIR-437
HA 234	HA 353	HA 448	RHA 275	RHA 364	RHA 454	PRA-PRA-1142
HA 277	HA 369	HA 449	RHA 276	RHA 365	RHA 455	PRA-RUN-417-3
HA 285	HA 370	HA 451	RHA 278	RHA 366	RHA 461	R-185
HA 286	HA 371	HA 452	RHA 279	RHA 367	RHA 462	R-188
HA 287	HA 372	HA 456	RHA 280	RHA 368	RHA 463	R-190
HA 288	HA 378	HA 457	RHA 282	RHA 373	RHA 464	R-201
HA 289	HA 379	HA 458	RHA 293	RHA 374	RHA 468	R-202
HA 290	HA 380	HA 459	RHA 294	RHA 375	RHA 801	R-206
HA 291	HA 382	HA 460	RHA 295	RHA 376	RHA 854	R-207
HA 292	HA 383	HA 465	RHA 296	RHA 377	RHA 855	RES-834-2
HA 300	HA 384	HA 466	RHA 297	RHA 381	RHA 856	RES-834-3
HA 301	HA 385	HA 467	RHA 298	RHA 386	RHA 857	Rf ANN-1742
HA 302	HA 390	HA 821	RHA 299	RHA 387	RHA 858	Rf ARG-420
HA 303	HA 393	HA 822	RHA 309	RHA 388	RHA 859	Rf Tub-346
HA 304	HA 394	HA 850	RHA 310	RHA 389	09-1202-4	RGIG1
HA 305	HA 402	HA 851	RHA 311	RHA 391	09-1205-1	RMAX1
HA 306	HA 403	HA 852	RHA 324	RHA 392	09-383-1	RPEF1
HA 307	HA 404	HA 853	RHA 325	RHA 395	09-387-1	RPET2
HA 308	HA 405	HA 382 (LS-1)	RHA 326	RHA 396	09-388-1	SD00-1269
HA 312	HA 406	HA 382 (LS-2)	RHA 327	RHA 397	09-7-2	SD00-1329
HA 313	HA 407	HA 412 HO	RHA 328	RHA 398	ANO-1509-1	SD00-1349
HA 314	HA 410	HA 821 (LP-1)	RHA 329	RHA 399	ARG-1575-2	SDB1
HA 315	HA 411	HA 821 (LS-1)	RHA 330	RHA 400	ARG-420	SDB2
HA 316	HA 412	HA-R1	RHA 331	RHA 408	DEB-SIL-367-2	SDB3
HA 317	HA 413	HA-R2	RHA 332	RHA 409	DES-1474-1	SDR24
HA 318	HA 414	HA-R3	RHA 333	RHA 415	GIG-1616-1	SDR25
HA 319	HA 421	HA-R4	RHA 334	RHA 416	GIG-1616-2	SDR27
HA 320	HA 422	HA-R5	RHA 340	RHA 417	HIR-1734-1	SDR28
HA 321	HA 423	HA-R6	RHA 344	RHA 418	HIR-1734-2	SDR29
HA 322	HA 424	HA-R7	RHA 345	RHA 419	HIR-828-3	SDR30
HA 323	HA 425	HA-R8	RHA 346	RHA 420	IMISUN-1	STR-1622-2
HA 335	HA 429	RHA 265	RHA 347	RHA 426	IMISUN-2	SURES-1
HA 336	HA 430	RHA 266	RHA 348	RHA 427	IMISUN-3	SURES-2
HA 337	HA 431	RHA 269	RHA 354	RHA 428	IMISUN-4	TUB-1709-3
