# Supplementary material for: A High-Density SNP Map of Sunflower Derived from RAD-Sequencing Facilitating Fine-Mapping of the Rust Resistance Gene R12
Source: PLoS One. 2014 Jul 11;9(7):e98628. doi: 10.1371/journal.pone.0098628 (PMC4094432; doi:10.1371/journal.pone.0098628)
Supplement: Table S2 — List of two-hundred forty seven sunflower plant introduction (PI) lines used for marker validation. (XLSX) [file pone.0098628.s002.xlsx]

## Sheet: Sheet1 
Table S2 List of two-hundred fourty seven of the sunflower plant introduction (PI) lines used for marker validation
Line	Taxonmy	Country	State
PI 204578	H. annuus	Turkey
PI 386236	H. annuus	Former Soviet Union
PI 431520	H. annuus	Romania
PI 432508	H. annuus	United States	Arizona
PI 432519	H. annuus	United States	New Mexico
PI 468635	H. annuus	Mexico
PI 468636	H. annuus	Mexico
PI 476759	H. annuus	Bulgaria
PI 480471	H. annuus	Zambia
PI 486364	H. annuus	Former Soviet Union
PI 496264	H. annuus	China	Liaoning
PI 496266	H. annuus	China	Liaoning
PI 497936	H. annuus	Russian Federation
PI 497940	H. annuus	Russian Federation
PI 500687	H. annuus	Zambia
PI 505653	H. annuus	Zambia
PI 505837	H. annuus	Former Soviet Union
PI 507894	H. annuus	Hungary
PI 507900	H. annuus	Hungary
PI 507903	H. annuus	Hungary
PI 507904	H. annuus	Hungary
PI 507906	H. annuus	Hungary
PI 507907	H. annuus	Hungary
PI 507911	H. annuus	Hungary
PI 507912	H. annuus	Hungary
PI 507913	H. annuus	Hungary
PI 507915	H. annuus	Hungary
PI 507917	H. annuus	Hungary
PI 507919	H. annuus	Hungary
PI 507920	H. annuus	Hungary
PI 507922	H. annuus	Hungary
PI 507924	H. annuus	Hungary
PI 507925	H. annuus	Hungary
PI 511760	H. annuus	Peru
PI 526252	H. annuus	Zimbabwe
PI 526253	H. annuus	Zimbabwe
PI 526254	H. annuus	Zimbabwe
PI 526256	H. annuus	Zimbabwe
PI 526257	H. annuus	Zimbabwe
PI 526258	H. annuus	Zimbabwe
PI 526259	H. annuus	Zimbabwe
PI 526260	H. annuus	Zimbabwe
PI 526261	H. annuus	Zimbabwe
PI 526262	H. annuus	Zimbabwe
PI 526263	H. annuus	Zimbabwe
PI 526264	H. annuus	Zimbabwe
PI 526265	H. annuus	Zimbabwe
PI 526267	H. annuus	Zimbabwe
PI 531338	H. annuus	Hungary
PI 531340	H. annuus	Hungary
PI 531341	H. annuus	Poland
PI 531342	H. annuus	Hungary
PI 531343	H. annuus	Hungary
PI 531346	H. annuus	Czechoslovakia
PI 531348	H. annuus	Hungary
PI 531352	H. annuus	India
PI 531353	H. annuus	Hungary
PI 531355	H. annuus	Zambia
PI 531356	H. annuus	India
PI 531357	H. annuus	Hungary
PI 531359	H. annuus	Germany
PI 531360	H. annuus	Hungary
PI 531361	H. annuus	Hungary
PI 531362	H. annuus	United States
PI 531364	H. annuus	Hungary
PI 531365	H. annuus	Hungary
PI 531366	H. annuus	Poland
PI 531367	H. annuus	France
PI 531369	H. annuus	Hungary
PI 531370	H. annuus	Hungary
PI 531374	H. annuus	Former Serbia and Montenegro
PI 531376	H. annuus	Germany
PI 531377	H. annuus	Hungary
PI 531378	H. annuus	Hungary
PI 531381	H. annuus	Italy
PI 531382	H. annuus	Hungary
PI 531383	H. annuus	Hungary
PI 531384	H. annuus	Hungary
PI 531385	H. annuus	Portugal
PI 531386	H. annuus	Romania
PI 531387	H. annuus	Hungary
PI 531388	H. annuus	Morocco
PI 531391	H. annuus	Former Soviet Union
PI 531392	H. annuus	United States
PI 531502	H. annuus	United States	Idaho
PI 531503	H. annuus	United States	Idaho
PI 535888	H. annuus	Poland
PI 535889	H. annuus	Poland
PI 535890	H. annuus	Poland
PI 535891	H. annuus	Poland
PI 535892	H. annuus	Poland
PI 535893	H. annuus	Poland
PI 535894	H. annuus	Poland
PI 536623	H. annuus	Spain
PI 536624	H. annuus	Spain
PI 536625	H. annuus	Spain
PI 536626	H. annuus	Spain
PI 536627	H. annuus	Spain
PI 536628	H. annuus	Spain
PI 536629	H. annuus	Spain
PI 543006	H. annuus	United States	Idaho
PI 552950	H. annuus	Canada	Manitoba
PI 552951	H. annuus	Canada	Manitoba
PI 596742	H. annuus	United States	North Dakota
PI 596744	H. annuus	United States	North Dakota
PI 600684	H. annuus	Spain	Cordoba
PI 600690	H. annuus	Spain	Cordoba
PI 600692	H. annuus	Spain	Cordoba
PI 600695	H. annuus	Spain	Cordoba
PI 600696	H. annuus	Spain	Cordoba
PI 600697	H. annuus	Spain	Cordoba
PI 600698	H. annuus	Spain	Cordoba
PI 600704	H. annuus	Spain	Cordoba
PI 600709	H. annuus	Spain	Cordoba
PI 600710	H. annuus	Spain	Cordoba
PI 600711	H. annuus	Spain	Cordoba
PI 600712	H. annuus	Spain	Cordoba
PI 600714	H. annuus	Spain	Cordoba
PI 600716	H. annuus	Spain	Cordoba
PI 600718	H. annuus	United States
PI 600719	H. annuus	United States
PI 600720	H. annuus	United States
PI 600722	H. annuus	United States	Arizona
PI 600723	H. annuus	United States	North Dakota
PI 600724	H. annuus	United States	North Dakota
PI 600725	H. annuus	United States	North Dakota
PI 600807	H. annuus	United States
PI 600808	H. annuus	United States
PI 600809	H. annuus	United States
PI 600812	H. annuus	United States
PI 600987	H. annuus	United States	Connecticut
PI 650348	H. annuus	China
PI 650349	H. annuus	Uncertain
PI 650378	H. annuus	Germany
PI 650385	H. annuus	Russian Federation
PI 650386	H. annuus	Former Soviet Union
PI 650389	H. annuus	Bulgaria
PI 650416	H. annuus	Zimbabwe
PI 650418	H. annuus	Zimbabwe
PI 650490	H. annuus	Romania
PI 650498	H. annuus	Romania
PI 650501	H. annuus	Romania
PI 650504	H. annuus	Romania
PI 650507	H. annuus	Former Soviet Union
PI 650513	H. annuus	Canada
PI 650515	H. annuus	Canada
PI 650523	H. annuus	Canada
PI 650524	H. annuus	Canada
PI 650525	H. annuus	Canada
PI 650526	H. annuus	Canada
PI 650527	H. annuus	Canada
PI 650541	H. annuus	Argentina
PI 650542	H. annuus	Romania
PI 650543	H. annuus	Romania
PI 650562	H. annuus	United States	North Dakota
PI 650613	H. annuus	United States	North Dakota
PI 650616	H. annuus	Uncertain
PI 650618	H. annuus	Uncertain
PI 650625	H. annuus	Former Serbia and Montenegro
PI 650645	H. annuus	Mexico
PI 650646	H. annuus	Mexico	Mexico
PI 650647	H. annuus	United States	New Mexico
PI 650648	H. annuus	United States	New Mexico
PI 650653	H. annuus	United States	Washington
PI 650671	H. annuus	Spain	Cordoba
PI 650675	H. annuus	Spain	Cordoba
PI 650676	H. annuus	Spain	Cordoba
PI 650681	H. annuus	Spain	Cordoba
PI 650686	H. annuus	Spain	Cordoba
PI 650687	H. annuus	Spain	Cordoba
PI 650690	H. annuus	Spain	Cordoba
PI 650692	H. annuus	Spain	Cordoba
PI 650698	H. annuus	Spain	Cordoba
PI 650699	H. annuus	Spain	Cordoba
PI 650703	H. annuus	Spain
PI 650704	H. annuus	Spain	Cordoba
PI 650705	H. annuus	Spain	Cordoba
PI 650706	H. annuus	Spain	Cordoba
PI 650710	H. annuus	Spain	Cordoba
PI 650711	H. annuus	Spain	Cordoba
PI 650713	H. annuus	Spain	Cordoba
PI 650716	H. annuus	Spain	Jaen
PI 650723	H. annuus	United States	California
PI 650724	H. annuus	United States	California
PI 650729	H. annuus	Russian Federation
PI 650736	H. annuus	Russian Federation
PI 650756	H. annuus	Mexico
PI 650757	H. annuus	Mexico
PI 650758	H. annuus	Mexico
PI 650759	H. annuus	Mexico
PI 650760	H. annuus	Mexico
PI 650767	H. annuus	Russian Federation
PI 650769	H. annuus	Russian Federation
PI 650771	H. annuus	Former Soviet Union
PI 650772	H. annuus	Russian Federation
PI 650773	H. annuus	Russian Federation
PI 650775	H. annuus	Russian Federation
PI 650776	H. annuus	Russian Federation
PI 650777	H. annuus	Russian Federation
PI 650778	H. annuus	Russian Federation
PI 650779	H. annuus	Russian Federation
PI 650780	H. annuus	Bulgaria
PI 650782	H. annuus	Russian Federation
PI 650783	H. annuus	Russian Federation
PI 650786	H. annuus	Russian Federation
PI 650787	H. annuus	Russian Federation
PI 650789	H. annuus	China	Jilin
PI 650794	H. annuus	Argentina
PI 650796	H. annuus	Argentina
PI 650797	H. annuus	Russian Federation
PI 650798	H. annuus	Argentina
PI 650800	H. annuus	Argentina
PI 650801	H. annuus	Iran
PI 650803	H. annuus	Chile
PI 650804	H. annuus	Sweden
PI 650807	H. annuus	France
PI 650808	H. annuus	Monaco
PI 650809	H. annuus	Argentina
PI 650810	H. annuus	Paraguay
PI 650811	H. annuus	Argentina
PI 650812	H. annuus	Argentina
PI 650813	H. annuus	France
PI 650814	H. annuus	Russian Federation
PI 650816	H. annuus	Argentina
PI 650817	H. annuus	Argentina
PI 650818	H. annuus	Argentina
PI 650819	H. annuus	Russian Federation
PI 650820	H. annuus	Argentina
PI 650821	H. annuus	Russian Federation
PI 650822	H. annuus	Argentina
PI 650824	H. annuus	Argentina
PI 650825	H. annuus	Argentina
PI 650826	H. annuus	Argentina
PI 650827	H. annuus	Russian Federation
PI 650828	H. annuus	Russian Federation
PI 650829	H. annuus	Argentina
PI 650830	H. annuus	Argentina
PI 650831	H. annuus	Russian Federation
PI 650832	H. annuus	Colombia
PI 650833	H. annuus	Cuba
PI 650834	H. annuus	Argentina
PI 650835	H. annuus	Argentina
PI 650836	H. annuus	Argentina
PI 650837	H. annuus	Argentina
PI 650838	H. annuus	France
PI 650839	H. annuus	Netherlands
