# Supplementary material for: A High-Density SNP Map of Sunflower Derived from RAD-Sequencing Facilitating Fine-Mapping of the Rust Resistance Gene R12
Source: PLoS One. 2014 Jul 11;9(7):e98628. doi: 10.1371/journal.pone.0098628 (PMC4094432; doi:10.1371/journal.pone.0098628)
Supplement: Table S3 — SNP sequences for the 10,000 targeted loci. (XLSX) [file pone.0098628.s003.xlsx]

## Sheet: Sheet1
Table S3 SNP sequences for the 10,000 targeted loci
SNP_ID	SNP Sequence
NSA_000001	TTGTTATTGATTGACGTTTTAGATAAAGGGTCAAGTTATCCTACAAAGTCTCCTAAATCTAAGAAG[T/C]GTACAAAGACACAATAGATCGCAAAATATAACACAGTGCCGAAAAGTATAACACAATGACACGCAAAAAGACACAATATCGCAAATATAGAAATTAAAAGACACAATGATATAAATAAAAATTCTAAAATCTACAAGCTATAAATTCAAAAGAGAAAACCTAAAATATCATATCGTATAGTTCGATGAGACGGTTCCAATAACAGATAGGTTGTTCTTAGTTCTTACATT
NSA_000002	TGTAAGGGGTAGAAGAAGCGGGACGGTTGAAAAGGTTGTTGAACGAAGACAAAGACGAATGATAAAAAACCGCGAATCAGCTGCTAGATCGCGAGCTCGTAAGCAGGTTAGTTGGCAATAGTTCTTGGAACAAATATTATGGTTTAAGGAATGAAGAAATGTGTTTAATCAGGCTAAAACATTAATAATGGTTTATCTT[A/G]TTTACTTTTTTTCGACTTTTTGTAGGCATACACTATGGAACTGGAAGCCGAAGTGGCAAAACTGAAAGAACAGAATCAAGAATTGAAAAGAAAGGTAAAAAAAATGCCTGTTT
NSA_000003	AAAATAGAATTCCATTGCGATCGAAGTCTTGGATTTACAATGGTTTGAAACGAAATACGAAATACAAAAGGAACAAACTTCTAAAAAAAACAGAAATACAAGACATGTTTTCCAGTTAAAGAAAGTTACGAGAAAGCGGGGTGTTACATCAGGTCGGGTTAGTTTTTGTATATGAATGCTACAAGTACAAGTGAAAGTAAGATTTTTTCCATTGAGCATCAAAGAATCAAATCAAACCATGCCAAAACTCTAAGAAGATGATGATTTCTCATTATCACACAATACAAAAGTCACTTTCTTTTTTTCTTAATATAATTT[A/G]TGTTCATAAATACAACAAATTAAAAATATTCAACCTGAATACTCATTGGCCTTTTTTTCTATCCTAAGGGTTA
NSA_000004	TTACTACATTTTAATTCACAATACAAAAGATTTGATTCTCAATATCAACAACGTAAAAACTTTAATCTTATAAACTTAAAATAAAGTATTTTGGTCATCGCTTCATGAAATAAGTGTAAGATGAACTCACAAACGACTGTAGGATCGGATCTTTGGATACAATAATTACTAGCTTCGACCTGTTAACGTCCTACCTTCAATATGCGCAGCAAAACTTGCAAGTCAGTACACAACGTTTAAAAGCATAGTTTAAAAATCATTCCATCATAAATTGTCATTCGAACCCACAATGCATTCA[A/G]CATGTTAATACTATAGGTTCATTAGTATACAAACTTAAATACGAGCTAATATTCCATCCTCATTCGCTTTGGCTAGTTTAAAATAAACTAAAATAC…
NSA_000005	TAATCTTATTGTTACATGTTCAAATTTCAAATTTTGTCCAATTATAAGTGTAGCTTTTCAACCAATATAAACGGGCAAGAGTTATCAATATAAAATATAACCCGAATTGGCTCATTTGTTAGTACACTAGTAAGATTATCACCTCTCATGTTCTCTAATTTGTTCTTTGCATACCAAGACGCATCTT[A/C]TTTTATAATGTTTACAATCCGTCGGGCCCTTTAATTAGAAGAAACCCTAAACGGGTCAAACTTTTGTCATCGGATGAAAAAATGTGAGTGAGATTTGAACCAACATTAATTTCCTTGAAAAAATTCACACCAGTAGCCGATCTAGAAAATAATTATAGGGGCAACATTTCAAAAAAAATCTGTAGGTATAGCATTATTCAGA
NSA_000006	AACATTCACTAACGTTACGACTTACGAGTTGACCCTTTTCATACTACCATACCCATTCATGCTTTCAATTTAAGTTTAAACATGTTTACCCTGATCTATCTATGGTTTCTACTTCCTAATGAAAGCCTGATTGGCACAAATTTAACTGATCCGAA[T/C]AACATTATTCCTATTATTGACTGGTGAACCGTACGCTAATACTATCGTCAATCACAATAATATAAAAA
NSA_000007	TAATAAGTGGTTAAAAAATAAAAAAAAAAGGTAGTGATGATGTGGCAAAGTTTTTAGGTGTTTTCTGGTTTACTTATTTGGTGCATTTTGGTGTTTTTATAGTGTGGCAGTTGAGTAAGCACGTTTTAGTTTCTTAACAATTTACCGTGTTAAATAATTATTTGAACTAGCTTAAAAAAAGATAACATGAGGTTATAATGACACTTAAGAGGGGAATTGGATGCCCTAAATAATAACTTTCCTCCAGGGTTTCACGTC[T/C]CTTTTGATCGAGTTGCTGGTTGTTACAACTTGCATGGCTAAGTGGGAAACATACTAAACAGAATTTGCGAGGGGTAATACAGCCATCTATATCTTTTAACAAAATTTTATTGCAATCAGCATCTTAAATGGATATA…
NSA_000008	TATAGCATAAAAATTTGAGAAAAAAAAAATTTAAGACAAAAAAGTTTAGCACAAAAATATAGTACAAAAATCAAGCACAAAAATGTGTAGCATGAAAATATAGGTCGAAAAAGATATTAAGACATGTCTACTTAATAAATTACATATAAAAATATATATATATATACTTTTAAAAATGTACTTCACC[A/G]ACTAACCCGTACCTAGTGATTCTTACAACAATGTTTTTTTGTTCACATTTGACGGGTTCTCTTTCATAATTAAAAAAACACAAACATATATAACCATCTATGTCTTAAT
NSA_000009	TGTATTAGGTTATAGTCAAGTGTACTATATGGCTTAAATAATGAAAAGTAGGTGGTTCGTATAGTACAATAAGACTAAACTAGCATTCATTTCATAAAATGAAATGGAGTTTTGGTTGAATTGAACTATTGATTTCATTTCTTATTTTCTTGCTTTTAACAAAAAAGTGAAATGGAATTGATCAACATAATGAGTGAATCTACATTCCAATTCTATTACGATTCCATTCTATTCTGTGAGATAAACACACC[T/G]AAAATCTAAATCTAAATTTTTCAGAGGATTTGCTTCAGATTTGCATATTTTATATTGTGAAATAAAAACATCTAAATTCCAAATCAAAATTTTTC
NSA_000010	AGAAATCAATCAGCCCTAACATATCCAACTATTCATATATCTGTTCCAAAACCGGTTTCCACATGGGCGACCTACACACACTCTGGCCCGTACTAAAACTCTCTTCTGAAATTCCCAAAATTTCACCCAAACTCTCACCCGTCTTCTCCTCGGGCAAAACCTTAGCTCTGCGACGTTGTTTCACTCGCTTCACCTTTCCACAACCCGACCGCAACATCACCAACTCC[A/G]CTTCCGTAACAAAAGAGTTCAACCTACTAACAGGAATCAAAAAATACAACTTCCCATTACTCAACACTTGATCTG
NSA_000011	GGAGACCAGACCGTGAAATCAAACCATTACCAACGGTTTGGTTCGGTTTTCAAAGCTAAAAAACCGTTACTAACGGTTTGAGTTAAAAACTATGAAAACCGGGCTGTGAACACCCCAAGTAGGATTTTTTTTTTTTTTGCTTTTGTTCCAGTACCACTCTTGCTAACAACTGGTAGTAAGATTCAGAAAACAAATAGAATTCACAAGTTTTTCAAATATTCGTCGTA[T/C]GAACTAGCTTTATTATGCTTCTAGAGTTCCGGTATAACATTAATACAGGTAGATGAATCAGGAGCTACATATCATAATTCACAAAGCACATGATGTGTTCGAGTATAACGAATTGATATAATGCAGAAGTTATCATCATAGTTACAAAACCAGAAAACCCTAATTTT…
NSA_000012	TTACGATCGGAAACCTAAGTCAACGATCCAGTCCAGAGCTGCGAGCTCTGGACTTGACGAATAGGGGT[T/C]AACCCTTCACCAACCTTGGCCCGGGTACATAACCGATCATCCACCTTGGAGGTCCTTTGTTTCTTCCTTATATTATGAACAACATTAACAAAAATGAATAAATTCCAGACAAGCATAATACAACTTAGTGTTGCTTTACATC
NSA_000013	TTCTCGCTCGTCCTCACATGACACGATCCTGAACGATACAACAGATAAAAATATATAAGTATTTAGAAGTACGTTTGTTAGTTTACACCTAAAAAAACATTATTATTAGTCCCCACAGATAAAAATATACGAGTATTTAGAAGTACGTTAGTTAGTTTACACCTAAAAAACATTATTATCACCACACCTTGCATTTCATTTCGCTGCAATTCCACAAGCTTCTT[T/C]ACCAAATCCGCCTTCAACATCGCCTCAACCGCCTCTTTCCTACCAAAATAACCGATCTCCATCACGCACTCCATCGCCATTGCTCCAACCGACATCTCGTTACACGTTAGTAACTCTATTATATTCACGATTTCACCATTCGATTCTATCTCATCAACTATAGGACTTTT…
NSA_000014	TGGCCCACTGGGTTTATAACTATCCCGTGTACCTCTCCATTGTATTCACACAATCAATATATAACTTTAAGACGTGTTTGTTACTAAGACAAAAGATTAGGGTAAAATGGTCATTTTAATATCAATAATATATCACGAAAAACAAGTGAAAGCATTTTGCAACATTTGTATACAATCTAAAAAAAACTTAGATCCCACTTGGTAACAAACGGTCAGGTAAAAAGATTTTCAAACTCGGCGCATGTGAAGATACTTGTATGGTATCACCATGTCGGACAGGATGAACAGGACGAGACCCATCAATGTAGATTAGTCCGTCTTTCGTGTACCAGTCAATATCCATGGCTTGTTTAGGTTTTATTGTTCCATGCATTAAACTCAAG[T/C]GGGCTGCTTCT…
NSA_000015	CAGTGACGAAGACGACGTAACCATATTAACTTGCATCTATTTTTTTTATAATTCCATTTTTTCATCATTGTTACTAAATAACATTAATGCAATGCATACAATTAGTCTTGAGTCATCATTATATTTTCTTGCATGTATAGATGTTATATTATTCGCTTCTTCGAAAAAAAATCTTCTACATCTCGCTAACGCATCACATGGTATTTCTCCCTC[A/G]TAAGCGAAAACACAAATGCTTGTTTGTTCAGGTTACGGTTCTTCCAATTCGGCTATTGATCCAACAAGCAAGTCGGTATAGAAATAATAAACCAGCAAAACCACCACAACATTTGATGACGATAATTACGTAGGACAGAAACAACTATGCAGCAGGAAACTCAACT
NSA_000016	TGATGAGAGTGAAACAATTAGAGGTGTAAACTCATTTACGGATAAACGGGTCAATATGGGTTATACTTTTTATCTAGGGATCAAACAATTCAGATGAGTCAAAAGCCCGATAAAAGGGTCAATTTGCGTTCTACTTCATCTCTAGAAGTCAAACAAATCAAATGGGTCAAAATCTGGATAAGCGGGTCAAATTGGGTAATACTTCATCTCTAAGGGTCAAACGGGTCAATCTGGCTTATGCTTCATCGCTATGGGTCAAACTGATCAATTTGTTATACTTCATCTCTAGGGGTCAAGCGGGTCAAAAGCCTCCCATCAATAATTTTTAGGGTTCGTGCTACAAAATATTTATACT[T/C]CACATTTTATAAACTCAACATACTTGAATTTCTCCCAAG…
NSA_000017	AATATCTTGTAAAAATGAAACTCTAGGTTGGCCATGAGAGTAGCATTTATCACCGGCGGAGCTCAAGGGATCGGAGAGAAAACCGCAAGGCTATTCGTTAAACATGGAGCCAAAGTCGT[T/C]ATTGCTGATATCCAAGATGACTTAGGTCAATCTGTTTGCAAAGATATCGGTCTTGATACGGCTACTTTTGTCCATTGTGACGTGACTGTTGAATCAGATGTTGAAAATGCCATCAATATGACACTTGCCAAGTATGGTAAGTTGGACATAATGATCAATAATGCAGCCATAGTGGATGACCTAAAGCCCAATATTCTTGATAACGATTTGGCTACTTTTGAACGAGTAATGAAGGTCAATGTAACCGGCGTGTTCTTAGGAACCAAGCATGCGGC…
NSA_000018	AAAAATTAACCGTGTTAAAAATTGGAAAAAGAAAATTTTCATTTGAATTATTTTCATCAAAGCAAATAATACACTAACAAAATGTGTATGCTTAAATCAAAATACGAAAACACCAAAAACACATAATTCAAATGACGAATAATATGATGATGAACAAGAAAGAACAGC[A/G]TCCTTGATTTAACAAAATTACTGGATAACACAACTCAAGTACTATAACAGTAGCATTAAGCTAATAATCCTGACAATCTCAAACTCAACCGGCAAA
NSA_000019	CTAGCTTTCTAAAAGTACACAAACATCCCTGTGGTTTGCACTTTGTAACACATTTAGTCCCCAACTTTTTCCAAATGTACATGGATGGTCCCTGGGGTTTGCATTTTGTAACGCATTTAGTCCCTAACTTGGACCTGCTAAAACCTTTAGATTTGTTGGCTGGGGACTAAATGCATAATAAAATTTAAACCACAGACAGGACCATC[T/C]GTGTACTTTTGGAAAGCTAGGGGCCAAATCCAAAATTTTGGTAAACAACAGGGATTATCCGTGTACTTTACTCTAATTTTATTTTCTTATATATATTGTTATTATATCTTT
NSA_000020	TGATTATTATTTTTATACTTAATTAAAATAGGCAGCTTATTGAAGAACAATGGTATACATGCTTCTCATACTCTCATACACATTTTTTGTATCTGGTATCGATTACTAATATTTTCTTTCTTATAGCCAGAAACATCATTTACAGATGGTTGCTTCAGTTTGGAGGGTTGGGTTTAAAGAACGTCTGCTTGCTGATGGTCTATTCTTAGCTAAAGGTGCCATGGAATACGGCGTTGGTATGTTAAAGTATCTTCTCTTTTTCTTCGGATGACCTAATATTTTTTGCAAATTTTTATATGCGAATTAGATGCC[A/G]TTTTATAACCAACATTCCATGTTCTGTTGATAATTTTTATATCCGAATGTGATGCCATTTTATA
NSA_000021	GGTCTGTGCATAAACATATATTTGTCATCAAGATTTAGCGCGTCAAATACCTTGAAAACACAAAAAGTAGTGATCTTTACGATACCTTTCCTCCACCACTTGGTCCAACGAGGGCTATCTTCGAACCAGGTCTCAGTTTCAAAGTAATCCCCTGTCAATTTATTTCGTTAGTACATGAACCGGTGACTAATTGTGCGTTGACTTTGACCGATCAGAGAAGAAGGTGATTTTTTTCTCTAAC[A/G]CTATTACCTTAAGTACCATATGATTAGGGCGAGACGGGTACGAAAACCAAACATCATCTAGTTCAACATCTCCATCTGGATCACTACATTTTATAAACCATAATCAAAGAAATAACTAACTATAGAAATTCATTGATGCAGAAGATATAAAGA…
NSA_000022	TCTATTAAAAAAAAAGATATATATTTTTCACCCGAAAAAGGCCCATTTCAAGCGGTAAAAGTTACCCTTTTGACCCGAACCCGTTTCTAACCATCACCCAACCGTCCGGACCCACCCATTTATTAAAGGAAAAAAAACAGTAAAATGCAGAGAAAGACGAGCAAGTTCTTAC[A/G]GTGGTTGTTCGAGGTCTAAAGTGAGCACAATCTCTCAATCTAGCCAAAGGTAAACCTTTCTTCGATAAAGGATAACTCTCTTGATCAACTATCCCGATATGCAACAATCTTTCAGCTTTGAGCTCGATCGCATGTTTTCCCGGCAACGACGGCTTCTGCAAAACACCTTCCGCTAGTATACATGTTCCCGTAGGCATGAGTTGGCTCGG
NSA_000023	TTAGATGAAAAGATATCTATTAATGAAGGTCTGGGGAAGTTGCGTAACCTTCGAGAGCTAGGTATTAAGTTCAGTTTAGATAAAAGTCAAAATGTCTTGTTTGACTGGATTGTGCAGTTGGTCAACCTTCAGTCTTTGAGGTTGACTTCCATCAATGGCATGGGTCAGCCTTCGAATCTAGCTTTGAAGCCGCTAACAAGTTTAAAGAACCTTTCTCATCTTAATCTTTACGGTCAATTAGAAAAACTACCTGCTGTTGACGAATTCCCGCCAACTGTTAAGGTTCTCACATTGTCCATCTCTAGGTTAGATAAGGATCCAATGGAAACACTGGAACAACTGCCTTGTCTGATCGTGTTGAGGCTG[T/C]TGGGGGAGTCGTTCACGGGAACAAGAAT…
NSA_000024	ATTATCCGAACAATAGCAGCATCCACCTGCAATACATTCCAAAAAAATGAATCAAGACTTTAATAATTACAGAAAAGCGAGACGGTTTGAAAGGCTATTATGATTGCATAAGAAGATATTGACCTGATATTGACGATCTTGGAATACTCTTTCAGTAGTGCTTGCGTTTTCTTCCACAGTTTCCTTCAACTGGATAGCATTAACCTGTATACACACAATTAAACTCATCATTCAACGCATTATTACTA[A/G]ATGTATAAGACGTAACCTCACAAATTTAATTATTTAAACGACACATATTATAATATAAGTTACCTTTATACGATAAAGGGGAGCGGTAAATCCATCATTGAACATGAACAAATCATTATCATCCACCTCCCTACCTTTTGGTATCT…
NSA_000025	CTTTTAACATTACTTTGCTAACCATAGTGCGATTCTTTAATTTTGATCATTGATGTCAGAATAATCATTCTAAAAAGCTCGCACTCATTTAACTTATTAAAAATATATTACCGTTTAACATATAAGTTTTTTTATAACCATAAGAACCCCCAAAAAATCACCTAACCCACATCGACTAACCAATAGGATTATGTAAAACGGAGCTTGCACCGCGTAATGACGGAGTTAAAAAGTAACATATAAGTTAACACCTCAATGTATGTTATTCAAACGTCTTTTACAATAA[A/C]TTTATGAGGTTTTAATGCCAAATTGGCACATGGTAAACCTGAAAATGAAACAACCTCTATGCGGTTTTGATCATCACAAGTCCCGGCTCACTTTGAAGAGT
NSA_000026	CAAATAGTGAAGCACTACCGGTAGCATCGACATCTACACCTTCCTGTGACATATAAAAGAAAACAATTGAGTAGATGCATCTAAGTGAAAAGATGAAGTTGGTCATGTATCTAGAGAAACATAATCCTTGCCTCCAAAAACAAAATCTTGCAGTCAAATCTATCAGATGATGCTTCAAGACCCATATCCATCAACCTATGAGACAATTTTATATGAAAAAGGCAAAAATCAGTTGC[A/G]AAATCAGGCTTTGCAGAGCCAAAGTCCAAAATCTGCAACAGATTCATCATCAACCTTTGAGACAATTTTTAAGTGATGACACTTTATTAGCATGTAAAAAAGGGCTAAT
NSA_000027	TTTAAATCAATTCCTTTAAAAAGCCAAATCTTGTACCTACAAATCAGGGGCGGACTTGGCATTAAACTAGCCATAGCACGGGCTACGGCTCAACTTCTTATCGGTAGTGTAAAAAAATCAGTTTTTATATAAAGAATACCCCTAAACAACTACGAGGATACCCCAGAAAGAAAAGTTTCAAGCCAAAACCAGTTGATAAGTTTTATAAATGTAAACTTTAACTTTATAAGCCCAATTTCGAAATTTATAAAGCCCAAACAAGTATAAAATGGAAGCCCA[A/G]TTGTTATGTATTTTAGCCCAAAATACAAACCTGATTATGGGAGGCAGGAAGGCGCGTCATTGTGGAAGAGTGGATCGATCTCAGGAAACCAAACGTCAACTGTACAAGCAGAATT…
NSA_000028	TAATGGTTTAGCTTTTTAAACAAAATGCTTTATTTTCAAATCATGTTTGTTTTACATTATCATTTG[T/C]TCGGTTTCGCCGCAACGCGCGAAGACAAAAAAACTAGTTACTTTTAACCTATAAACTTGATTCTCCTTTCTTGTTTAAGTCATGACATAAAGCACAATTTTATAAAATAGAACGGGTCAACCCACAAACCCGTCAGGGTGAAGGGTGAACACGACCCATTTAGCTAAACATTTTCATGGGTTCAACCCAACACTGTTTAGACTAGACTCAAACTCGCAACTTTTGTGTTAGGTTCTTGTCGTGCATAAATAAACACAATATACCTCTCTAAGCAGAAGCATGGGTAGGTCGTAGTTCGAAGAAGACTCGTTGACCTTTGTATTTGTAT…
NSA_000029	ATAGCACTCTTGTTCTGTTATTCAAATCTGTACAGGTTCAACCAAAACATCCCATTAAGTATTAGTTGCAAAAGGCCTATAAGACCACATGTAGTGGAGAGCATGAATAATGCCCCCACCCATGGGCATTGTGCGACATGTGTCATCCCAGTCAGCAAAGGGACATTATGGGGCGTTTTTCACAAATGGGCGTAGTGGGATAATGCCCAATAATGCCCCATCAATGATTACCCAATTATTATTTTCTTGTTTTTTTTAATTTAAAACTAATGACATTTGATTTGGAATGATCT[T/C]ATTGTTGCAGGGACAAATTTAAAGCTGAAATTATTAATGACTTTGAAATAAAGAACTTTGGTAATGTTAAAATCGAACGAGCATGGACTATAAAAGGAAGA…
NSA_000030	TTTTATCTCAAATATGAAAATAAAAATAAAGAAGCATGCTTTACTTAATTCACTCATGTTTGGATAGATGTTGAAAATATTAAGTGTTTTTTTTTTTTTTTTTTGTTAGAAAGTTGTTGAAAATATTAAGTAGCTGAGAAGATTGTTGAACCCTGCGGAGTGGGACCATCAGGGCGTCGAAACTCTAATTTTATTAATAAAATTGGCTCGTTAGTGTGGTTATGTACATAC[A/G]TTACAGTAGCAAAAATCCATTGAACCATGTAAATCATGTGTTCTTATTATTATAATCGTTATGTTGGCCGTAATCCGTT
NSA_000031	CATGTTCGTTTAGTTTAGTTAAATGAACAAAACATTTTGTTCATGTTTGTTCGCTTATTAGATAAACGAACATAAACGAACTTCCCGCCGAACAAGTTCACAAACAGTTCATGAACGTTCGGTTCATTGACAGGCCTAGGAACGGGGGGCATATAGGTTATACGGGTTGGAAGTCGTTCAAAATGTATTTTCAGCACATGATCGCTTTTTTTATAATTGTAAGGTTATTTCTATAATCATACGATTATCCTGTTTTACACGTTAAATTTCTATTAC[A/G]AAGTCTATAAAACGGACATCAAATGGTTGCGGGTCGACTCGATCCGTTTCAACTA
NSA_000032	CTTGAAAATAAGTCAGAAAAGTGCATTTTCCTTGGTTATTCGGATCAAACACGTGGGTACAGGTTGTTTAATCCGAATACAAAAGCTTTTTCTGTGAAAAGGGATGTCACCTTTTTAGAAGACACCAGATGGGATTGGTCGTGTAAAAGTGCTGTTGAAAAGAACAAAATGGCACTTGATCCTTTTCCTTTAGAGTCAAGTCAACAAAAGCCTGCATCTTTGACAACTTCAACAGCTAATGAAGAGTCAATGTCACCTTTAATCCAACCTACCACACCTAACTTTAATCCTAGTACCT[T/C]ATCTACATCAAGCCGTACCCACACATCACCCTCACATGAATCCGAATTACCCATTGTGTCTACTGAACAAAATCCAAACTCTTCTAACCAGAATCC…
NSA_000033	AAAAGAAGTATTATTAAAATAGTATCTAATTTTAATAAAGTAATTTACAAGGTTTTAAGCATTTGAAAACACTTTGGGTGGTTGTGACCCGTTTGATCTGTTTCCATTTTAGCTATTTTTAAATATTTATTCATTCGAACTAACTGTTGGAGATAAAACACAACCCAAATC[A/G]ACCAATTCTAGGTGGATGGGCCAAAACGCCACTTCTGATTCTCCTATCACCATTCCATAAAACTGTTCTTTGACTTTTGAGGTCAAACAATATTCAGCTTTCGTATGGAAAGTCAAAGTATACGGTTATATAATCGATTTTTTATTGTTGGTTGGAAATTTGCAGTTTATTAAGAAAGTGCTGGTCTCTTTGCCGTTTAATTGTCAGTCTCAGAGTCCTTCGC…
NSA_000034	AAGCTTTCGCCAAGAGCCTTGTGCTTTTATAAAACATGGGGGGTAAAGAAAGGATTGATGTTCTCGAGTATAGCTAGCCTTCTTCTTCAACATGTACTCTTCGCTACCTATGGACGACACATATAATCAAACTAGTTTGTTTCCTTCGCTAGGTAATGCTTCGCTTTAGGCCCACAACGGAACCACATCTTGATTCAGTTAAACCTACATACTAGGGTCACAATCAGCTTTGACAACTCAATAAGTGTGACCCCCGTATTTTCATATTCGATAAATTATATAAAATCGAAAGTAGGTACCCATATTTTTCCAAAAATACACCACCTTAAACGTGATGTTACCTTTTCAATTTAGGTGCTCAAAATATGTACAAAAAGATAACCTATTTAACCGTCAGAT…
NSA_000035	AGTGTAAATTTGATAACGATAAAGCTAACCAACTAATTACAATGATCAAACGTTAATAATCATACTAATATTTTTACTAGAGATTGAATAATAGAATAATGACTAGCAAAAAAACTTATGTATATATATATATAAATGATGAATAAAATTATAATAACTATAATAGATAACAAACTCGGTGTGATAAATTCTCAAGAAGTTGAATACTTGCAGGTGGTGGT[A/G]GTAGTGGGGAACTCATTGAGTGGGCAAGATATAGCAATGGAGCTTGTGAATGTAGCAAAGGAGATCCATCTTAGTTCCAAATCACTTAATGTTTCAGAGGGTTTATCAAAAGTGATCTCTAAACATGATAATCTACATCTTCGTCCGACTGTAAGATCGATATATACATATTC…
NSA_000036	ATTGTTCCGTGCATTGGGTACTGTTGTATCGACACTCGTTATAACTTACGATAAAAAAAAGAACAACTCATTTTTTATTTTAAAAAAGATTTAACAGAATTCAGTCGGGATCGGTTTAGTTTGTATGCCGAAAGATAGATCCCAAAAAATAAACGTGTTTTACATCAACTGAAAACCATAAAAACGATATTGATATCGTTACGAATGTTGTTGGATTGGAATTGGTTTTGTTTATTTTATTCATTCTTTTGGAGGAAGCATGATGGGTGGTTGTGGAAGTTGACCTAGTCAAACATGCCAA[A/G]TGACAATCCAACATTGGCTTTGTAATTGCAGATCTATTTTTAGTTTTTAATAATTGTTTGACATAAACAATTCATATTTTATTTATTCTTACC…
NSA_000037	GTATACTTTTAATTTCCAAGGAACAAATAATATATATTGATATAATGATATTTAGATTCATAGAATAGTTTCTAGCATCTTAAAGTAAAAGTTCCGAATTGAACAATACTTTATTTGGATATCAAAATAATAAATAATAAAACATACAGAAAGAACAAACTGCAACAACATTAAATTTCCCAAGATATCTAATATGCAGAAT[A/G]ACAAACAAAAATTAAGATTCCAACAAAACCAATGTGAAAAGGAAAAAGAAAACAAATAAGCAATAACAATTCCAACCGTACAAGACCAGCAAACCAATTTCTATCTAACCTGTTTTCTTCGGAATGTATGCATCAGACCACGAAAAAATGGGGTCATCAGGAAATGGGTTCATCATGTTGACCCCTGGAACT…
NSA_000038	CGTTTTTATATGATGCAAGTTTTTTTTAGATATTAACATATAAAAAAATTATGACCGTTTAAAATTGGTATAAGTTTTTTTTAGATATTAACTAGTGAAGAGTCAATAGTGTGTTTATAATGATTGTAGCATATATATGTATTATAATATAGTATAAAACTATAGATAATCGACAACAAATATTGGTGGGAGCTCTTGGACAATAATTGTCATAGTCTAAGCTGACCCTGAATATGCCAAAAGAGACAATGTGACACAGCTCAGCGAATAAG[A/C]GATAAGATTCTATTAAGCATATATTTTTTTCTACATAACTAATGCATTTAAGTAGCTTAACTAAACTGTGGGCATGTTGGATCTGGATAAAACAGCTTCTAACAACTGGTCAAATGTTACCG…
NSA_000039	AAAACATCACAGCGTACCGTTGCGTCTGCGAGTTTTGCGGGCAGGTTGGTTAAACCATGTCTTCACATAGTTTTGCCAATGCTTCTTGAAGTG[A/C]CCATTGGGGATAACATTGTTATGCTTAACCATGACTTACCTGTAAAAACCATCATACTGCTTTATTAACTATATAGTTGTGTTTCACACCATGATAATCCACACCAGAAACAAAGATTTGCAAATACCCATTTTAACAATTTATAAAATACTACCAATCCATGTTCCTAAAAACATATATATCAACAAATTCACACAATCTTTATCTCAGATTCTTTACAATTGACAATGGGAATATAAAGATCACAACTTTACAACAAGTGTGAATTGTATAGGCTAACTATAGCATCTATGAATCCAAA…
NSA_000040	GTAGTCGCTACAAGGTAGGCTGCCGGGGCGACTTTCTTCAACTCCGACTAATTACTCGGAATCGATCAAATGCGGTCAACATCGGCCAAAATCGGATCTAGTAGGTCAACTCGGCAGATTTATGATAGTCAACGGTTTCGTGAAAAATTACTATGGTGTGCGTGTGAGTAGCATTTAGCAAGAAAGTTAAGTCGATACCATTCTTCGGCAAAGATCATCAATTTTTCCAGCAAGAGCTTGATATCTTTTTGCCTGCTTTTTCATTAACGTTGGAACTTTTGACAAATCATTTGCACCGATTTTTTCCAAATTCTGAAGCTCTTGTTCAAGGAGTTTTAACTTTGCAGAAACGCCCGA[T/C]GAATCACCATCCACCTTCCAAGGGGACTCTCTCCTAA…
NSA_000041	ACAGAGAAAGAAAACAGCAAACCTCTTGATGAGGAAGCATCTCAATTAGCTTTTTAACTCTCTTCGGTAACTTCCTTATTTGTTTAACCAATGGTTTAGCATTTGACGAAACTTCATCAATACTGGTGGTGATAATATCAGGTTGTCGAAATAGTTGATGGATATGCTG[T/C]TCTCGTTTAGCATAAAAAGCAAAACTGCCGCGTATATGCAATAAATGGAAAACAACTTTAGAACCAATTATTTCAAAAACAATAATGAATTAAACCAATAAGCATCTATTTCGTTAACACTTTTTATCCATCTGATAACTGAACCATGAAACAAAAATGCATACCCTGCACCAACAAGC
NSA_000042	GTGGCTGAGATCAGTACCATGGCCGAGTAGACCAGCATTGTGCGTCCCATCTCCCCATGTATATAAATCACCACATGCAGATACAGCACATGTATGATACTCACCACAAGCAACAAAGTCTAT[A/G]TTTTTGACCGAAAGGAATTCAACAAGGCGAGGGCGACCAACGTGTTGGTCAACCCCATGACCAAGCCTACCACCAGATTCCTCCCCACAAGTGAAAATTTCACCATGTTTTGTTACAAGAGAAAAATGCCGAACACCACAAGCGATTTGTTGGACATCTATAACTACGTTTGATTCCAATAATTTAGGAGTTAAAATGTCAT
NSA_000043	GTTCCAAATGCACCCGGGCTCAAAGCGGGCTCGAGATTCATTCCCATCCCATAACCCGATGACCCGAACGGAGAAAACCCGGTTCGCCCTCCACCAATTGGACTAAACCGACTATCGGTTCGACTCCCGTATCCTCCAATCGGGCTCATATTGAAACCTTGAGGGTAGGTACTAGTGATGAATGCGTTGGGTCGGGTTAACCCGTAGTTAAACCCAACCAACGGGCTCCGGTTCGGCCCAGGTGATAGTTCTTTTGGGACCGCCCGTTTGACCTCAACCATCTTACCATTGAGTTCATGAAACGTCTTAA[T/C]TAATACCCGATCAACCGCTGCTTCTGAATCAAATGTGATGAATCCAAAACCTCTTGGCCTTTGAGTGTTGTGGTCGTACATCAC…
NSA_000044	TTATTAGTTTATTTAGAACTGCAATCGTGTTTGAGTTTTATATTGAATTTGTGTTTTTTGTGTTGAAATCCATCTTACTTATGCAAGTACTATATTATTTTTGTTAACTCTTGACCATGACTCCCCCTGTATTATTTAGAACTGCAATTGTGTTCGAGTATTTATATTGATTTTGTTCTTTGGCAATATAAATACTGTTATTTTAAGTGTGTGATGCTTTCTCTGTTTATCTTAAAATTCATG[T/C]ATATGTGCAGGACTTTTACGAAGATCTGTTTGAAGAGTTGGGAAAATACGGAGAGATTGAAAGCCTAAACATATGTGATAACTTGGCTGACCATATGGTATATATGTTTGAACAACTGCACACATAAAGTCAATTGGTTA
NSA_000045	ACTTTTAAAACAGAATGAGGTTGCAGAAAAGCTTACAGCAGACGGTAGGCTCCTATTGTGTAGAAAATTTGGGAAAAGAATCACAAAGTTCCTGAATAGTTTTGGTCAGGATCATGTAAAGCTAGATGCT[T/G]TTAAAGTGTTTTGGTATTAGAAAATGCATGTTTACAGAAAGAAAAAAAATGAGAAATGTGTGATGTTCTATATGACGGACGACACATTCCTAATATAATTTTTTTACTCAACTTCTTCAGAGGCAAAAAATAAATAAATAAAGATGAAGCCAGAGGGAGTGCAAGTGAAGTAGATAACAAGACAGTGAAAAAATATAAGAAGTGAATTCCTGATGATAGGATAAAAGAAGTAGATAAGTA
NSA_000046	GGTCTTTATAAGTAAGGCGCGTTAAACATGCCATTTTTAGGCGTTTTAGACATGTTTTAGACTGGTTCCAAGCCATTTTTAGCAGTGTTGTAAGAATCGCTAAGCGCTAGTCGGCCTATGGGGTACCGACTAGTGATTAATTGGATTGAGATTTTATCTGTAATTTTCAGTTTTATGTGTATATAC[A/C]CACATTTTTATATGTAATTTTTCTATTTAGACATGTTTTAACACCTTCTTCGACCCATATTTTGAAGTAGATATAAATAATTGCCAAAATTTACAGGTTTTGGCCGGAATTTGCCGGAATTGCTAGACGACCAACGATTTTTGGCTGATTAGGACCAGATTTGGCCACTATTGACATTTGACTGCCTAGCGATTAACTGACCAATCAG…
NSA_000047	CCACCAGGATCCGTGGTCCCAAAGCCAACCTCAACTTCTTCAAACCATTATCACAAACTCCTCACCCTGCTCATGCTAAAAAACCTAAAACTGACAATGATATGTTCTTCCAAGGTAACTGGGATGCTGCTTCTATGGATGCTGGTGGTAATGTCATGGATCTTTGGACCTTTGATGATCTTCCTGTCACCGTGAATGGAGTTTTTTTAATTTAATGTGTGTTTGTATGTA[A/G]ATAAGGCTTTACACTCTCAGTAGCTTATGTGCTTGCTTTGACTGGTGTCTAATTTTGAATTATGAAGCGGTATGTGTTTTGTAACTGTGGTCGGCTTCGTTTATATGTAATGGTGATCGGCAA
NSA_000048	GGATTTGAACCTTAATGATCATTTGTGATTGGTGTTTATGATCAGGTGGTTGGAATTAGAGCTTAAATTAGTTGCAGATATTGGAATAGTGGGAGCTCCAAACGCGGGAAAAAGCACATTCCTAAGTGTTATCAGTGCTGCTCAACCAAACATTGCAAATTACCCTTTTACCACATTGCTTCCGAATCTGGGTGTGGTATCATTTGATTA[T/C]GATGCAACTATAGTTGTAGCCGATCTTCCAGGTTTACTTGAAGGTGCACACAGAGGTTTTGGTTTGGGCCATGAGTTTCTTAGGCATACCGAAAGATGTTCGGCTCTGGTATACCTCTTTTCTATATTTATTTTACATTTTTGTTTCACTTTCTAGGTGTTTATTTCTAAAATTTTGAGAATTA…
NSA_000049	CCCCTGGTTATCAGCATGATATTAAAATTAACAATATCCCACCGCAATTACCGATATCCGTTTTTTACCGCATTAACTACTTGGAATATGATTAATCAAAGGTACCTCATTTGCTTCATCTAAAGCACTACTGGTGGATTCATCCAAGAGAACCAGGTCTGGTTTAGAAAGCAACAAACGTGCAAACGCAAGTCGTTGCTGCTCGCCAAGAGAAAGAACACTAGACCGTTCATTAATAC[A/C]ACTGAAGCGTGACAAGTAGCCAAGATGCACATCTTCTAAAGCTTTTATTAGTTCTTCTGTATTAGGCTGCAACGGTTGTGCACTACCGACTTCAGACCCTAGTTTATCTTCAAGAAAAGGAAACGAACCTGCAAAATCATGTCAGTTCGCAATCA…
NSA_000050	ACTGTTTTCTGTTTCATATGTCTTAACATCATATCGTTAAGAGATTGCCATATATCATCTATAGATATTGCCCTCCAAATTCTGAATGAGCATTCAGATCAACAACAATCTTGGTTGGTGAATCTAGTTGCTACGGAGACGTATAAGGGCCTATTAACTTCATTGGCTAAGAACCCCGATGCGTTTAATATAGAAGAAAAGAATCTTATCACAAGAATCATAGAGCGAAGTAAGCATTAATCATGTTTATAGATAGATGTATATCTCTCATTAATAGCGTTCAAGTTTTGTTACTGTGAAGTATTTGCTTTTTCCTTATTTTGGTAAAATAAAAATTACTTTCA[A/G]TTTGTAGAATTTCTGGTATGAAAGTACAACCTGCCACAGAAGAGAATAGT…
NSA_000051	TTCTATATTCTTGAATTTCAGGATAAGGGGATGAATTCATATGTGTGTGTGTGTTGGTGTGTCTATGCACATACAAGAATATATTTATCTAGAATCAAACCAGAAACTATATTCATAAGCATATATAAGGGAGATCTGTAAACCCTCAAAGACACAAGAACCAAAATCAGAAGAAACTTTAAAGTTTAGAACAAAAGTTATTCAGATTGTCAATGAATTAAACATGATGATCGTTGAATACT[T/C]GAATGACACACGTACATTATTGGTCCAGCATACTTACCATCCAAAAAATGCAATGAACCATGAGAAGGTGACAAATCACGATCTTTCATGATCCTACTGAGATACAAAGAGCCGTTCGATTTAGTAGACTGAATATGTAATCAGAATGTGGA…
NSA_000052	GGGGCATATTATGTACATCACTCCATCTCCAAGGACCATTCTGCATTTAGTAATTCTCCTTTACCGGCAAAATTGCCTTTTAACAACTATTTAAAACTTTTAATTCTCAGAGATCACACAGACAGCAACCATTTTCTTTTCTTCAAGATGCCAATCTTCAACCTCAATTCTCAACATATATATATACATATATATATACATATGCATGTAAAGAGATGACATATAATATAAGGTTAAATGGTGTATGTGTTTT[A/G]TGGGTGACTGATAACCGTTAACTTTTCTTGAAATCAAGATTCTCTGGTCATCTTTCTTGCTCCGATCTATCTATCTATCCCACTTTCTCTTAATTGTTTTATGAAGCGAAGAATCTCGGTGGACGAAAACAATCGC
NSA_000053	ATATAGGCATATAGCATAAGAACACGAAAGTTATAAAGGGGAATCAAAAGATTTAAACACCGACATATGAAAGAACATAACATATTATACGGAGATAACGATACCAAATCTAACCAGAAAAAGTCCAGGTAAAAGCCCTTTGTATAATGCCCTCCATCCTTCATCTTT[T/C]AGTATTGTTTTCAAAGCATCTGCAATCATACAATAAAAATTATTATAAATTATGAATGTCATAGATGTAGCAGAAAGCATGTAATTTCCAGTTAACCATAAGAAAAAAGAACATACCACTAAAACCAGAATATGGACGTCCATGATGCTGCGGAGTCTGAAGTTGTAATCTTGTTTTCACAACCCAAACAGGATTGGTAAGAAGACACACCTGAAAAGGTAACAAT…
NSA_000054	TATTGTCACTCATCAAATCAATCTGATCCATTCAAAATTACATGACTAACCCAATTTCCTTTTTCCTTATCTTTCATATTGCTTGGCTTAGCTTTTTCAGATAGTAAATCAAGGTACTCAGTTAT[A/G]TAATAAACCTCATAAACATATGGTACAAGCTTTTGCAGTAGAATGCGGCATTCAGTAAACAAGGAGTCTTATGGGCAATGCTACATTTAGATGTTGCATTAGAAGCTCGTTTTATGAGCATAAAAAGAAGTAC
NSA_000055	AGGTATATCTACGATTCCCATGCATTAGCATGCAATCAACAGGCATAACTCACTTACGCATTTATGTACATACATGTTGATGTAGTTTGGTAACTGTGATTCACTTGAGCAACATGGGTTTGCAAGAAACAAAATTTGGGCGGTCGATGACGACCCACCACCTCTTCCATCCAATGATTCGCTCGGGAAATCTTTTGTCGATTTGCTACTGAAACCGTCTGATGAAGATCTCAAGTTTTGGCCACACAGGTTCTAC[A/G]TTGGCTTCAATTAATGTGAACTTGTATATAATAAGCGTAACAAAAATGCTTTATATCGTCTTAAAACATTATTACCCAAATGGGTATTCTTTATTGGTTTTTTT
NSA_000056	GTTTAACAATAAAAAAATTGGGGTGAAGGATCCAATTATCATCTTGCTTGGGTACCTATTTCACTTTGTATATATATGTAGGTTGTGTGTAAGATTCGAGGACCTAAACGTATTTCTTATGTAACTCGACTACCAGAAAAAAGATGAACATTTCTTGATGTTTGGAGACCACAGGAGTCGGTTAATCCCGCTTTTAAAGAACCAAAAAATAATTTTGTTAGGGATTTACGGTTTACCAACGAGGGTAAGAGCTATGGTAATTCTTTCTCGAGTCCTCCCAATAGTG[A/G]TAGTGGGAGTTACCGTAGGTCTTTGTTGAATAGTATGAATTTCTCCGGTTGCTGGTCTCATACGGAGAACTGTAAAAGTCAGATCCCCTTCTGCTACTGCTACAGGCA…
NSA_000057	AACATTAGAAGATGGTAGATGCAAGGGTCATTTATGATTGAGAAAACGGTTTGTAGGTAAATTATCTTATGATTTTAACAGTGACAAATTGGTTTAGCTCTTTAGTTTTACTAGAGTTTTTGAGATTGCAAGGTATTATTAAGATGTCAAATACATCTTTTATCAAAAAGAAAAAAAAAGCTATAAGTTTTAATGCTGAGTATCAGCTTCACTTCACTTTTAGATATCATGTTTGCAATTTTGTTCAAGTCCGTTCAGGACAATAGCGAAACCCTAGGGTTCAATTTCGAATGATTAAGAAATCCTTCAGGATCGA[T/C]TTTGTTGATTGTGTTTTTGTGAGTTATTTGACTCACATAAATGAGAGTAAATGATACTGAACTATTT
NSA_000058	ATTAGTGAAAAAAGCACTCGAGATTGCAGATACCAAGCAAATTCTACACAACAAGTCCTTTGATCCTTGACTTTTCCATGAAAGCAACTTGCCTAGATACTTGAACATATCGGCGCGTTCAAGATAAACACTCACAACCATTGTCCCAAACAGAAGACCAAGAATTGGAAGATCAATAGCTTCAAACGCTTGATCCGGGGTTATAACTTGAAACAGAACCATGAGCATGGCACCAAGAAGGGAGCCTGCGGTTCTTCCGATGGGCATAAACGGGACAGCAGGAAAAACCGCCAATACCCAAAAGATACCAAAGGCAAGACAGCCTAGAACCACCTTGATTGAAGGAGCTAGAACCATGATCCACACACAGTTGGA[T/G]AACAATCACCCTAGCTAAT…
NSA_000059	ACCACGGGGACCCTATACGTGTACTTTACTCTTATGTTTAAATGCTATCATCTTTTAAGCTGCAATAGTGTTGTGTTTGCTGGATTTGTTTAGATAACCGAATGGGTCAGGGGTATAACGTATAAGTGTGCTTTGATTTATAATAATTACGTAATTATACAACTTTTTTGTTGTGATAGATGTGGCCCGGATTGGTAAAAACTGCAAAAGAAGGAGGCGTAGATGCGATTGAAACGTACGTATTTTGGAATGGACATGAACCATCACCAGGCAATGTGAGTGGCAATTTAGACATTTTCACA[A/C]CAAAACTGAGCTAAGTTTGACTTTGACTTTGACTTTTGCAAGAAGTCAAAATCACTAACTGATCATTTTTGTGTTTTCTTGATGTGGTGTTG…
NSA_000060	CAACCAAAATCTGAAGGTTTCGGCATGTCCGAGTTAAGGACTAAATGCGTTACAACGTGCAAACCACAGGGACCATCCATGTACTTTTGGAAAAAGTTAAGGAATAAATGCGTTACAAAGTGCAAACCACATGGACCATCCATGTACATTTGGAAAAAGCTAGGGACTAAATGTGTTACAAAGTGCAAACCACAGGGACCATTTGTGTACTTTTGAAACACTA[A/G]GGACCAAATTCAAAATTTTGGTAAACTACAAGACCATCCGTGTACTTAACTCTTGATATTAACTTCAAAAATTCAAATATTTCATTAAATTATA
NSA_000061	ATGCAACCATTCCATGGCCCTTGCAATCGTATGTGTACACTTTCACCGCTTTGTGGCCCGACGACAGATATGTGATTAACTAAATTAAACGATAAATAAACCGACAATAAACGAAACACTGGTAGTCAGCTGGTACATTATTTCCTACTACAGTTCTTGGGACAGAGCCAACAGACACCAGAAACAAGTTCATTAATCGGTTCAAATTAAGATACTATCCTCTTAATC[T/C]TGATTATTATCATTATTAGATGTTTTTAAGGTGGTTTGAAATTTAAACACATTCCTTTGACAGCAACGAATCAGCATCCATACGTTCTAACAT
NSA_000062	ATTTTGAAGTATTTAAATAAAATAAAAAATTTAAAAACAATAATGAACTATCAAACACAAACGAACATAAACGAACACGTTACTGAACGCTCACGAACATAAATACACGAACGCGGCCTCCGTTCATGTTCGTTCATTTAACTAAACAAACGAAATTTCTTGTTCGTGTTTGTTCATTTACTAAACGAACGAACACAGACGAACTTCCCACCTAACGATTCATGAACTGTTCGCTGAACGTTCGGTTCGTTTACAACACTACTTCTGGTATATATTGCTCTCATTCCTAATGTTTGCAAATAATTGTGTTTTATGCAGTTTGA[T/C]GGTAACGAGGATAGTAGCATCTGGATATGTGCACTACTGCTCGCAATTTTGTTTCAAGACAGGGATATAAT…
NSA_000063	ATGCAGCAAATATGGATGGACATAGGTGAAAATGAAGCCGAGAAAGACCGAATGTTAATGGAATTAGAAAGAGAGTGTTTAGAAGTGTACAAAAGAAAGGTCGACGAGGCTGCAACCGCCAAAGCGCGTCTTCACCAGGCGGTTGCCGCCAAAGAAGCCGAACTCGCCACTCTCATAGCGACCCTCGGTGATCTTAACACTCATTTTCCGGTAAACAAATGGTT[T/C]CATTCAATCATAGAAGCCATCATTGTCAACTTTATTATTTATTCCTTGCACCTAATCTTAATCATGTTTTTCTTGGCTTTATTAGTCTTTTAAGTTTTAACCACTCATTAGCTTTA
NSA_000064	GTTCGAGTCGAAAACCGAATAAAGAAGCAAGATTTATGAACTAATGTGGATCCGTACGTATGTAAATAAGAAGGCTAAAAGAGTGCCGGCCTCACTAGGGACTTCCAAATGGTGGTGGTGTTAATAACAATGTTGAATTGTTGTATTATTGGTACCTTTTCTCTA[T/C]GTGTCACTTTCATTATTGTGTTGTATCCCCTTTGTAGACAAAATACACATCACAATCTTTATATTCCTTCGGTTCTGAAAATGAAACATTTTATTTTTATTTTTTATGTAACTTAACCAAATTATAAGCTTTTTATTTTC
NSA_000065	CAATCAAAAGTAACCATTACAACTTTACAACTTCAATTAACAAAAGCACATC[A/C]AAATATTTTCTCATCTTACTCACCAAACTTCATTACAACTAATCAACTAATTCTATTAGCTCAATATCAAATCAACACATATACATGCATAAACTACAATCCAAACATCCAATAATAAACAATAAGCTCACCAACATTGCATACCAGTCACATTAGGTCTCAAACTGCTAACAACCGAAACAGTAGTCAAACTCTTCGGTTTCACCTCCACCGGCATCTCAAAACCACCGGCCGGCAACGACGACGCAACCTTACCGGAACCACCACCGCCACCTCCACGGCTCCGGCGCGGCCCCGGCG
NSA_000066	TTTTCAAGGTATGAATATCAATTTTTGAAAAACTTTACTATATGAACATGTATTTTTTATTTTGTATTTATATTTACGTATTTTGTTATAAATATTAGTAAACTTATCATATCTAACATATATATAACTTCCTGAAAACTAATATCTTTATAAGTTAACATGTCCAAATAACTCTGACAATAAATCTATAACTCATCTGTAGCTTACAAAATACAAATGGAATAGAAGGAAAACCTTTAATTAGGTCTTCTTCGATCTGGCTAGTGGACAACTTCTCCACATTATTTGAGGTCTCGGGAGCATCGGTTTCTTCCTCCCAGTCACTCTCAAAGTCCAGATTGTTTTCTTCGCCGTCCTCCACATCCTCCTCACTTTCACTATCACTACC[A/G]TCGGGA…
NSA_000067	CCGGATAAAAATCCGATAAATTCGGCATCCCCAGGTACCCAGTCAACTCACTAATCAGTTGCCGAAACTCTGCTCCTAGTCTTTCCCTATCTTCTGACTTCACGGTGCCACCCCACATCATGCCGGTAATCACATTCAACACCGTCAAAAACATCTGCTCCCCAACGTTCACCGATGAGCCAGCGTGGTTGTACAGGTAGTTCACGGTGTTCCTGATCTCTTTTCTGCGGAGAGAGTAAACCGAATCCAAAACTTGGTTGCTAAGCATTTCACGAACGCAAATCTTTCTCAACATCC[T/G]CCACTGATCGCCATAAGGGGTCCAGACGATGTCGTTTCCACCGTATGTTGCCTCTATCCCAGCAACCGGAACATCTCGGTTGGCAAAGATTGTATCG…
NSA_000068	CTTATCATCGTCAACATTGCAAAGTTGCCAATCACATGCCTTGGGAAAAAAATCTTTATGACTAACCTTATAATTGTGTATGGAATCCCAGAATCTGCTAGATACTGTTCAGCCTTTCGCTTCCAGACCTGCAAGCGACAATGACATACATACAAAACTATCC[A/C]AGTTAAAACACCGTTCTCTTCAAACCAGAACTGCGAGTGTGTGCTAGCGAAAGAAAAGGGT
NSA_000069	GTGGGCTTTTGAAGTTTAAAGAGGGGAGCGTTAAGGTTCCTTTGGAAGAGGTTGAACCCGCTAGTGAAATCGTGAAACGGTTCTGTACTGGTGCCATGAGTTACGGGTCGATATCGTTGGAGGCTCACACTACCCTTGCCATTGC[T/G]ATGAACAAAATAGGGGGCAAATCTAACACAGGTATTCACCTCAAAAGTCAATCTCGATTTGACCCGTTTGATAATAAATCAAAACCGGAACTGACCCAATTATTTGTGTAGGTGAGGGAGGTGAAAATCCATCTCGTTTGGTACCGCTTCCAGATGGATCAATGAATCCGAAAC
NSA_000070	ATCAACTCAACAACTTCACTAACCACTTAAGCGCCCGATAAAACATCCATTCCGAAACCAACGCATACTCGCGCCCGGAAACCCCTTCCTCTTCTCCATTACACCTCCTCATATCCAACACAATCTCAGATTCAAAATCAGCAGACAAACCACAACTTGTACCATACAAATCCCCTTCCACTTCCCTAAACATCGATTCACGAGCCTCATTCCACCACCTGCAAACACAATAACAACCATAACTAACTAATTTAACCAATTAAC[A/C]AACTAATTAACTAACTAGTTAGCAAACTTGAAGCACAAGTTACCTGTGATCGACGAGATAGAGCTTCTCGGGGTCTAGGTCGGATAAACTCTTAATCGAACGGGTACCGTAAAGTGAGTCTTCATCGATT…
NSA_000071	AATCAGTCAGTTACTAATTCTAATCACCCCCAACTTTACAAGCAACAATCAACAACCTCAAAATTGATAATAAACAAAACCCTAATCAAGAAACCCGTGGTAAACCATTATATTACTAATAAAGTTTACTTTTTTCCGTTTGCGTAAGCAAATATGAGTACGGAAATGAGTTACCAAAAAGAGATCAAACATGTCTGGTG[A/G]TGGTTAACGGCCGGAGAGTTAACGGCGACCATCTGATTAACTGAAAAAGGGAGGTCCGTTAAGGGTGAAAT
NSA_000072	AACAAACATCATTCCAAAATTCTCCCTAACCTCCAATAATTTATAAGACCACACCAGCACTCACTTGATTTCACCTTCTTCCACATCATTATTTACCACCTCAGGCCGAATGGCAGGCTCTAACTCGGTTTCTTCTTCATCTTCATCTTCATGTTCATCCCTTTTCATGTATAACCC[T/C]AGTTGTTCCAATGGATTGCTGGACCCGAAATTGAAACTGCCTAACCCATCTTGAGACTCATGTTCAGGGCTTATCTCATCTAAGCAACTTGGCAGCAGTTGTTCCGGGTCAGCAGTCCTTAGCATTTCCAAGTCTTTCAGGAACCGAGATGTCTCGTCAATCTCAACCGTCTTTTCCATCTATATCAACACAAAATCATATTTATTATT
NSA_000073	CTTCTCAGGGACGGTTACAAAGTCCACCTCAACACTCCTTTCACACATCATTTCTTGATATTATTTCATGTAATCATCCCCAATTTCACCTGCTATTTGCTCAGATTTCTTGGGCCTTTTTTCAAGATTTGTGATCTGTAAGTTCAAATT[A/C]AAGATACCCATTTGTTTGTTGTGCAAGAAATTGTGGAAAGTTGAGATTTTTTTCATTTGGGTTTTGTGGGATTCTTGTTTTGGGTGATGGGTTTTTTT
NSA_000074	ATGCATGATTAACCATCCCGCTGCTTTTAACGTTATTTTCACGAAATTAGTAAAATAACGTTAAAGTTAGTACCATTTCACTTTTGCCCCCCGAGCGCCCACACATATATACATTACATGTGCACCCCGCAAGCGGGGCATACATGTGTTCACACATTTTTTGTAGAAGTTACATTTAGTTTTAAAATTTCTTTACTAATGTTTTTGTTTGAAAACACAGGATTGACCAGGAACAAACACCTGAGGACGC[T/C]GAAGATGGCCCACCAGAACTGCTATTCATTCATGGGGGACATACAAGCAAAGTTTCAGATTTCTCATGGAACCCGTGTGAA
NSA_000075	ACCTTGACTAAATTAGGTAACATGTCAACATGAGTCTGCTCATGTTATCGAACGATTCAAAACGGCCCCCTCTTCTAGAGCATGTTAGCTTGAAACGAGTCCAAACTAATACAACGGGTCACTAGTACAAATATTCTTAAAAGTGTATAATAGTACAACGACTATCAAAACAGGCTTATTTAGAACATTCATGACTAATATA[T/C]GTATTAGTTTTGGCGAGGTACTCTAGGGGAAGCCAAGTCAGCATTCTTTGATCGCCAACCCAAGGGAGAAATCACATTTTTGATTGAAGGAAAACCGTTTTGTGAGGATGAAACGCCATCAGAGGCTCAACTCGAGAGTGAATTGGGAGCATTAATCTCCAACGGGCATA
NSA_000076	CTGCACTAGATCACACAGTTCCATCATTAACTGCATTGCATCTGTGTGTAGCTTGATTACTTTTTCCCAAATAAAACATGATATGCATATTCATTTGTCACATTCTTATAGATTTCTTCAATACCCCCATATTTCATACTTCTCATGTGAAATATTGTCACTATTTCAACAATAGAGGCTGTGGAAAGCGTTAACTTCTTTTTTTTTTTAATAAAAT[A/C]AGAGCGGAGGGACAACTAAACACAATAAAGAGATTCTGAGAAGAATATATATATATTTTTTTTGCATAAATATGACGCACACTAACTTTTTCTGTGTTTTTTTGTTGGTACACTCTTGCGCAATTTAGGTTTCGATAGCTTTCAGTTATGAGATTGGAAGAATTACATTTCAACCCT…
NSA_000077	CTGTGGATAATTTTAGTGCCTGTTCTTTTCCTTTATTCTATGTTACAAGCCCCTAGGGGCTTTATCACGTCACATCAGCGCCACGTCACATAGGGGGCTTTAAAGCCCCTTCCTTTAACTTGCATGCAATGGTTTAAAGTCTCTTCAATGCCATAGCGCCCCCTCATCTTTACCATTTTCTTCGAAATTGCCGAATTTGGTCCGTTAGCACAATGGCGGACA[T/C]CCTATAGCGCCCCCATTTAATTTCGAGGGTGTGGTCCATAGCGCCTAGAGGTGCCAAAATTAGTGAGGTAGCAGGGTGGTGTTAAGCCACACCCTATGGCCATGGAACGGATAAATGTGACATTTTTAGTGTTTTGAAATGATGTGGGTATGCGCGCATGAAATTTTAAACT…
NSA_000078	AGGATTAATGGATATAACTGACTAATATATGTGTACAGTGCGAGTTGTTTTTCAATCATGTATTTAGAAGAAGTCATACAAATCTTACTATCTTATAATAATATTATTATTATTCACATGCAATCTAAAGGCTCCTCCTTTATGTTATGGTCACTATTTTACAAGTCATAAACAGTCTTTTTAGCTAATTAACCAAGGGAAGTG[T/C]TGTTTACCAAATTAGAAACTTGTCTTCTTGTCGAGATAATTCAAATTTCTCAAAAAGCATCTAGAAAAGAGAAAAAAAACACACACAAGTCACAACCTAAAGTTTTAAAATACAAGATGGTCCCCTAGGTTTTCAAGGACAACAGTTCAAACTAGGCCAATTTCATTTTTGGATG
NSA_000079	AAAAGCAGATTGCGAAACACAAACATACAAACTGGAAGTAGCAAGTCAGTATGTCTTTCTAAATTACCTGTTGATTTGGTCCGTAGGTAGTGCTTCTTGGTCAAACAACCATGGTTGATCGTAGCTCATCTTTATAAAATCTTTCCCGGGTGAAAAGCAAGATTCAATGATCATGATCAGGTAATGATTTCTGCATCACCCATGTCTTCAAGTTTGCTAATCTTTCATTTAAATGG[T/C]TGTATTTAGCTGTTAATTAAGCTTTCTGGGGAAATTATTGAAACTTTAAGGTGGAAGATGAGATCTGTGGATCACCAATGGTTTTGAAGCTGTGTCCTTTGGATTTTGATCATTGTACGCCTGTGGAATACAGGTTTGTGCTGAGGGCTAATTTTTCT…
NSA_000080	ACACTTGTTTACAGTTGCACTATTTTTTTCACATTAAAATACGAACAGAATAATATCGCCGCGAAACTC[A/G]AAACTCTCATTTTTACGGCTCTAAACTCTCATTAGGGTGTAAGGGGTGCTCACCTAAGAGGTGAGTCCCCTCTCTTACGCCCAACCAATCCTCGTATGCCACGTCAACTCCTCTCTTAAACTCCCCTAACACCCTAAATTGATGGCGGCACTCCCCTCTTAAATACGAACAGATTAATCTCACATTTGCTCTTTCATTTTATCTTCTTGTCAACGTTAAATTAAAACGAAAATGATTCCCCGCTGTCGGAGAAATGAGACATGAGGCGTCATTTGAGCACGTGGCCCGTCATTAGACGCA
NSA_000081	ACTAAACCTTCTCATGCACACCATTAGAATTACTAACAAGTGTTGTGTTTTC[T/C]GTTGCATCGCGAATTTGGTTTTGGTTATGGCTCAAAACCGAACCGCCCCATACATAGCACTAAAATCACCAACCGAAGTGATATGTTTCCCGCCGCATCGCGCGGGTAAAGGACTAGTATAATATAATATATTATTTTTGTATCATTTTCAACGATTACATGTTTCTTTGATGAATTTTATAATGGTAACATACATCATCTTTATATTAACTCATTTATGTCAAATAATTTGGTATATAAACGTCTCCATATTTTGTTTGCATTTACAAGAAAAAGTTATTATATAGTTTAGATTGTTTAACCCGTGTAACACACGAGAAACTAACCTAATTATTTAATATA…
NSA_000082	CATGGTAATGTGGTATCGTAAACGTGAAACCGTTACACATATACTAAGCTTGAACATCACTACTTTCCAAGGGGGTGAAGTTGACCAAAATCAAACCATAAGGGCTCTAACAAAAATTCCCCACATAATATATTCACATCATTCCATCTTCACTAGGTCACAGCACAATGACGGACCAAACGGAAGAACAAACACCACAAGTAACCGCCACCGAACCATCACCAGATCACAACCTCGATGAGACAAC[A/C]ACCAAGATGCAAAACCTAACCACCTCCTTCAGCATTTGGCCACCGTCGCAACGCACTCGCGACGCCGTCATCAAACGCCTAATCGAAACCCTAACCGACAAATCCGTACTCTCCGACCGTTACGGCACCG
NSA_000083	CTGAATCTATAGTGACAACATTTACTGATTCCAGTTAATGACAACTTACGAGGGGTGGGGTCCCTTGAGAGATACGCTTTACAGCAGAACACCAGTGAGGACTCCACATGTACGGTCCATTCACAGCTTGAATAGAAATTGCAGTTGTACTTCCTGCGCTGCTGGATGTTGTAGAATGTGACTTCGAAGATTCCACCACTGGAGGTGCTAAACCGAAAAGAGCAATGTAGAACCATAGATTTCGAAATAACTTTTGAAGTGAAGGTTCAAC[A/G]TCCACCGTTGGGTCAAAATCGGAACATATTTCAGCTACAGCTGGAAGTAAAGGCCCCAAGAAATCAGCTCCACAGCTGTGCACATTGCCAAAAAAAAGCAAGTAAATAAACGCTTTATGCTAA…
NSA_000084	ATGTTAATGTCATCATTATTAAACCGTGGAATTTAAAACAAAAGGGAGGAAACCATTTAATTAATTATATAATTTATTATTTAAACTTACCAGACATAACATGGACCGTGTACTTTCGGAATAGAAGGTTGTGCTTGCAACTAAATTATTTGCATTTGGATCCTGAAAATAATATATACGGTATACCAGGTTGCCTCAGTTACTTTTTATAAAAAATAAATATTCTTAAATCTTTACAATTATAAAAGAAATTACCAGTCCAGGGGAAACA[A/G]TAAGCCTCAAACTGTTCAATAAATTTGCCATTTCTCCCAAGGACATCGGTCTTACGCCTCTAACCTGTTCAATTTTATACATTTTTTTACAAATTTGCAATATACTCCTAGTGATGTTAAATG…
NSA_000085	ATGTTTTTATATGGTAATTTGATATCATTTATGAACAGATTAACAAGGCTGCTGATAAAAGTCAAATTTTGAAACAAGAAAGTGAAGCTGAAGACGATGATGATGACGAAGAAGACATGCTTTATGATGAAGATGACACATCTGAAAATACTAGCGATGATGACAAGAACTAGGT[A/C]AGTTTCAGACAAAAAAACATAGGTTTTGTTTTCTTCATTAGATGTCATTTTCCCTGTGTAGAAATGATATCTTCGGAGGTATAATTTAGTAATTTAGAAGCTTTCCCATTATTATCAAGTCTTTGGTCATCTTCTAAACGAGCCCCGCAGAAACAATTACGTTTTCTCTAGTTCTCTTTTCGGTGATTTT
NSA_000086	TACATATTTTATTCGCATATTCACTTGCTATCGCTCGTATGTGCGCTTCATCAGTTTCTTTCCATTCTCAGAAAACCAGCTACACAGAGAATCCGGAAAATGAAAAAACCGTACCAAATGAAAATTTCAACACCGTTGAAACCGGAGAGCAAGATGGTGTAGTTGACGGCACACACTTTGCACATGAAAATATCGTTCAAGGTCAATATTCTGATAAGCCTGTGAGTTTAATAAACCATATACAG[A/G]GTAAGCAGACGTACCCAAGGCATGTTCCTGTACAAGTTGTAGATGTACATCAAGACGTTAGGGCAAAAACTAGCGTTCCCGATCCCGCTAACCTATTAGTTAACATAGCAACAGCATCTGCAAGTAGTGTGCAAAATCTTAACAGTACC…
NSA_000087	CTCAGTTAGTGATGCCACCGGAAAAGAAGATCTTTTGACACATCTGCGTATGTTGTCCTTGCAAAAGGTATAATATATTTATTGTCCAACTGGTATAATCAATGTTTAGTATATTTCATATTTATATGAGTGTTGCATCGTATGTACAATGCAGGTTGCTATTAAAAATGGTTACACGAAACTTGTGTTAGGCTCATGCACATCAAGAATAGCTTGCCATGTACTTTCTGCAACCGTTAAGGTTTGTCTCCTCCTGATCGCTTTTCAAAACTTAATAGTTACATATTTTAATTTTATTGTAAGTTTTTACTTTGTAAG[T/C]GTTTTATTTTTACAAACAATTCTAGGGACAAGGGTACTCATTAGCAGCAGATATACAATATGCTGATGCAAGGTGG…
NSA_000088	ATTTAATATAACTCTGGTATTTTTGTTCATTTGCAGGCTAACAAGAGATCTGGGCACTCCAAATAAGTGAGACAGGCAAGAGTAAGACAGCCGCAAATATCTTTTTTCGTGCTCACATGAATTGGAACCTTTAGTTATGTTTTTGGATGATATTATTTTTTTGTTT[A/G]ATTTTATAGTTCATTTTTAGTTTTGTAAATCATGAAGAATAAGAGCCTTTTAACAGCTGCTTAATAACCCATTTTCTCAAGTGTTGTTGGTGCTGGTATATTTGCTTTAAGAAGTATTGGTTAGAAATTGGAAGGATATATGCTCGGTTCTGAAAGACGCTGTCAAAGTTGGAGTAGGTGGGGAAGAAAAGTTGGGGGACAAAGCGCGGATGGAGAGGGAAAAAAATT…
NSA_000089	TGTTGGAAATAAAAGAGCTGATGCTTAAAGAAACATCCTTATTAAACTCTTTAAGTTCACAGGTAAATAAAACCGATGTTGCTTTGACTTTTCAAACTTAAACCTATGTTGATCTCCGCCTTTTGACAGTTCAAAGACGCGCTTAATACTCCTGCTGGCCGTGCGCAATTAACTAGTTCCATGGATGG[A/G]ATTTCAAAGAGTATTCAACAGGTAATAAAAACGGTAACATGAAATTTCTACTTCCATGCCGTTAGAAAGATTTACAGTTTGACTTTTGTGGTCAAACCTTTATACCACTGCTTCAACACCCGCTTGTT
NSA_000090	ATCAAGTAATTTTCTTTCCTCATCATTCTCATAATAATATCATGACCCGAAAGATCTTTGACTACACATAACTGTCGGGATTCTTGGACTTGAACTACTTTTTCAAGAATCGTTGACCATGGCATGGTATGTATCTCATCGTCTTTTACGTTAAGACTGCCAACGAACAAAAGCGTTAATAGTTAAATACTAAAACTAGTTGATAAAAACGCTTGGTAATTTATACCTGTC[A/G]ACGTAAAATTTACGAATCTCTAGTGTATCCTTCAACTGTGCGAAAAAACGTAAAAAACAGAATAACCAATAACTCGACGTGATTCCCAAATAACCAAGAATCACAACTTTTAGAAGCGTTAAAGGGGTCAAAGGATGCTGGTGAAGAACTTCTTTAGCTAAAT…
NSA_000091	ACAATTCAACAAATACCTTGAATCTTGCCAAACAGGATTTACTTCAAGGTGTGGAATTACTAGCGTTGCGTTTAAGATCTTAGCGACAGCAACTGCATCACAAATCTATCCGAGAAAAGATTTAAAGAA[T/C]AAAACATGATATAAAAACCAAATGGATAAAAGAAGAGCGCGTACCCCCATTCTCTGTTGGTTCAATCCTCCATCAAGAAACACCTGAATATATCCCCGAGATTTCTCTGGATTGACTTAAAAGAACAAAAATGCGATTCAATTATAATATATTAATATCA
NSA_000092	ACCATCACCACAATCCTCACTAACAAACCTCATCAACACGTTCCGAGCTGTGGGTCTCTCCGCCCACGACATGGTGGCACTCTCCGGAGCACACACAATTGGACAAGCACGTTGTACAAGTTTCCGACCCCATATTTACAATGACTCCAACATCGAC[T/C]CTTTATTCGCCATCTTGCGTCAATCAAACTGCCCACGTTCACCGGGTTCCGGTGACAACAATCTCGCACCACTTGACATTTCAACGCCCACCAGTTTCGACAACCATTACTACAAGAACTTGATCATGCACCAGGGTTTGCTCCACTCTGACCAGCAGCTGCTCAGCGG
NSA_000093	GTACAGATGATGGCGAAAGTTTAGAGTTTAATGTTTACCGAGTGAGGTTTGTGGGATTGAGTTTATAACTGACATTACATAGGTTTCCAACACTAACACTAACCAAACATTAACACAGTAAATCAATCATATTTCAAACATACACAATTACAATGCAAACCAATTATGAAAACACCTGTGTGAAACAAGTATCGTGTCGAGGAAAGACCTTGAAAGTTCGGGTTGTCACAATAGTGGTCGCAGTGGTGGTAGTCGGTGATGAGAATCATTGGCGTACCCATTCATTGTGGTATTGATAAAAGTT[A/G]GATCATATAAGTCGAATACTACTATAACGAGTGCACATAAGTCTAACATTCGATGCATGGATCATTCTACAATGTTTTGGTAAAACTAAT…
NSA_000094	TCTCGGGTTACCGGGTCGACATTTTAGTATGGACCGAAAACGACTCATCTAATTAAACTTGGCTAAACATGCCAACCCAGAACATGATCATTTCTGATTCATGCTTTGGGTCATGTCAGGAATTGTTACCCCTAGTTTCTATCCACTAGCTTTGACTAACAAGAACATTTTTGCAACTTATGAGATGTTAACAAATACCAGTGCGACTTTGTTTTTGGGTTGATGGCAGACATATTTTGATTCCCCGGGTGGAAAAG[A/G]TCCAGTGGTTGTTGATCTGAGCAGTATGGGTAAAGGTGAAGCTTGGGTCAACGGGCATCATATAGGAAGATACTGGACTCTTGCTGCCCCAGAAGATGGATGTCAAGAAACTTGTGATTATCGGGGATCTTATAATT…
NSA_000095	CGGTTATATTATCTTTTTGGAAGCTCTACACTTGTAGTAACCTTCAGTTTGTATACGTTATATTTTTCAACTTTAGTTGGTGAATTTATGAAAAGAACACTTGCATTGCATGCAACCGTATAACTGTGAAGTGCAGATAGTTATTGGACATATAATCATTATGATGTTAACC[T/G]GGTCTCAGGGTCAACTACCAATTACAATGGGAAGTAAAGGTAGACTTCCGCCACCTCATCATTTACGGCGTCCTCTTCCTGGCCCAGGCATGGGCCATCACGATCCAATACCTCCCGAAATGCAC
NSA_000096	AGAGAGAGAATTAGACGCACCGTATGTGTAGGGGCATGTGTTGTCTGGAGATATTTCTCAACTAACCGATAATCTTCAGAGTCGTGAGGAAGTGGGACCAT[T/G]TCACATTGAAGCTTTTTGTATTTATCATCAAGGGAATCATCGTTGTCGACATCAAACCCTACTAGCCTCGAAGCTATTTCGATATCTTGAAGCGCTTCCAACATTTTGACCTACAAATTAAATATTAATAACAACCAACCAACATCGCAAAACTTCGGCATCTTTATTTAAAAAAAAAAACTATTAAAGTTAACTAAAATAAAATATTAATAACGCTGTTACCTT
NSA_000097	TTTTCATATATGTTGATCTTTCTAATGTTTGAGATCTCGAATTGTGCCTGAAATCTTGAATAGTGTTTGATGATGTTGGATCACGTTCTTGGTCACATATGTTAAACTTTTTAATTTTTTCAGTTCATTTCTTGTGAATAACTGATATGTTTTAGTCCATTTTTTTTTCTTTTATCCACGGATCGTTGCCTCTTTATATCGTCATCTGGTGATGATTTTGTTAGTTTTGAATCAGAATCCTCTATTCAGTTATCGCCTTTGTTATGTATGTTAAATTATTCAATATCGTTCACAAACTACCCATTTACCATCTCTTTAAAAATTGCTGATGTAAACCAAGAATTTTGAGTGTTTTCATATTTTTCGCCTTTTGTT[T/G]TTGATTCGTTTGTAGAAAA…
NSA_000098	CACACCAAAAATCAGTAAGAGTGCCCGTCTAGTCTAATCTACGTACAGTAGCATCCAAGAGTAAAAAAACGTCCTTAGATACGAGAGTCCATAAGCACAAGAAATATATAAATTCACCATCCCAAATTGCGCCAAAAGGGTGAACGTTAGTTAGGGCTCTAGCCCGCAATTAACATGGACATGGAACCTGAAAACAAAATAAAAGACCAAATAGGGTCGGAAAACTGGAAAACTATGAAAGGGTTACAA[T/C]TTACAAATACAAGTTCTATAAAACTTGAGGGCTTGTTTCGCCCTTATTATCAAAAGATCAAAGTTAAAAAAAAAAGGGTAGATGCACGGT
NSA_000099	CAGTAAATATGAGAAACAGTGTTTTTTTAAAAAAAAATCACCACTCTTGTTTTGAGTTTATCTACTCTCTCCTAATTTTTTTTAAAAGCACAAATATGTGTATATATACATGCATTTATATGTGCATGTAGTGGATATGCATTTGTGCATTTTGTTAAAAGACTAGTGGTACTAAATTTTATTATAAATAAAACCATAAAGATATTGAAATACATATGCATTTTAGTCAATTTATAGGGTTAATGGAGTTCTCAAATACTATTTGCTATGAAAAAAA[A/C]ACCAATATATGTGTGTGTGTAAGTGTAAATTATGTATATCAAGGTGGAACAGACGATGAATGTGAGGTGGTAACAAGCAAAAAGACTGGTTATTTGACAAGAGTATGCA
NSA_000100	AATGATGTTTGGAAACTCGTTTTGCAGCATGTGGAACGGGCCATTGCTAGAAGCTCGAGGTTACCGGGGTACGGTTTTGTTTTGTTGATTTTGGAGTATAATAATTTTGCAACTTCGGAACACTCGGACTCCGCTAATCTACCTAGAGTGATTGATTCGGATGATTGAAGTTCCGCTTCCGTTACTTGTCGGAACGGTTCTTGATTATGTTTCTTTATGGCTCCGAGAACCCTATTTCGCATCCCGAGACCCTTTTTGAATCGTCTCCCGGGTTTAAGCTTGTTGGATAAGAAAGTGGAGCCTGCACCACGCTTACGTGGACCACC[T/C]GGGGTCAAACCCATGTGAGCCGCTTGATGGTGTCGACCAAGATCCGGTAGCAAGTCGAATCGCAACCC…
NSA_000101	TTATAAATGGTGAATCAGTGATGAATAGAGCAGATTTGCGGTAAAACCCACAACCACCACCACCTTCTACCATAGTTTCTAGCTTAAAAAAAAACTAAAATTGCATCAGATATAAAGTCAAATTATCATCATAGAATATACTACATTAATACTAATTAAAAAGCACAATACTATACATTTTGTATTCAA[T/C]TAAAGCTGCTAAGTTTGAAAAATAAAAAAAGCTTCCTACACATCCAAAGAAGACTCAAACACATAACAACAAACTGCAGTGCTTTTTTACGAAAAGAAGCCCAAAAAATAGGAGCTTTTTTCAGCAAACAAACCCCCCAAAACTGCTGGTTTTTTCTGCACAAAAATCTCAAAAAATTGCAGTTATTTTCG
NSA_000102	GAACACTATTACAAAATTAGAAATCTCAGATTTTTTTTCCACAAAACGAGGGGAGTAAATACTGTTGAATATACATGATCATGCTTAGGGCCGTCTCTGTGAATTCAGGGACGTGCAACTAGAGTCTAGAAAATAATGGGCCCTTGAGAATGAAATTGATGATCGGCCTATACCTTTCACCTTTTCCACCACTACCAAAAAATGGCGATTATTATTTACTTAGGTTTAAAATTTTATGTTTTTGACTGGGTTACATATGGTTAGTTGGGTTAAATTAAAGGGATTTTTAC[A/G]TATTTCCCCCTATTAAGCAACCTTATTACGTATTTCCCCAAATAAAAAAAACAATTACATATTTCCCCATTTTCTGA
NSA_000103	TCTCGAAGAAGCAAAGTTCGCCGATTCATATCTTCCTGTACTTTCATAAAGCCATACGGTCCGAGCTCGATGCGCTACATCGGTCCGCCATTGATTTCGCTACTAATGTTCATGTGGA[A/G]ATTGAGCCGTTGCTCAAGCGGTATCATTTTCTTCGGTCGATTTATCAGCATCACTGCAATGCAGAAGATGAGGTTTGTTGTTGTTAATTTGTTAGTTTTGAAGTTAAATTGTGTTAAATTAGTGGATTATGTAGTTATGTTTTGTTTATTTATGTCTGTTTTAGTGTTATTTGTAAACCTCTAGGGTTTATCA
NSA_000104	CATGCACTAATCGGCATTTGCCCCGTTAGATTGCTAAGTGTTATGTGCCTTATGTCCAAGGTTGTTTGATAGAAAACTACTATCGAGCTAGGGTCTCACTAGAGGTCGTCTCTCTATTCCTACGGGGTAGAGGTAAGCCTGTCTACATCTTACCCTCCTTAGACCCTACTTTAGCTTTGTTATTAGTGTGATTTACTGAGTATGATAATGATGAAGAATTAGTATTTT[A/C]AATATTTTTGTAATATGCTAATAAAAATAAATAATTAAAAGACAAAACATAATTATATTTATATCAGATTTAAAATAAACAATGAGA
NSA_000105	CTAGAAGGGTAATTCGGTCATATAAAATGATCAAATTGCCCTTCTCGTTAACAGAAATAATGGAT[A/G]AAGTTAACCCAGTGGACTAAAATGGCAATGGTAAAACATTTTTGGACCCACAGACAAAAAATGAAATATTTGAACTAAACTGACATAATGACATTTAACTTTTTTTTTAATTTAATGCAACTTTTTTCTCGAATCGCAAATACATAATTAATAAAATAAAACAAAATACTTATGTTGCCGCTCAAAATTGTATTATTAAAAAGGTGTCTTTTTCCATATTATTTATCTTTTTTCTTGGCCGTTACGTGGAAAACACCGGTCTTTGAATTTGTGAATATGAGTTGGCACAGCCCACGTGCTGTCTCATTTCCCCCATGACGTCAT
NSA_000106	TGGATACATAGGCACTTTGGAAGCTCGTTGCATAATAACCGGGTAGGTTTTCTACTGATACAAAGTTGGCTCGAAAAACTTATGCTTATTACAATTACCCCACTCATGCATGCACAGTTAAGTGCTGTTTGGCATTGTACTTTGAAAATGATAAGAATTAAGAAATAACAACATAGCAACTGAGGTAAATCACATTGCTATCACTGATCAAAGAAACACAAGGTA[T/G]GTTAATATTGGTAAGAGTATGAAAACACACTGCTATTTTTCACAATTATCAGAGTTTTTTTTTTTACTGAAATAATGCTAATATCAAGCATGTAATCAAAACTAATGCTTCTCTCAGAATTATTTCACAAATGGTGCCAATGCCATTACTAATTAATGGCGATTTTTGT…
NSA_000107	TCTTAAAAACTAGGATTAACATACATACCTGGCGACAGCGATATCCTTGGCTTCCGCGGAAAAAAGGCCTGCGACTATTTTCGGGAGGCCCAATAATGGGCCACCTATATTCATCACCGCCTTTATGTGCTTAGCACACCAATTTGGGCCACCACCGCCACCTAGTGGTTGTGGTGCTTCAGCCCATTTCATAAAATGCATAAA[A/G]TAAAGAGTGCCCATAGAATGTGGAATCACAACCACCTTCTCACCACTTGTGGCTACCATGAGTTCTATATTGCTTTTCATCCGGCTTAGAGTTTGATCTCGTATCTAATTCAAAATTTGGTTAATTCGACATGGGCAATTGGTTAATGACTTCATATGCATCTAACTATAAGGGTACCTCAGTATTTTGA…
NSA_000108	CGCTAGCTTTAGATCCGTCGTGTATTGAAGCCTTAAGTACAAGAGCTTCACTATTCGAATCGATTCGGTGTCTCCCTGACTCTCTTCATGACCTTGAACACTTGAAACTTTTGTATAATTCGATTCTCCGTGATCGGAAACTACCCGGTCCAGCGTGGAAACGTCAAAGCGTTCGATACAGAGAGATTCCGGGAAA[A/G]CTTTGTTCGCTAGGTACCAAAAGTCAAGAGCTGAAGCAGAGGATTGCTTCAGGGGAAACAGGGAATGTGGATTACCATGCTTTAATCGGTTTGAGAC
NSA_000109	GTTGAAAAGTTAAATACAGCATTGCCCACTTCAAAAACCATCCAAATGATTTTGAAATCAAAAACTGGTTTTTACATCAGAACACATTCTGAAAGATACATCAAGGATCACTGATTTCATAATTA[T/C]CATGACTCGGTTTATGGGACCAATCGGTAATCACATACAATTCCACACGAACAATGTTTTCAAGGGGCGTCAATTCTGTACATACAAGAATATTTGCAGTTGTGTTACTTTGTCAGTGAGACACTGAAATACATCCGCCAATGATCTTCGTTAA
NSA_000110	AGACTGAGATATATCACCAATATTTTCTGTTTGTTCGTTTTCTGTATGATCTAGAGGTTTTGTTGTATTATCAC[T/C]TTTCTCAGCGGCATGGACATGTTCTTTAGTGACCACCTCTAGAACCTTTACAATCCCAGGTGCCACCTTAAGTGAGTCGGGATGGTCCAGGTCCAACACTTGCAAAATTAGCGTAAGTGACCTTATCAGACCAACATCAATAAACGAAACCGAAGCTTCACTTGAAATTGAAGAGCCTGTTGGTGAACGGGCTGCCACCACATCACTCAGCAAATC
NSA_000111	GTTCAACAACCATAGTTATCATCATTATACCCTCGTCCCACATAACCCGCATCGGACCACTCCATCAATCTCTTTTCAGTGCAGATGAAAAAAAAATATTGTGTTTTGTTGTTTTTTTAATTGTTTATGGTGTGCGGTTGAAGTTTTGTGTTTTCTTTTTGTTTTTGTTAATGCACACCA[A/G]GTGTTCGACGATATGTTTCTGACAGTTTTGCATTTGGGGTTTTACTCTAAGTTGTAGAAGACTGTTCATTTGATGAAAATTGAATTATTTACAAGTTACCAGGTGATAAGTGAAAATCTTATTTGGTGT
NSA_000112	AGCCTAAGTGTACGAGATTGAGATTATGGATGAATCAAAGTTGTTATTTCTTATGCAGACTCTGTTCTCGATGATTACGCCGTTGTTGTTTTAACCCTAATTTTAGGGGTTGCGAGAACCAATTGTTGCTAGAGATCGTTTTGCAGCGTTTTTTAAGTTAATTTGAGGCCTGAGAATTGTGCAAATGAATATGGATTTGAAGAA[T/G]ATAAATCGGATTCAGAAGATGATGATGACGGGGTGCGAAAAGCAGGTGGTGATATTGCTCAGCAGGCTGTTCTTGCTCAAGCTGCCGCTCTTGCTG
NSA_000113	CTTCGTGGTAGAAGTGAGCATGAATGGGTAGATACCTTAGAAAGACTAAAAACAATTCCGTTGTTGGAAATAGTGAAAAGCCTGGAACTAAGCTATGATGGTCTAGAGGCTGATTACAAGGAAATCTTTTTGGATATTGCTTGCATTCTGGAAGGTGAAACGAAGGAGAAAGCAATCAGAATACTTGAAAGCTGTGGGTTTCGTGCTCGGATTGCTCTTAGGGTTCTTCAAATGAAATCATTGATGACTATTTCTGATGTTGGTCGTTTGGTCCTGCAACACCATATAAAAGAAATGGGCATGAATATTGTTCGTCGTTTGCATCCTAATGAGCCTAGAA[A/G]ACATAGCCGATTATGGATTAAAGAAGAAATTGAAGATATATTGGTTAATGAGTT…
NSA_000114	GACTTCAAACCATATAAGACTTGAAAGTTGAAACCATCGTCTAATTTTCAGATTACTATCCTGAAAGTCAAAGAATAAGTCTTTTTTCTAAGGAGCTGTCCAAATGTACCAGGTTTGACCCTAATGTCAAATTAATCTCAAAACTAAAGTTAAACGGGTCAAATTAGAAAATGGGTTAAAATTTGGGTAAAGTCATTTTTATTGTAACAAATATTATCTTGATGCCTTTCAAAAATAATAAAGAAAATATTGTCTTTGGAGTCATAGTTAACCCATTCATTGTTACAAAATGTTCTTAAAAAT[A/G]GAAAAACGTTTGTGAGTCAATCTAACCTGGCTTAGCCTGTTTCATCCTAAGCCTGTTTGAAACCCCATTCATTGATTTGTTTTTATTAAAA…
NSA_000115	AGCCACCGTTACAGTTCGACAAGTGATTCAAAAAGATCATCAGAAGAAAGTGTTTCCAGAAGGAAAAGTAGTCACGAGCATGGCCATCATCATAACGCCTCGTACAAAAGCATCATGCCTGTTAGTATGCCAAAGGATCATCTTTCCAATAGAGATGATTTGCAACTACATCTTGGTGATTGGTATTACTTTGATGGCGCTGGTCATGAACGGGGCCCGTTGTCGTACTCTGAAATCCAAGTATT[A/G]GCTGATCAAGGTATAATCCAAAAACACAGTAGTGTTTTCCGGAAGTTCGATAAACTGTGGGTCCCGGTGGTTACCGAAGGTAAGAGAAAGATTGATAATGATAATTCTAGTGACACATCTGGACCAAGCATCTTGGAAACTGAGAGTGG…
NSA_000116	TCAAAAATGCGCATCCGAGGCACGATTTTTTTGGCAAAAAGTGACTTTGAGGCGCG[T/C]ACCTTGTGTATTTCCCATATTTTTGTGCAACATGTTATACATGCTTTTCAGGTTGTACATGTATGTAATATCCAAATTAAAAGTATATAAAGCTTACATGTCTCTAAATATTGGATAAATGGTCCTAGAAACCTATAAGTAATATAAAAAAAGTTATATAATTATTTGCGCCTCGGGTACAGGATGCGGAGCGCTTGGCGCTTCGTGCCCCAGTTTTAGA
NSA_000117	GCAAACTGTTATTTGGGAAATATATATATAATTACCTGGATGAAAAGGGAATGAAGATGGGAAGAGCCAAAATTCTGGTGGCAACGGATTACAGCCCTCCCATTCGTATACTCCAAGAACCTACATATTGTAAATTGTTCCCAGTTGGACCAAAGTGC[A/G]TATTGTATAGATTTTTGGAATTACAATACGATTGTGGAGTTAATACTTACCGAAAGATAAACCTTTCCCCAAGAGGGTATAGATGATGCACCTCCATGGTCAACTATCCACTTACGAGCTCTAACGATTGCACCATCTCCATCTT
NSA_000118	GCAATTTAGGTGCTGGTCTAGAAGTATATTTGCAGACTTGATATCCCCCTGAATGATCTGCATCCCATGAAGATACTCCAACGTTGAAGCAAGCTGAAACGCAATCAACGTTCTTGTTTTCCACGTCAGCGTATGAAGCTTGTCGTATAAATTACCATTAGATGCATACTCAAACACAAGGGCACGCTCGTCTTCTCCATTGTCGCAGTGTCCAACAAACTTAA[T/C]AATATTCGGGTGGCTTAGCCGGGTCAAGATTTGAAGCTCTTGATCATGAATTCGGGCTAGCCGGTCGGTGCAAACCGACT
NSA_000119	GTATGTGTAGAGGAAGCACAAGCAGCAATGTGAGTGACGAAAGCAGTTGTAGTAGTTTCAGTAGCAGTATTAATAAGCCGCATAAGTCAAATGATACGCGGTGGGAAGCTATTCAAGTGGTTAGAGCGCGCGATGGGGCTATGGGTTTG[A/G]CTCATTTCAGGTTGTTGAAACGGTTAGGGTGTGGTGATATTGGGAGTGTTTACTTGGCGGAGTTGACGGGTACTAAAGCTTACTTTGCTATGAAAGTCATGGATAAAGCGTTGTTAGCTAGCCGTAAGAAGCTTCTCAGAGCTCAAACCGAGAGGGAGATTCTGCAATCTTTGGATCATCCGTTTCTTCCGACGTTATACACGCATTTTGAGACTGATAAGTTCTCGTGTTTGGTT
NSA_000120	ATATAATCGAAAACCTTGAATTCATCGTATATGAGTTTATTGTCCGAATAATGAAGCATGTAATAACAAATGCCACAGAAATAGCAAGGATTCTCCGGAGCCCATTTGTCATCCACCGTCACCTTTACCGCTTTAAAAATCTTACAGCA[A/C]GAGCACTTCTGGAAACGCAGTTTCGACTGGAACACAATTAAGGGATAAGCAGCTCGATTCTGTACATCCTCTGAATGAACTAATCTCATGTCTCTAATCACCATTATATGCTTGCAATCACCCTACGTCAACAACAAGATATCAAATTAGCTGCTGATGTACAAAACGTAATAATAAGAGCTTTACCTGATGACAGTAAAGATACCCTGCCCCAAGTC
NSA_000121	GCGACAGTGTGGGACTAACAACCGCCAACTGCCGCCTGCCCCTGCCAGCTTTCCGCTTCGACTGCCACGAAACACCAATACCGTTAAACGCCTCTTCAAACGTCTGAAGATCTTCCGTCACTTCTCGCCTTGATAACGAAACAATTCCCGGCAGAACATCGCG[T/C]TGAAAATCTTTCTTCTGCCTACCCCTCTTTCCTTGTCCCTTTCTTGTCACTGTTTTTCTCGATAAACCGCCGTCTTCTTTCTCGTCCACCACAGTCGCTGCCTTATAGCAGCGGTTATCTACCTCGGTTTCTTGCA
NSA_000122	CGTTCTTATGTGACTCGAGCTTCTAGCAAAGATAATACACAAGTTGTTGAACGAATTTTAAAGCTTAAAGTGGAAAAGGCTAAGCTTCTTGGCTAAAGTAGGTTTAAAATTTTGTTTATTTGTTGTTCTTTCTATCTGATGTACTGGGTGTGGAGTTGTTACAGTATGAGGTTTGGGTGAATGTTTGTTGTTAGTCACTGGCTAGAAACATTATGT[A/G]TACAATTTTTGGTGATTGAATAAAATACTTGGTTAGCTAAAAAAAAGCCAGGTTTATTTGACTAGGAGTCGTTTTGTTTTTACAGGGATGAAGAGGTCTGGAGACGATCATGTTTCCGAGGGTGATTTTCATCTTACGCTGCCGATTATCTCTGAATTGTAAGTCTCTAATTTGGATA…
NSA_000123	GAGAGTCAGGGGCAAACCACACAGTCTCAGGCCCAATCACAGACAGTGTCTCAGGCCCAATCTCATACACAGTCTCAGGCCCAGTCTCATACACAGTCTCCAGCCCAGTCACATACACAGTCGCAGGCCCAGTCACA[A/G]ACACAGTCGCAGGCTCAGTCACAAACAGTAGACACGGGCAATTCAGGGAAAGATGTGGCAGCTGAGGAACCAAAAGAATCAACTAGCAGCTGACGTGGTATGCTACTTGAAAAGTTTACTGTTATCATTAGAAATAATTTAACAAAACTAGATGAAATAAAATCCTCGGAATTTTGGTTTGTGTATATGGTTATAGAGGCAAAAACT
NSA_000124	GGAAACCGAGTTTAGAATCTGCCAATGCCTGCAACGACCAATACCTTGTATTAATTATTGAGTATTGACGTCATTTTGTTTAGAATCCATGAAAGTTTTACTATTGTTCATCGTTATTTTTTTTGATCTTTTGGAAGCTACAAACAATTTTGAGAAATTTCACAAAAGATTTTCATGGTAGATGCGAGACAAGTTCTCATTGG[T/C]ATTGAAATTATATTGAGTATTGACGTCATTTTGTTTTTTATTAATTGTTTTTTAAACAAATATGAAATTTGTTCTAAACTTTTCATGAAAAAAAA
NSA_000125	CTTTCGATTCGCCGGGCCTCATACCACTTGTCGAATCAAATAACCGGGACCCACAGTCACATCTTTATTCTTATAAAACAAAATGAAGATGCTTAATGTTTAATGCTTAATGCCAAATGGGAATAGATGATCAGACCAATGTCCTTACTTGAACTTTGACTTGTTGACCAGGT[T/C]GGCCTTAAGGGAGAAATTCTAAGTCTTCATTCGCTCATGGGTAGTTCGTCTGTTGAGTGGATACAAGGTTCGTTTGTAGCTCAACGACAACCGTTAACATGGTACAAGGTATATTTGACTAAATTCATATTTCATGTTGTTATATACTTTCTTGAAATAGTCAATGTTTGACCTTTTTATATTGACTTGTGAAGACTATTTTCAATGCTCCGGGTGGGAAT…
NSA_000126	TCACTTATTCGAGTAATTTGAACATACATGCGACGTCCCACCTATATTTATCAAGATCTCCCATTAATAAGTGGCATAATGATCGTTCTAAATTCTAATAACCCCAAAACGGTGTAAAAGCTCCAAAACAAACAATGTGGAAGGTTA[A/G]TTAACTTACATTTTCTTTCAACTCGGTGAAGTTATTAACACGATTGACGAGTTCAACTTTAGGAAGAAAAGCACGTAATCCCTGCAAAAGTCATACTCTTAAAACTAAAAAGTTACTAAAAATATATATA
NSA_000127	GATGAGTTCTATTACTTCCCACACAACCCCATATCCGGGTACCCGGGCCCGGGTGCTCTCCGAACCCTGGTTTCAAATTTCACCACGTCGTCGTCAATCGGGGAGATCAGAACATCATGCCATAGTTTCGGGCCTTCGGGTTTAACTTCCCGACCCAAACAAGGAGTCACGGTCGGGTACACTTGCAGGCTAAAAAGCCCGGAAAGGCACAAGTCAATCATTAGACCCAGTGCGCTAGACCCGACCCTAATGAATGTGGTGCACCATTTCCATTTAAAG[A/C]AAGGGTTCACATACATGGATTTGCCTCAAAGTATTGCAGTGATTAATCACTACAAGTATCAAGTGTGGGAGGTTTTTAGGGCAAAGTTTTATAG
NSA_000128	GTTTTTTCTTCGTGCCGCGGAGCAAGGCAGCGAGTATGAGATTGTGTTCTTTCGACGACTGGATGATGAGTTTAATAAAGTGGTTAGTTTTTATAGAGCCAAAGTGGAAGAGGTGGTGAAGGAGGCTGAAGAGTTGAATCTACAAATGGATGCTCTTATTGCTCTTAGAATTAAAGTTAATGATCCTGCTGCTGTTACGCCATTCATCAATGAAAGAAACACAGGTAGTCAACTTTAACTAAAATCATCATAGTAACATATTAAATATTTACTAAATTTAGATAAATTTAAGGTTATCC[A/G]TTGGAGGTGATCCATGAAGAACAGCAAGAAAAGGGATTAGATCGTCCCAGGGAATACCAAAT
NSA_000129	GGTAGTCTTAGTATGAGAAATATGCACAAGAAGAGGGGTTATAGGGTTTCCAAACTTTTATGTAGGCCATTTAATATAATCGTCGGCCATTTAGTGTAATATTCATGTTGAAAGTTTGCTAATT[A/G]ATTTTGACAGTAAATATAATTCCTGTTTTTAGACTAAAATACACACTCGATGTCACATATTCACATGCTATGTTTGAATTTTAACATTTTGTCATTTAATAGTATCTGATTGATTTGTAATAACTCTCTCAACTTTCTATATACGTTATTGTCCAAAATCTTTGTGGCACACATGATTTTTTTGAAGATCCTTTGGTGAAGATTGTGGACACGTACACCATAATTTCCAATTTCCTTAGCAGCTTTAGTTACATGTGCAGGATGCAAAAG…
NSA_000130	ATCAGTCACTTCTGATTTATTATTACCACATATAATCTATTGATATGAATGCACTTGCAAAGATAAGACTAAACAAATGGATCACATCATGACATTTTTAAAACATTTATGTATCAAAAGCTTTTATAAAACCGACAAGTATAAATCTAGAAAGGGTTGTTCTAGGTCCCTTAAGTCTTGAAGATCCATTACAAAGAAACTGTTT[T/C]TGGAAAGGCCATGTGAGCCTACTTTTGTGTTGACCCCTATATATATGATCCAATAATTATTAAGCCACACAAAATTGATAATAGCTGTGACAAACAAG
NSA_000131	AACTCAGGTTTCAGCTTGATCAAAACCCCTTACAAAACTTGTACTTTGATACCAAGTTAAAACACAAATCTTTTTCAGCAAGACAGCTTAGACATCGATGCGTGTGGTAATTCTTGAATCCGCTACTGTCATATATTACGTATATAAACATAAACTAAATAGATTTTGTGTATGCTACAATCTATCACAAGAACCTCACTTTGATCTCATTAAAAACTTGCAAATAACATATCGAATGATAATACAAAACAATCAAGGACTTGATAACTAAAATGAAGAAATTATAGAACCACCCGGCATAACATAGTTATGATATTTTCCTTGACTAGATACTAACTAATGCCTA[A/G]GCATAGATATGTATGTCAAGAACAACAAGAAACAAAATAAGAAACAAC…
NSA_000132	GTATACTATTCGACATGCTTTATAATTTTGTGTGCACAGGCATTTGTGAAGTACTGCCAGTTACTTCAAGGTGCCCGAAATGTTCTTCTACCAAGTACAGAGTGGAGCACTTGCTACCAAATTTATCTCTTAGGCACGCCATTGAGCATTTTATCGAATCTCAGATACTCGCCACTGCTCCAGAATCTGATTTACAGAAATACGTCCCAGGTGAGCCCATTTGACATGTCTGGTCAAAACCGATCACAACTTCATTTCCTTACAC[T/C]AGTTTGTATTCCAGATGAAGAATCCGGTATTCAAGGGAAGGAGATTTCCCCCGTCACTAAACGGAAACTAGATATGCTTTGTTCTACGTCTGCAATGGATAAAGGATCAAATCAGAATATGGCAGATTC…
NSA_000133	ACTAATACCATTGATATATCAAATAGCCAAAATCATAATTGTAGCATCCCAAATACATTAAACCAGCCAGTAGCCACATAAGAAAAAGTTCAAAATAAAGTGGCATATATAATAAGATATATTCAAATTCGGATTTCAAATCGAAAATCACAAATCCAGATTTCGATTTCAGACTTCAAATCGAATTTTAAATAGGTATTTTTTATTCAAAACGAATTAAATTTTAAGTTTTTCGAGCCAG[A/G]TTCGAATAATGAACCCTCCTAAATACGAACAATTAATGACAGAACTCTAAATAATCACACAATTTCATACTTATATTACATACGTTAAAACTTTCTATAATTTGTCATAGATTTAATTCATTCATTCAAATTTAAAACAACTGAGAAGACATA…
NSA_000134	ACAACAAATCTTTGGGTATAATCAGTTTGTTGAAAAGCCTCAGAGACCGTTATGGATGTTCATATGGGACGCGTTACAAGACATGACGTTGATCATTCTCATGGTATGTGCTGTGATCTCCGTTGGTGTTGGGATTGCCACCGAAGGGTGGCCGAAAGGTATGTACGA[T/C]GGGTTGGGGATCATTTTATGCATACTTTTGGTCGTGGTGGTTACCGCGGTTAGCGACTATAAACAGTCGTTGCAGTTTAAAGATTTGGATAAAGAAAAGAAAAACATAATCATTCAAGTC
NSA_000135	GATAGGCTTAAAAAAATACCAATCCATGTTTTATACCAACTGAAAACACTATAAAGACTTGCATAACGAACAACACCAATTTCGACCAAATACGGGACTGCTGGGACTGAAAAAGAAAACAACAAAAATAGAGTCTTGATATGACCAAAACGGTATCAACAAGTGTTCGGTTTGACTCAACCAAAATATACAAAAAGGTTGTTTCTG[A/G]TCAACAAAAACTAAACCGGCATTGTAAATTACTATTATTATTAACTAATATAAAGAATAAATTGTTGTTTGACTATCTGTTCAAGCAGAGGAAGCAAAGCCAAATACTATATATCTTACAACATGTTTTATTAGAAATCCAATTCAAGACACATAATTGTTGATATTTTAATATAATGATCTTCACC…
NSA_000136	GAAAAAGTTGATAGACGTAATCAAAATTCACAAAGATTTTAAGGCATCCCACAAAGACACAAATCAGATAATGCACAGTTTAAACTTTGAAAACCCTAGTTCAGTAACAAAATCATAGCAGATGCAGCAAAAACAAAAAGAAATAGACAAAAAACACAAGATGAATTACCTAATGTAAGTTGAATCGGATTCGATTTCTGAACAAAATCAACAAACAACGACACGTCATCACCATTCTCCTTCTC[A/G]TTAATCTCTCCAGAGCTCACATCCTCTTCTCTATACTCAACAGACGCCTACAAAATCTCAAACAACTTCAATAAAAATCACAAAAACAACATTCTTTGACCTAAATCGGACATCACG
NSA_000137	ACATGAAGGTTATTATGTCTTGAATCAACTTAGCATATTAACTATAATATTCAAAGAAAATCAATATGTGGGGCCCCTTATGAACCGTCCACAATGGGGGGGGTCTTTAGTTAGGTTTTAACACTTAGTTACAT[T/G]ATTTGGTTAGATTTCAAGTGTTTTAGTTAGTGTTTAATGTGTTTAGTGATTTTAAGATGTAATATGGTGTTTGGTGATCATAACTAGCTTTGTAACATTAAAACAATGCTTCTAGTTAAATTTTGGTGTTTCGGGTAGTGTCCGGTTGTTCGTTTGGTTACCGGTTCATTAAGGTGCTAAATTGCGCAGTTTAGTGTGCTATATGA
NSA_000138	ACCGGGATGAATAAGCTTGAAGTTTTTGACGTGTATAATAATAACTTCAGGGGCAAGCTGCCCCTGGAGTTTATCAAGTTGCAAAAGTTGAAAACACTTTTTCTCGGTGG[T/G]AATTTCTTCTCTGGAGAAATACCAGAGGAGTACTCAGAGTTTCCGTATTTAAAGAATTTAGGTTTACAAGGTAACGAACTATCCGGTACGATTCCGTGGAGTTTATCACGGTTACCGTATCTCGAACACCTCTGGCTCGGATA
NSA_000139	ATAAATATTTAAAAGTAGTATTTTCTTTTTAATTTGTAATTCCGACACCCTAATAAAAAAGCACCTCATTTAATGATTTATACGTTAAGTTTTCAATCTAATTTCTTAAAGAACTATTCTAATCCTATCTTTTTGTGCCTCCCTTTGCATAATAGAAATGGTGGATCGAAAAGTATCAACGAGCCGGTTCATCACCAGCTGTCGGACCAAAATTTCATTATTTATGACCTCGACTTTGAGTAATACGATTTTCTCCAATATTAATAGCTTAGACTTATTTTATTTTATATTATATTATATTATATGTAAAAGCATG[T/C]GAATCTATGATTTGATGAATTTTTGGATGTCTATTTAGGAAGTTAATTTCGTGAGTAGGGAGTGAGTTTCATTTTCCA…
NSA_000140	AAACCATTTAGAAATAATTAAAAAAACTTACGTAAGACATCTCGTGATGAAAAGGAAGTTCCATATGAAGAGGGCTTTCATT[T/G]GCAGTATAAACTCTACCAACGACTTGCGTCCGAGGGGCTCGGCCACCGACGTAAGAGAATTCCGGGTAGCCAAAAGCTTCAAGGACGTCGTTGAAGTCGAATGGAGATGTAACCGGGAAACCTCGGAAGAGAATAGCGCCACTTTTGAGTAGAATAGATTCCAGCCATG
NSA_000141	GTGAACTAGTAAAACGAGTCGAAACTCGAACGTACCCCAAAGTGTACTTTTTAAGAGCATGAAACTTCCTAAACATCATATTGGAAAACAGAGTTTGTTCAAACTTCAAACAATAAAATATGCATAATCAAATTTAAATAAATTAGTTTTTTTAACGGATTTAAAAAAAAACTAGTTAA[T/C]TATAAGAAAGATAGGAGTTGAGCAATGCATCACCTTCACACCTTCAGGAAAGCAAAAGGATGCTAAATCTGATAAGCCCATAGATAACTTGTTCCCTTGAGGGTATTTGAAAAGTATCTGCAAGTAATAAAATAATAAAACAAACAACTAGAACACCTCAGCATGTTATATCAATACTCAATAGTATATCTAAATGCATAACAACACAATTTCAG…
NSA_000142	ATTTACCGAAACAAGAGGTTATTCGCCGGTTACGGTTTCTGAAACAACCGGTTACGTTGTTTGGAGAGAGTGATGATGACCGGTTGGACCGGTTGAAGTATGTGTTGAAAGCTGGATTGTTTGAGTTAGATGATAGTGATATGACCGAGGGACAGACGAATGATTTTTTGAGAGATATTGTTGAATTGAAGAAGAGGCAGAAGTCAGGGATAATGAGTGAGAGGAAGCGGAGATCGAACGAGGAGAATACGGAGGATAAGGATGGGGGAGGGGGTGAGGATGATGGTAGTGGTGATGGCGGTTCGTCTGGAATGGATCAGGATAAGGATTTTAAGCGGATGAAGGCGAGTTTTAACGAGCTTTGTGA[T/C]GAGGATAAGATTTTGGTGTTTTTTAAG…
NSA_000143	TCGAAAGCCCGTTTCACCAACCCGAACCGACCGTTTCAACCCGGGCTGACCCAGAGTCTTCCCCACAAACCCTTTCGGGTTATTAGGCGCAAACGGCTCCTCATCCGTCGGTTTCACAATCGCTACACACTCACCACTACAGTTTCTAAAATAATAAGC[A/C]CCTCCAAGCCCCCCATGAACCCGAATCGGGTCAACACCCGAATTCAAAGCCTCCACGACCTCGTTAACAAGCTCTTTCGTTCGCGTAAAGATACTGGCCCG
NSA_000144	TTTGGTTCCAAGAGTCTACATTTGACTTTTGACGGTCAAACATGTCTTATGTTGATTATATTCTTGGTTTTAAAAAGCGTATGGTGCTCCGACGCGTTTCGATGCCAAAAAGCATACGCGTGCATCACA[A/G]GTGCAAGGCGTTAGTTATTAAAAGATACTAAAAAAATATATGTAGAAGCGTAGATAATATTTGAACATGTTAACCTTTGAACACCAAAATATAAGATATTCTCATCATCTTTGGTCTAATTTGTTCAACTACTTAAACCCATTGCTCAACCGATGGTCAAATTTGTTCAGTCAGATTTGAAAAACTCAGA
NSA_000145	CTCTTGAACCTAAAATTGCACAAAAATATGTTTTTAAACATGCAGACACTTGATAGATCGTATACTGTAAACATAATATTATTAGAAAATACATATGAATAACTCTCTCTCTCTATATATATATACCTGATTAAGCACATCTGAGTCAGATGA[T/C]GACGACACAAATGTGATAGCAAGACCCTTGGTCCCAAACCTACCAGCTCTACCGACCTGTCAAATCACCAAAAACAAAAAAGAATCAGAAATTTATAATTTTTACCAACAACGTCAATGATAATAAGAATAACAGGACAAGATATTTACACGGTGGAGATAAGTGTCAGCAGAATCTGGCATGTCGTAATTGATGACAATATTGACACGTTCAATATCGATGCCTCTACCAACCA
NSA_000146	TCCGCCACCACAAGTCTAGTAAGAAACAACCCCGCCACAAAAGCCGCGACCATAAGCATTGTGAAAACCGCACTCCAGCTCCGGGTTGAAATGTAACCCGTAAGCAATGGACCGATTGCAGCGCCAATGGACCCAGTTCCATCAATGATTGCAGTGACGGTTGCAAGGGCCCGGGAGTTGCCTTTTAA[T/C]GACCGGTGGGTCCCGAGGTCAGCTGAAACAGCGGTGGTTATGAGCGCGTAGGGCCCGTTGACAAACATGCCGGTGACCAACATGAGTATGATGTTTATGGTCATGGATACGTGTCCATAGTTTCGGTAAAAGTATAGGGCTGGAATAGCACAATACATGAAGCTTGCGGCGGGAATGGCTC
NSA_000147	CAGGGACTAAGAGTGTAATTTTGAAAAGTTGGGGCCTAAAGATGAAATTTCACCAAACCACAAGGACTATCCGTGCATTTTACTCTAAAACATAATATGACATATTTTCAAAGAACACCGAACCAATTAATAATAGAGATCGTCACTCGTTCAAGTTTGGGTTGATTATGTCGGGTCAGGTTTCGGTTAAAAAACCCTCCCTTAGAGCAAAGTCTCATCTTATCTGTACTCTTTCTTATTGCAGGCTTTAAATGCGAAACTAGGGGGGTTTGGGTGGGTGCATGATTGGAAAGAGAGAAAAGGAGTTTTCGGTTATTTAAAGGC[A/G]GTCTATGACCCAAAAACTGGTATGTTAGTATATATAAACCGAATATGCACTTTTAGATTAAGATAAAAAA…
NSA_000148	AAAATGGCATTTGCAGGGCGCCAGGGCTGGCCCAGCCCGTTTTGACCGTATAAAATTAGTATTTTAATGAATGAAAATCTGTATGACATTGTGGGTGTTTGGCATTTCTAAACAGGAATTAAAGGTGACACAGAGACTAAGCCACAACACAGTGGTCGGTTACATACTGAACCGGAAGTGTCGCTCCCGTTAACGACCGCTTC[A/G]GCACCCGTATACACAAAAGAAAACGGTGTAATGTGGTCATCTTCACCCGACAGACTCGAGCTACCCCAGAAGCCATTCAACAGCCCTGAATCCCCTTGCATCTCCGAATCA
NSA_000149	TCTTAACAAACGAACACGAACAAGGTCTTGTTCGTGTTCGTTCGGTTCGTTTGCAGCCCTAGTTTCTTATGCAGAGTGTTTTTTTTTCTTTTTTTTTTTTTGCAGTATTGTGAAAGAATATAGACCAGAAAAGTCTCTTCCAGGAGC[A/C]CGAGAAACCGTCAACAGGTTCTAACTGTTTAAAAACTTTCCTGTGTGAATATCGGAAAGTCGTATTTTTTAATCATATTTTAAAAATTTTTCTTTTTCTCTACATTCACAGGACTAAACAGAATAATCATACTCCGAGTAAGTCACAAGCCAATCATATCGCTGGGGGCTTCACTTTTAAGAGTGATCAACGAGCAGAAAGGAGGAAAGA
NSA_000150	AATCGTACTTCTAACCTGTAAGATATCAGATGCATTACTGTCTCCTTGGCATCATCAGAAGTTTGATGGATAAAGATCTCTCCACCAGATTTCAACACTCGTGAAAATTCCTCAAACAACTTATCACTAGAAAGATCAGATGACTTCCCAATGAATACGACAAGATCAATGGATGATGAATCCACCGGCAAAGAACCTGCCACATGCCAACGTAATAATATGAGACAATTAACGTACAAAAGAATGTGCAACATAAAGTCAAATGCATAATATATGTGGTCCTAAACATGGTAAGACTTGTTAATATTGTCTTCTACTGAATCAAACTAACAACAACTTAATTATGTAAGCATATAAAATAAG[A/G]GCTAGAATTTGATAAAAATGGTTTGAGATAG…
NSA_000151	GTAGCTTATCAAATTTACAAGCTTCTACTAGTACAAAAAAGGCAGCTGGGAGATGGGGCTCGACTTTTTGGAAGGACTATCAACCCATGCATCAAAAACCCGAGTTAGAGTCCATGCAAGAATCAAAAAGCAGTTCTGGATATAAAAATGAAGAAGGCTCTGACAATGACTTGTCAGAAGTGGATAAGGCACATAAAGGTCAAAATGTGGATGAGATGTTGTCTGATGATTACTACGAACAGGAGGAAGATCAAGGCGATGCCTTGCGCAACAAATTTTTAAATAACGCCGATGGCTATCCTTCAAAATCGCAGTCGAACCTGACTGTAGCTGCTTCCAATAACTTC[A/G]TGCGTGGGAAGAAGTCAAAAGCTTCTTATGTTGGTGAATATGAAGAC…
NSA_000152	CTCTTTTGAATACAAACAATACTGAACCTTCTCAGAGTACACGAGTAAACTCCGGTGATGGTGCCATTATCGAGAATACTGCGCTTCCAGAGGCAGAAGATGTGGTGCGTATATCAGAATGCGATGATAATCATGTGAGGCATGAGGAAGGAAAACTTCAATCTGTTTCTCCTCTTTTAGATACAAACAAC[A/G]CTGAGCTTTCTCAGAGTACAAGGGTGGGGCCCAGTGAGGGTGCGATTAACGAGACTGCCTCGCTTCCGGAGGCAACAGAAGATGTGCAGGGAAAAGAAC
NSA_000153	GTAGTACGAAACTCCCATTTGAGCCTCAACGCCTGCAATCGTGCTCAGTTGACCTTGAACTTTCCCGAAAACCTTTAGCGCCTTTTTTAGTAGATTTATCGCTGGCCCGATTTCATTCATGGATTCATATATAGCAGCAACTTCAATGAAGCCGTTACCTATTTCGTCATTTGGGCTTCCTGGCATGGGCTTTTCGTAAATACGCAATGCGTTACCACAATAAGATTTCGATTCGCGAAATTTCCCCATCTTGTTGTACAGCTCAGCTAAACGAACGAAAACTGAAGCAAC[T/C]GATGGGTGATTGTCTCCTTTTGTAGCCTTAAACACATTTAACGCTTTTTGATAAG
NSA_000154	GACTGATGTTGTGTTTGTGTAGATTAGAAAATGGGGCTAAAGAAAAAGAGTGTCAAACTTCTAACAAGACTGATTTCATTAGCAAAGACTGGTTTCTTTTATGTTAAGAGAAAGAATCTGAGGATGAAGGCGAACAAGCTTGAAATAAAAAAAATATGATTCTCGTGTTCTTTTCACCGAAGCCAAGATAAAATGACAACAGAGATAAATCTTTATGATGGTAAGTTATTAATAACAAGAATTATGATATATATATATATATTTCTTGCTTTGAACATGCCAATGATAATATTTGTTTTCTAG[T/G]AACTTTGCTGTTAAAGAAGTCATATGATTATGCTGCTAGTATCTGTTCTAATCCGAAACTATTTTTGTAATTTTGTTGTCCG
NSA_000155	AAAGGGAAGACAACCACTTGCCAGCAAGGTAACCATTATTTGAAAGAGTGATCTATTAAAAGATGTAAATGTTTTCTTTGTCATTTAATGTATTCTTTTATAAATTGTGATACTGATGTTTATAGTTTTCTTTTTTAATATGAAACAAAGGGATCTCTGTGTCATCAGCATTCATCGACGCCGATCAGTTTTGGGTTGCTTTTGGAGGCTATAATGGAAAGTACAACAATGAGGTATTTTTTTAGAAACATTCCCATATCCTAATTGATACCTGCTGATAGCCGTGA[A/G]TGGGGATTTAAACCAACAATGGACCTGGGTAAGTTTTTGTTATTTCAGCTGTTTTAAGCATTTTTATTTCTTTATCACAATTGCCTACTCATGGTTTTGTCTCTGGA…
NSA_000156	ACGAATTCCTGCCATTAACGTTATTGCGTTTACGTTTTCATTAAAAATTGGGTCGCCCCGCCGTAGAGCGCGGGTGTAATCCACTAGTTTGCTTAAATAATAATGCTTTTAGATTATCTAAATTGTTTATTGAAAGGATCGTGTTTTAATTGACATGTTTAACTTGCTTAATTAAATGTTTTGCATTCGGGTTCACCTATTTACATTTAAAT[A/G]TACAAGTTGACCCCTCAACCGTAAATAAACAAGTCGATTTAATCAAACAAGATGACCCAATAACCTGTTTACAACTTAATTCAAAATTGGTCTTGTTCACTTTAACGATTTAAGTCGGCACTACTAACACATCTAGAACTTATTTATAAGAGGTCTAAACCATTAAGAGTCTCATTAAGAGG…
NSA_000157	TAATGTAAAACTAAAACATACAATTTAGAACCCACCCCACTTTTTATTATAATAAGCATCTTACCTTTAAGGATAACGATTCATAGCATAAAAATATAAAAGGCACTCTTACTACATCTATAAACGTAACATTTTACTTTTACGTATATTTTAATTTATTTACGAAATGTTTATAAAATTATAACATCTTATATTTTCCTGTCCATCGGACAGGTCCATAATCTTGTGTGTGTGTGTGAAACAAGGAAGTTTTGATGAGAAAGACATACAAAGTAAACTTTACTCATCAATGGATGAGAATCTTCTAGAAGCTCCCTGAGTTCATCAACAGACTG[A/C]CTCAAGCCTGCAAGTTCTTTCTGAAGAGATTCATCAGAAGCGACTTCTGCAAGAATAAC…
NSA_000158	AATACGTGCCTTAACAGCTTCCAAGAGACATTGTTTGCAGCACAGTATCTACGATATCTGCAAGTCAAAACAGTTTGCCAAGTGTCACCAGATTATATGCCAAGCCAAGCAGTTTGACAAGCTCAATGACACAGTTTGCATACAGAAATTTCAACCATGAACCATCTGTTATATTTACACCTTGAAGGTGATTTTAAACCCAATAAGAGCTTGAATAAGTTG[T/G]TTGGTCAAGATCATCAATGGAGGACCATTCCGTACCAGTGTTGTTCTTTACTGCTTTTATCATACTGCTATCAAATTGTGCTGCACTTGATACCATCTATGCAAATCAACCAATCAAAGATGGTGAAACCATTATATCTGAAGGAGAGATGTTTGAATTGGGCTTTTTCAGC…
NSA_000159	ATGTTAAAGTCTTCTTAAAAATACTAGTTTATACTATATTTCTTAACTGTCAATGACCTTCTAGTACATTGGCCACTCTATGATCTTTTAAAGTGGAGGTCATAGATTCGAGTCTTATCTAGAGTAAAATTCATATGAATTAAGTCAAAGATTTTATGACAATAGACTTTTAAGCAGCGGGCTTTC[T/C]ATGAAATTGTGACCAACCCGCCCACCAGTATCGTTTGTGCTCACGAACGTAAATGACCTTTTAGTATTTGGCTTGCGTCATTTTGTTGATCGTTTGAAAAAAAAACTATATTCCTAAACTTTTATTACAATAGGAAATGTATATCACTCAATAGTGGGGCCGTCTTATGATTTATTATGAAAT
NSA_000160	GGTTAACAACTGTAAATAAAAAAGCGTCTAAAAAGCATTTAATCTAGAAAACGTTAACAACAGATCTGAATGAAATTAAAGCACTGAATCCATTAAAATAGCAGAGTAATCAACAACAGAATAAAAAACATGTCACGCTTAACAGAATAAAAAAGAGCCATCTACGACACCAATAAACGGAAATGGAACAAAACTCTGCTTCTTTATTCCTAACAAAACCAGATCTAGTAATAGCTGTCGCGCTTAACCAAGACTTCCCCTCACGAC[A/G]GACCTATCGGAATCCGTTGAACGGGAGGTAGACGAAAGTTATTGATCATCGGGTTCCATGAGGTCAAGGGGGTTGGTGGAGTTGTAGGAACATCATAAGCTGTCCTGGACCTTCCAACACCCGAAGA…
NSA_000161	CAAAGCAGCATGATAGAGATCGGAAGGTGAATTTGTGAACTCAGATCTGAAATTGAAAGACAATAAGAAATTGGCAGGAAGATTTCATTAATAGGAACAAACGGAAACGGAAATTACAGAGATAATTCTAGGGCTACGCCCTCTCTCACTGCAAATGCACGAGCCCTAACAAACTAACAAACTTAATCAATTCTCTCTCGTTTTATTCATTACTA[T/C]TTATACTAATATTCATCTAACAAACTCTTAATCCTATTTAGAACTTTCACATTGCCCCTTATAGAATTAACATATACTATTGAGGTAAATCCTTTGAGGTAGAATCGTATCACTACTT
NSA_000162	CACATTTTTTGGGTCTTTGGCGTTAAAAAATATTCATGCAGGCTGATCAAACTGCTGAAAGAAATGATGGACGGAAACAGAATTCTTATATTTGTGGAAACAAAGAAAGGATGTGATCAAGTTACACGACAACTTAGAATGGATGGATGGCCCGCACTATCCATTCATGGTGATAAAAGCCAAGATGAACGGGACTGGGTTTTGGCAGAGTTTAAAAGTGGCAGGAGTCTTATAATGACAGCAACTGACGTTGCTGCCCGTGGTCTTGGTAGGATCACTATGTGTTAGTCTGTTAGGAAGTT[A/G]TAGTCTTTTTAGGTCACAAAATCACTAACATATGGGAGTCGCCGGCTGCTGTCTACTTACCTGAGAAAATAATTTGTGGTTTGGGTGCGAAA…
NSA_000163	AATAAAATGTGATCATACCTTTTGTCCTTCCAAAAAGGATCCAGAGCAGGATGAAGGATGAGATATGATGATCTAGAATGAGCGTTTATTAGCGAATTTTAAGAATTGGAGAGATCACGACAAAAGTGACCACATGGAGTGCTTCTTTCCATGAATCACCTAAAAGCAAGTTCCCTATCATCACACAAAGCAAAAGATTAGCAATTTTACACTTACTATTTA[A/C]GATCATCCAATTTCCTACTGAAACAGACCATAATATGTCTATGTTTCCACACAATTTTGGCAATAAAAATGATATTATCTAATTTCATTTTGTGGGAGTTGTTTCGTCTTTCAAATATCTTCCTTCTTTAAATGTTCTTGCAGTATTCCAGAGTATATGATATATTGGGGAA…
NSA_000164	ACTAAGAATGCAAAAGTTGACAAATTGTTGACTAAAACGGATATGTATGCAGCTACTAGTCTACTACAATGCTATAGTTTTCTGTTTGCGCTCTGAGGCATTGCTCTATGTACAGCCAAATAAGCTTTATTTACAACCAGAAGCTGTGTCTATCTTTATCTATCGTCTGTTTTACACATCAACCTTTTTACTAAGTAAATCATAATATCT[T/C]CATCCCTTTGGTTGTTTTTACATATGAACTTCCTACTTTCCTAGAGACCCTAGTCGTGACCAATTTCGGCCAGAAGTACATGAGGTGCCGCCTCAAGCCCTTGGCGCGCTTTTTAAAACCAAGGTTGCAGTAAGAATGTTTCTTTCTTCATCAATCGCATTCTCTTTCTGTTATACATCCTCAT…
NSA_000165	TTGTACTGTTGTAAACATTTAACCCAAGGAAGGCCTAAAAAAGTTTCTTTTTAATTCTAGGTTGTGATGAAACGTGCTCAAAACGTGGCTCAGGCAGTAGTCAGAACCCGATCAACCCTATCGGCATGGTCATGCATGGGTGCACGTCGTCGAGCTGTCGGCGCCACACCAAGTGACA[A/G]TTTTTCCGAAACTTCACTCATACTCGAAAAGAACCCAGATTCTCTCACAGCCGACACCAACCATCCAGCCCACGAACCAAACATGGATCAGGGTTCTTCCAGTGATGGTTCCGGGTCGGGTCACGACGACACAGATGAAGAGGAGCTTCTTATTCCCGTGGACCATGTTACATCCAAATCTGAACACATAACCGAA
NSA_000166	TCTAAAAAAGGATAATAAACACAAATAGATAATAGTTAAATGCCATTTTAGTCCCTGTGTTTTGTGCTATTTTGACAGTTTAGTCCAAATGTTTTATTTTTCGTTTGTGTGTACAAAAAAGTTTCTCCGTTGTCATTTTAGTCCACTGGGTTAACTTCATCCATTATTTCTGTTAACGAGAAAGGCAATTCGGTCATTTTATATGGCTGAATTGCCATTCTAGTTTACAGAATTACATATAAAATGACCGAATTGTCTTCTCGTTAACAGAAAAAATGAATAAAGTAAA[T/C]CTAATGGACTAAAATGACAACAATGAAATCTTTTTTTATCCATAGATGAAAAATGAAACCTTTGAAGCTGACAAAATGACTTAAGCCACATATACTAAAATATAT…
NSA_000167	GATGAAACCAACATATTTTCTCTTCTCTCTTCAAACACCTCTATTTTCTTTAATTTGTCACATTCCTGTACTGAGTGTCAGACAAAAGGCCTCCTGTGTGATACTGAAAATGGACGTGATGTTCAGTGTTATGAAGTCAAAAAGGGTATCTACAGCTTCGTTTTCTCTTT[T/C]CCGTCTTCCTTCATTTTTACCTTATACTGGGTAGACGAGACTAATATCTTGTTCGGTTGCTACAAAAAACCAGGTGGAGAATCGACATCAATTACGCATAGGGGTAATTTGCATCTGCTATTCT
NSA_000168	AATTAGCGATTTGTGGCATCTCTTAGGGCTTCGATAAAAACGATTGTTAGGTAATATCTATCCAGGTAGGTACCCCTGTTCGTTCGTATTCATGC[T/C]AAGTTTGTAGGGATTGATTTCTCACAGATTGTTTCGTTTCAGAAACAGACTCTCGAGGGAATAAGTGGCTATGGTAAGAACACGATCGATNNNNNNNNNNATTTCTCATTGATTTCAGAAACAGACTCTGGAGGGAATAAGTGACTATGGTAAGAACACGATCGATTATCATCAATGGCACTATCATCCTTTTGTTTTGTTTTGTTTTAACCAACATATATCTCTCTTCTTTTGCAATTAAAAATAAAAATAAAAGTTAACTGATTTCAGATTCAACTTTTTATGACCTTAGCCTGTGG…
NSA_000169	ATATTCTCATTATTTGGTTCTCTCTTTTAGTTGATCATTAGTTGTAAGTTAATTGTGGTTTTGCTAAAGCACAAATTTTATAGTAAGTTTATAATAACCTGTAAAGTTGGTCAAGTGCTTAATTTAAAAGAACTGGTGGAGGAACCGATTAAAAGCATAAACTTAATTTTTTTTTAATCTTTTGTCCCCTCTCTAAGCATGACTAACAACATTGAGATAAACTCAATCGGTCG[T/C]GTTTATGAAACGGTTGTTGGTTTGTTTGAGAGAAAAGATACTACAAGCATCCAA
NSA_000170	ATACCTACAAAGCAAAATATATACTTTTTTTAAGATATTGATTTATGCAACTAATTACGTTGCTAAATTTCAACATGAATATTATCAGGTCTTGTGAAAAAAAATATATAAAAAACTCTGTATTTACGTTAAATATCCTTCATCGAAGAATCAGCTATAGTTTGACCACAAAAGTCAATAAGTTATGAAAAATCA[T/G]GTCACGAAATCAAGATCCAGATCTACATCGTTGCATAAAATTAAGTCCAAAATATTAACCACAAATGGCAAAAACAAACAATTGTGAACCGAGACAAATCGATGAAGAAACAGCTAAATTTCCATCAGAATTCACGAAATAGATCTATAATACTAGCATTAGGATTGATAATCTAAGGAATCAGGTAATGAATAAATGG…
NSA_000171	CAGTCAAAAGTCAACAATACTTGAAGCATGAGAAGTCAATGCAGGAAAGCACTCCAAAACAACATAAATTATACAGTCAA[A/C]GTTGGAATTCTACTAGGTTAAGATATGAGAGCACAAAGAAAACTGCTTTTCGTCTTGGGTACAACTGCTCGTTGCAATATACGAACAGGGATCCCACCCATCATATCAAAGTCCTCCTTCAAAGATCTTGTTCATGTTCGTTCATTTAATTAAACGAACAAAATTTTTTTTGTTTGTGTTCGTTCGTTTATTAAATAAACGAACTTCCCGCCGAACAAGTGCATGAACAGTTCATGAACGTTCAGTTCGTTTACAGGCCT
NSA_000172	AATTGTAAAAATAATAACCTTGGATGAATATTTGTTCCTCTTATGAGGTCTCCCACTGTTCTCACCTGTGAACAATC[A/G]GATAATCAAAAGAGTTATACTGAAAAGATTAGTTTTTTTTTTCATATTGGGTATAATCTTTTTGCATTCTTTATCAGAATAGTGGTGCGATGATCGTAGGATTGTGGGGTTTTTAATAAGTAGATTGAGGACATACCGTGAC
NSA_000173	TGGTTTAACCGGTTTTGTGCCATCATCGCTGGAGAAACTCCTTCCATATGCCACCGCCACTGGTTGTGACAAGACTTATTTGTGGGATTATTTTACATATTTGGAT[T/C]GTGTGTGATTCGATACGTATGATTTATGGGTGTTGTTTTTTATTGTTTGTTTGCAATTTCATTATATGTTTGTGTGATTGTTATGTGTTTCTGGTGGAGTGTGTTATATATATATATATATTTTTACTACAAACGACCATTTGTGGTTGGTCTTGATGGTCGTTTAAACCCTCGTCACAAGTGTTGTGATCATTTTCTACAATTGGAATACTTTTGCGATCAAATTTAGTG
NSA_000174	AGCCTTTATCCCAGCATTCTTCTTTTGCCTTTTGCCCAGATGAAACAACAACTTCGAAGGGAAGAGGTGCCAAAGATGACCAATACTCATGCTTAGAAACTGCAACATCAGCACAAATACCTACAAAACAAATTGCAAATAAACATGAGAAAATAACAAGAAAAAAAAGACATTTACTGTGAAAAGAAAAGTACAAAACAGTTATGTAGCATTAACTACCATGGCGAACAGCTAA[A/C]CCCCAGTATCGTGCGAGCCAACAACGCTTTAGTACTACTTCCTCCTGCAATTTTAAAATAAAATATAATCGAAAAATACCCGAAAAATAGGATATATTTAAAAATTAAAATAACA
NSA_000175	GAATTTTTTTTTTTTTTTTTGTAATTATCTTTATTTAAAAATATTAGAAAAATTAAATTTGTTGTTTTAAAAATAGCCTAGCGGGTCAGCCCACGAAGCCCACCAAACCCACACCCCAAACCCCCGCCCCACCATACCGTGTTGAATGTGGATTTAGCCCACGTCTGCCACCCATTCAATGTGTCAACCAATGCCCAACTCAGGCCCCAACCCAAACCCCACCATACCCTA[T/C]ACCTATAGTCTAAATTGGTGTGGAATCACCCCGTGCAATCATACGGAATCCTATTCACTCTCCAAGCCTATCAATTCCAACTTCATCGTACAACTACCCACAGCGCGAAAACTCTAGAATTTACTTGTCCCATTACAACCTCCCCACAACTCACCACCTATAT…
NSA_000176	GGGGAGAATTTGAGGAAGAAACTTCACAATACCATTTTGGTATGACTCTTTCTCACCTAATATTAACCTTAAATATTAAGATTGCTATTGTGAATAAAAAAATGTTTTAGGTCTACATGACCAGAGATGTATGCATGTACATAAATTGACGTGTTTTG[T/C]CATATGGTTTCTACTTGCAGGAGTTAAAGGGTAATATTAGAGTATTTTGTAGAGTTAGGCCTTTGTTGCCTGATGATGGTCCTACAACGGAAGCTACCGTCTCGTTTCCGAGTGCCCTTGAATTAGCTGGCCGA
NSA_000177	GCACAATGCTCTTAAGCACTGCATGGGTTTCAGATATAACCTCCTGCATAAAGAAGCTTTGTATCTTTTCAGCAAGACCAGAAACATCACCGATCAATGCATAAGCATCTACCACCTGCAAGTGTGGCAACAATTTTCATATTCCACAAAGTAAAAGAGCATAAAAAGCATAGAGATTATGACAAATTATTAACTGAGTTGATCATCAAAAAAGTAACAGAACTACTTAACAGTTACCAACAGGTCAACATACTCACAGTCAAAAAGCTCGTTTCTTTAAAATCTTGGCACACTCCCAA[T/C]AGAAGTGAATCCAGCTTCTGTAGAGTTCTTGCTAGCCAAATCTACAATGTAACAATGAAGTGAATCAACAGTTGAATGAAACAGTCAAACAGTAA…
NSA_000178	TTATTTACGGAAGTGATCTGGATACTTCAGTTTGTGGTAGTGGTTTCCCGCGTGCAAATGATCAAAGGCCATCATCTATAGATGTTAACGAATGGGATGAATATTGTTCTAGCCCATGGAATCTTAATAACTTGCCCAAATTACAAGGGTCAATGCTTCGTGCTGTTCACCATAACATTGCTGGTGTTATTGTACCTTGGCTTTACATTGGGATGCTATTTTC[A/G]TCTTTTTGCTGGCACATTGAAGACCATTGCTTCTACTCTATGAATTATCACCACTGGTATGTTAGTTATTGGAATCCTAACATATAGAGTGCATATATGGCTTATAAATGGTTCAGTTATGTGCTGTGTCGAAAATGTGATGTTAATGTTTTCGTATACTTTCAGGGGAGA…
NSA_000179	GCTTTAATGGTTCAAATGGGTTTTCACATGGGGCTACGGTTAATAATTCCCATATGTATGACCAGCTTCATTATCAGCAACAACTGCCGGTTACGCAGCAGCAGTATGCATCAAGCAGTGGCCCGTTTGACCATTTTAGTCAACAGGGTTCCATGAACCATTTCAACAACAGTGGTATGTGGAGCAGAACAGTGGGTAT[T/C]GCCACCACTCCTACATTAGCAGCCGCTTCTTCTCTCGGGCTTTTCTCTGGGTTGGGCTCAAACGGGTCGTCAGGCCCGTCGTCTCCTGTGGACTGGAATGCGTGCGACTCGTTGCAGTTCGATTACACAAACATAGACTGGAGTCTAGACCGGCTTCCTCTTCCACCTAGCAGCCCGTCAATACCCAACGGTATG…
NSA_000180	AGCTTTGCCTGAATAATTTGATATATGTTGGCTGTCAATAAGTGTGCTTAGAAGTCATACAAATGTTCTTAGATTTCTGATTACGTACTTATTTTCTCGATATGGTTTCTGAATAATGTTAATGATACATGTATGTTTCTCTTTATTGTGTACTAGCCTCCCAAAATCAAGTCCTTTATTAATGG[T/C]GTAATCGCTGTTCCGCTTGAAAATATCGAAGAACCCTTAAAAAGCTTCTTCTGGGATTTTGACAAGGTGCGTCTAGAAATCCATTTGATTTCTTTACATAATTTTACTTATATTCGAATTGATTGTGATTATCGTCGTTAATATAGGGTGACTTCCATCACTGGGTTGATTTGTTTAACCACT
NSA_000181	GTTGTTGAACTATATAGTTTTGAAATCGTAATTGACTTTACGAAATAAATAAAATTGAACATACTTTTTAAGATGATATTCAAATTAGACTTTCGTTTTTTTTACCAAATGAATGCATCTAAAATGGGTCAGATGATAATTAAAAAAACACATATCACCT[T/C]ATGAGGAAACTAGTCATATAGGTCCAATGCCACCCAAAGTTATTTTTAACAAATAAAACACCAAAATCACTATATTCAGAAAGTCATACTGTCGTTGAGCTATAAAGTTTTGCAATCATAATTGACCAAAACAAACCTATTGGAAAATTTGTAATTGCTCCTTCGTATACAACAGCAAACCTATTGGGAAAATTGTAATTAAAAGTAAAGTGGCAAACCATGTGTTT
NSA_000182	TATTAGGACCGGCAAGCTACGCCTCTCGGTTCGTGTTCGTGTCTAGAACCCGTTCGTTGTACCTTGGTGTCTCACACGGTTATTATTAACCAAAAGGGTATAATTTTTCTCATCAGTAGATTAATAATATTGCTAATCGTA[T/C]TTGCATGTTTGTAACCATGATCCTGTTCGGTTCACTTTTTGGTGTTGATTATTTATATTTATTCCGCTGCGTTTTTATTAATTATATATTTAGTTAATAAAATATATCAAACCTGTTTTGATAAAAAGTAAAGTTGACACCACCGAAACCCAACAGTACCATACCGAACATTTTCGGTACCGGTACTCATATTTGGCGAATTTCGATAGTACCGGTACCATGTCCATCCCTAGTGACTGGTATCTGACCT
NSA_000183	TTAATATATCAAATAAATATGTATGTACTAATTGTTATTATATATATATAACTATGATAAAATGACCACATAAAATATATTATGTTATGTATTAAAATTTAAAACCATAATTATACACTACACACAAATAATTATAAATGCTTATAAATTAATTAATATATATTAAACAAGCCAAGCCCGAGCTGAGCTCGAGCTTGATAAACTACTCATGAGCCAA[A/G]CTCGAGCTTTAGAAAGATAGCACAAAACGAGCCGAGCTCAGGCTTGGCTCGACTCGTTTACAACCTTATTTGCATTGTTAGATTACTTACACTGATCTCCTTTTTGGTTTGTGGGGCAAAAGGCGTATCATCTTTGACGCCCCCAACTAT
NSA_000184	AAAAAAACTATTTCAAAGCATTCGAATATACTTTTGCCTCCTTTGACTTTTCTTCACCACTATCACCC[A/G]ACTCTTTAGTCAATCCTTCAGATCCAGATGTTGACAAAATCTGATCTATTACAGATGATTCAGAGTCAAGTGGAAAAACTGATTTGTCTTCAGCTTCTACTGGAATGGATCTTGGGGAACCCGCCTCAATTAAATTAATTTCTAGATCTGATGCCGATGCATCCCCTACATAACACAATAATGTTATTAACCTCCCAAACATACAAACTTGTAATACAGGAGGAAAAAGATGAGTGATTTGGTTGAAATCACCGCATCTCTTTATCCAAAAGATAAGTATTCTGATTTCTGAAAGTTTAAAGTA
NSA_000185	TGCTCACACAAACTATGTTTCTTCGATAAGCAACAATCGTAAACATATTATTAATTTTTTTA[A/G]CTATTTAAAATTTTTACGAATCTAAGCGATGCAGAGCTGAATCTCATTGGATCATGGCAGCAAGGCCACTCTGCCACTTACAATACCTCGTCCTGTTAGTCAGGTCAGAGGGTACTTAAGAATAACAACCTTCGATGCTTTGGAGGAGTCTCTTGACTTTTCGTTTGCAGCCAACACAGTGAATGGAGACTTTGAGAACCCATGTCTGCAAGAACATGATACATATAGATCAAACGATAACGAAGAGATTA
NSA_000186	ATTTTTCTGCGAGGCCTTTTGTGACCTTGTATGAGCCACCGTAATGACCTACGTCTTCTCCCATGACGCAAA[T/C]GCGTGCGTCTCGTTCCATTTCTTCTTCTAAGCCTTCTCGGAGCGCTTCAAAGAGTAATAACTCGTGACTGTAGAAGAAAGATTATTTAGTCATTGACTAATTATTTAGTATAATTTTGTTTTGTATTTAAAATGAAGTTGAGGAAGAAGATATGGTTA
NSA_000187	AGCATCCAAAATGTGTTGTGCCCTCAAACCATCCCTCCCACAAGAGGTCCCTTTAGGGATACATAATACAGTATGTATGTATGTACATTGTACACATCCAAACCGGGTAATCAAGCGGCTTTGGTTGGTAATTGGTTTGGGTTAAAACAGGATGAGGCAAATTTGGTTTGGGTTAAAACAGGGTCAAGGAAATAAAAAGTATAGATT[T/C]GGTTTGGATGGCCTCTAGATCTATAAAAACATATTATAAAGATTTGAGCAATTTTTCACGGAAATAAAAAAAAAGATGTGGTTGGATCTAAAAATATATAATTGATTTTCTTTTCGGCATGCATGTGATATATGAACTGTATAACCAAGTAAATATTGCCTTATTCATTGTGATTTGTAACCCATCA…
NSA_000188	TTGCGCTTAATGGCTAACCCTTGTGTTTTGCTTAGAGCAGGGCCCTCGCTTTACGTCTCTACCTAGGGCTTTGTCTAGAGCCTCGCTACATTCCGAATTTCTTAATTCTTAAGTTTGACCAATTTTGACCCTGATACAGACGCCGGCCCTGGGGTGTTTTTCAGATTGCCTCGTACGGCC[A/G]TGCTTCTGGCGCAGTAATGTTCTTAATTACCAGTAACCGAACTTTGGATTGTTGACTTTCAGTATACTTTCTGAGCATCCTCAACCTTTGTGAGACATCAAATTTCATGACAAGGCTATCATTTTCTTGTTCGATATTTTATACTTGTTCTTTTTGTTATTTTTTGTTTGGCTGCCGGTCTTGA
NSA_000189	TAATAATATATATTAATAAATAAAAATATAGGTATTTATATATAAAATAAATGATATACACACATTAAATTCGGCTAATTCGAATTCGACTCGAAAACCGAAATCTGAATTCAAATTGGTTCCTAACCCAATTAGAAAATTCAAAACTAAATTCTTAATTGGTTCAAATGTAGTTTTTACCGAGTATGATTCGAATAGTGAACACACTTTGAGTTATGGACCCGATGGAGTAGTAAGGTCAAAGGTCTTAGATACTATGGTTATTCAAAATCGAAAAAGAAATAAATTATTCCACATACTTACAGTAAGTTTGGTATCAGGAAACTTATCAGCAAGAAATCTTG[T/C]GCTAACACCTACAGAGCATCCAATATCAAGAATGTCTCTGATTTTCAAGT…
NSA_000190	GAACAAGCTGTGTGTAGGTCCCGGGATCTTGTATTTGATAGAATGCCTTTTGACCTTCAAAAGTGTTGGTTGACCCAGGTTGACTAGCTGTCGGATTCCTGTTGATGAATGTACGCGTACCGTTGTTTAAAGGATCCGCTTTTGAGTTGCATTGAGGGATTACGTTATGCACGAGGTTACATAAAAGAGATGCAAAGTACTCCAG[T/G]GGTGGACACATGGCGTTTGATGAATTAACATGCTGCGGAAATGACTCTGAAAATGGCATCTGAAAACCAAAACGTTAAATTAGGAGTTAAAAGGATTATAATTAATCTGAAAGAATTTTTTATAGGTTTACCTTTTTAATATCAAGCACGTTGAGTATTCGGAAAATGAGTTTTGCGGGAAGATGTCCG
NSA_000191	CACCATCCCGACAAATCAGAGTTCACAGAAGAAAGTAGCCGAGACAGGTGTCATTCCCTTATTGGTCCAGTTGTTAGAGCTAGGAACAAGTTTGACCAAAAGAAAAGCATCCATTTCTCTTGGTCAACTTTCTAAAAATTCATTCGAGTTAACTCACCCAATCCCGAGATCCTTAGGGGG[A/G]ATATTCAAATGCTTCTCGTCTCAATCTGAGTCAGCATGCCCCGTTCATCAAGGAATCTGTACGGTCGAAACGTCTTTTTGT
NSA_000192	CGAACATTGATAAGAGTTTTATCACAGCGTTCTAAAATGCAAGTTTTACGCTCTTCAGCAACGTGCAATCACAATACATCCATCAATAACCGATATACACAATCTTTGTTCATTCTCTATTTTATCAATCATACTCTC[T/C]CATAAATTTAGTAATCAAACATATACTAAGGTCGTTATTCCACCTTATTTAAATATATTCGTGGTTTTGTACTCTTGGACGGAACCAGACTGGCCGAGGTGTTGAAGAGACCCTAGCCAATAGCCATGATGGTTGGATGATGAAAAACTCAAAATTGTTCTAATACAACCTTGCGCATGAAGTCCTCCGGAGCTGTTACATAACATAAACATAACATCTGTTAATAGATATGGCAGTAGCTGCTATCTTCTATTTA…
NSA_000193	CATAATTAAACGTTTAAATGAAGAAACCTAAGTGAACACATTACCGAATGTTCACGAACATAAATTAACAAACACAACCTATGTTCATGTTAGTTTGTTCAACTTATCGAACGAAATTTCTCGTTCATGTTGGTTCAATTTCTTGTTCGTGTTTGTTCATTTATTAAACACGCGAACATAAATGAACTTCCCGCCGAATGGTTCACGAACTTGGTTCGTTTACAGCCCTATACGCCATGCAATTTCAAGCTTTGCACACAACAAATAAATAACTAAAGAAGCAGATACGTACTTGCATAGAACACATGCAGGAGCTCCTCTTTTAGCAGGAGCACCAGAATCTCCAAT[T/G]GGATTTTCAACAATACGAATGCAACGTTTAGTTATTTCTTCAATCG…
NSA_000194	ATAATTTGTTGTGATCAAAATATCCATTGTAATATAGCTGATTTAAACCCTAGACCCTACACTAATAACCATAAACTATCATGCAAACAAAAAGCAAATAGCATGCAAAGTATTTTAATGCAATTTTTGCTTATAAAAATTTATAGATACTATAATATTGCAGTTTACAACCTTATTCTGATTACTAAATACATGGGTTTATACCAATGTTCTAAAAACCAGTTCAAACCGGCCGGTTGTACC[A/G]GTAGAACCGGTTAAACCGCCCAGTACACCCGGTTAAACCGTTTCTGAACCAAAATACAACATTCCATTTATACATTATCATCAATCAATCACTGGAATGAGATTGTCTGTGTGTAATATTGAGTGCC
NSA_000195	AAATCTTAACATACTGTTTGTGATTGGTTTTGTGATTGGTTTTGTGAATTAGGATGATGGGTGATTACAAAGTGGAGATGATCAATGATGGTATGCAAGAGTTTTATGTCCAGTTTCATGGACCTAAAGACAGTACGTTTCATATCC[T/C]ATCCCATCCCATCTTTATTTCATTATTATAATATTTGTGGGTATGTGATCGATCAAAGTTGTGTAATTTTTGTGGGTAGTCAGTCATCTTGCTTTTGTTCCATTTCAGTCAGTCAGTCAGTCAGTGTTGTTGATGTTAGGAATTTGTCTTCTTCATTTAGGGTTTATACTGTCTGTGCCCCTTTGAAATTAGTATGTAAAATAAGGGTTATTTGATTTTCGTATTACACATTTACACTTAACTGGCT…
NSA_000196	ATGGAATTTGGAAATTGCTAGATTTATCTTTAAAAGTCAAAATAAGGGTCCTTTTAAATACTATGTTTATTTCTTGTTGATTACGGGTTCGAAGTTGTTGGTTTCAACTCCAAAAAGGTTGGTTTTGTGGTTGGACATAATAAATGGTTTGATGTTTCTTTTACTGAAAATGAATGAGAATCTGAATGTTGGAAGATGACAAGCATGTTCTTGGTTTTAAAAAGCACGGTTCATGGTCGGGAGGGGG[T/C]GCCTCTTGCACATTTGGGTCAAAACTAGGTCCGTTGCTCTGGAAATTTAGAGAATAGTGACCTTTCGGATGCTGGTATGTAAAAACTGCAAAAGAAAGAAGAGATAATGAACAGTTTACCTGATGAAGATAGGCTAATATATAAAAC…
NSA_000197	ATTATGCCCATGTTCTGTGATATATATATATAGTCTTAGGTGTGTCTATATATATATATATATATAGGATTAGGTTCTAGAGGAAGGTTAACATACAAAAAGCCTTATCATACTTCACGTACGCGACAAGCAGAACCATCAGAT[T/C]AGGGCCATAATCACGCATGGATCAGTTAATCACGCATGGGAGCAGTTATTTGGTGATAATCACGCATGGGAGGTGATAATCACGCATGGAGGTGATAATCA
NSA_000198	AAAATCAAATTTGATGTGTTGATAACAGAAATCAGGCAATCTTATACGTAAAGCTTATTCCTTATTACTTCTTAGTATTTCATAAATAGAGTTGAAGGTACTTAGAATTGATTGTATTTTGGTTGCTTTGATATGCATTAGCATAACTCCAGCAACCGTTTGTGGGCTAGAAGAAGAGTAAGAATTGTTGCATCCATGTTAAACTTGTTTAATCTAAAGAGGCTATCTTGGAAAGACACAAATGGACAACAAAAGGTTGGTATAATACAACATTTTTC[A/G]ACCTAATTCAGTATTTTAATCCATGCTTTATTTGATCACTGTTATTGTGTTGAACAGGTTGTATTATCTGCTACAGAAGTAGAATCACTTCGGTCAGAACTTGCTGATTTAGAGGA…
NSA_000199	TCTTGATCAATACAAGTGCAACCACATTTATTACCAGGTTTATCTAATTCATTATTAATAACCGCTTGCAGTAACACAAGTAACAAACAGAGAACGATTGGGAACAATATGAGCCTCAAATTCGTCCTGAAATTC[T/C]TCCGCTGAAATAAACAAAAACAACAATTAAAACCTAAAAAAACGCATAACATCAAACTGGCTGGGGCAAGTGGTTTTCTTATTTATAAGCATATCAAACACACCTGAAATGTCAAATTCTTTCGGAACAAGGCGTTAGCCTGAGTCCAGAAACTGGAACCGTTGGTTGAATCCGCCATTGATGCACTCGTTCTCTCTCACAC
NSA_000200	AAATCGACAGACCCGTAATGAATATTTTTACATCATGGTTCTGATATTTATTTACCACTTTAACTGATAGCTATCCTAAGTTTATTTTTAATTGAAAAACCTCAGGAATATTTGCTCGTGATCCTTTCTTATTGAATCGGGTTGGACATGTTCTTCTTCAGCTTAACCAAGTGGAACCTAGAAGGACAAGACACATAATT[A/G]TGGCAGATGATTTATTTCAGCTATCTAAAGTTCCTCAACAGAAGACTGTATATATTATTAGCAAAGTAACTGAAAAGTTATCCGGT
NSA_000201	AGCGAACTTAGGCCAAAAGATATGCGAGTTTTTTTGCTTTGCAATTTTTAAACATTTCATAAATAAATATGAACTCATGTAAAAATCAAAAAATAGCAAACTCCATACACTTAAACACCAGAAGTCATGACTTGACCAAAACAAAGCTCAAAAATAAGCAAGAAAATAGACTCAACTCCATATTTAGAATCAAATATTCATACACCTACATTGATCTCAATTTCAAGAAAATACAAGTTTCAAAAATGCTAAAAATTGACTCAAAAA[A/G]GCCACAACAAAATCCCTTAATGACTCTTACTTCTTCTTCTTGGCAGCATCTCCAGCCTTTGTCTGCATAACCAAATCAAATCATTTACCAAAAACATTCATGTGCATGCATACAAATTAACTTAAAA…
NSA_000202	TGGTTTGCCTTTTAGTTTCTTTTCCATAAACATTAGTTTGAATTAAAATTCATAATATGATAAATATGTTCTACCGGTATAATATGT[A/G]TATAAATGCATATTACAAAACTTAAAAGAAAACAATAAACGATTGGTTCGGTTTACACTACCAGTTCCAAGTTTCTGTTCGTCTACCGAATAGTTAAAACATAATTAAAACCATGAACTAAACAGTTAGCAAAACCGACTGGAGTTGCCACAGTTTAGACGGTTAGATGATTTAAGTGTTAATAAAAATCTACCTTTTATCCACGAAATCCACAATTTGGTATAAGCACATGGAAATTGAAGTTGA
NSA_000203	TTGGTTACCTTGTGATGTAATTAATGTTGTGTGTGTTTTATTTTGCAGATCTGAAGTGATGGCGCAACCAGCTGTAAGTTCAGGATGGTTGAGAGGAAAGGTAAAAGCTGTTCCGTCTGGTGACACCTTGGTGATTATGGGAGTTACCAAAGCAGAAATCCC[T/C]CCTGAGAAGACTGTGGTTTTGGCCCATCTTTCGGCTCCAAGATTGGTATGTCTACTTGAACAATCGTCTGTTAAATGTAGGCAGTTTATGCGGGTGAATTCTTAATTGTTGCTAATGGAATTTACTAAATTAAATAATTTCTTTCTTTCTTAATATGTAGGCACGTCGCGGTGGCCAGGATGACCCATTTGCATGGGACAGCAGAGAATATCTCCGGAAGTTGTGCATAGGA…
NSA_000204	AGGCTTCAGTTGGATTGGTTCCCCACGTAATACATTCTTCTTAGTGCGCTATGTAGTTAGTATCGGTGATATATCACCGATATATCGGTTACCCATGTAAAATATCGGCGTCAAACATCGGCCAGAATATCGGTACCGATATTATCGACGATATTGACTGATATTTGACAGATATTTCACAGGTTTTCCTGATATCAGTAATACTAAATTGTTAGTG[T/C]TAAATTGCTAGATATATAAAATGCATGATACTATAATTACCGATATCCCACCGCAATTACCTATATCTCAAATATCGGTCCTTGACCGATATCCAATTTTTTACCGCATTAACTGCATAGATTCTGTTACAGGTTTGTGTGGCCACGTGACCTTTGTTATGTGCGGTATTGGCGCCG…
NSA_000205	TCGGCCCTAGGTGAGGGTTTTCTCTGGTTCGGAGGCGAGTGTATCCCAATGTGGTGAGTTTCGCTAGTAGCCCATTTGAAGGATTCTTTGGCCGTTAAAAAAAAAGAGTTTTTCCAAAATCTTGTTATTCAAAGAACCCATTTACACGAGCTCACTGCATTATACGAATAAATACATAA[T/G]ACTTGCAGATTATAATATTATATGCATTCTTATTGATTATATTGCAATTCTTTATATGTGGTGTCAATCTGCTAGTGTTAAAGATTCATATCATCTGCTTTCGTAGAAATGGGTCATCGGCTGATATATTGAATAATGCACACCAATGCGCA
NSA_000206	TAAACAATATATGATTATTAAACGAGTTGGATATGACAATAAAAAACCTAAATATTTTCGTGCTGTGTTTTGGATCGTGTCAGAAATTACTATCCTGGTAAATTTGTAATTAATTAATTATCAATCTTTTGATAAATAATTATCCTGATGTAAGTTGGATTATATCAGGTGCATGTTATTAACCAAAAGCTGTTTATAAGAACATACACTTTTTTCTTTAAACGACACCTTTAATAA[T/C]GATAAACCAAAGGCATTTACAAGAACATTAACACTTTTTATCTTTCTGAATGATTAATATACACTTCTAACATGCACCGGATCTGCAATCGTCTGGACATCTGGCCCAATCTATGTCTGCATAAGCATGAATATTGAGCTGAGTGGACTTGCGAATA
NSA_000207	CGGGTCGGGTTGTTCGGGTTCTTGGCTGCGAAAAAGTGGCCTGATAACCGACCCATTCAAAGTTCGGGTTGGGCGGGTTCAGGTTAATTTGAGTCGGGTTGTTCGGTTTTCGGGTTTATAAGTAAAATGAAAATAAATGTTTTTTTTTTTTACAAAATATCATCAAAAGTCATATATCGTTTGACAATATGATATTATAATGTTCCAAACCAAAATACATCTATAAACAAAAAAGACAATAAATTTTCGGGTTTCAAGTTTCG[A/G]GTTTTTCGGTTCAGGTTGTTGGGGTTTATGGCAAGGAAAACGTGACCCGATAACTGACCCATAGAAGGTTCAGGTTGGTCGGGTTTTGGTTTTTCGGGTATTCTCTAATTT
NSA_000208	TCACTCGCATCTCACTACCGGTTAGTTCGTACTTCGTTTATTTTGGTTATTATTCATGCACTACATGGCTGCGTTTTCTGTAGTTATTGATTCGTAGTATGATATGATGATTTTATGAGACGTCTGATTTA[T/C]GTGTAGATGGTGTTGTACAATTAAATGGGAATAATTAACATCTTTTGTTAGTTGTCTTCACACAATGATTTGGGCTGGATGTGTTGACTGATTTCACAGGTTGGTTTGGGGCCACAAACTTACATGAGTGCTACAAGGGGCTGTTAGTTATTGATT
NSA_000209	CTAAAGATGTGATCGATGTAGTGATGGAGGACAACAACCCTAAACTCAGTTGATTGTAAACCGATTTAAAAATAACAACTAAATTTTCACAGTTATAGTTTCGGCTAAAGCTTGATAAGCGTCGTAGAATATGAAGGACAGTGCTAAACTCAC[T/C]TTTTTAAATATAATATATTTTACCATTAAATGTAACACACGTTCTGGAGTTCATTTCTAATTTAAGTAACTTGTTATCATATTTATTCCATTTATTACACAAGTTCATAACGTTTCGATTAGCATACACTTTCTACTTTTATTCCCACTTGTGTTATTAGAGTATCTATTTAAAGAAACCGACCCTTTCATGGATGCTCAACATTCAGAACAGCTTTCTTGGCATCGCGATCAAGATT
NSA_000210	AGACGTGAACACTCGTCAACATAATGAAATAAAGTTACTTAATGAAAGGCTGAGTAATGAATCAAGAAGAATAAAGTCATTAGAGAGGGAGGATGATCGTCTCCGCTCAGAGATAGCTATATTGGAGTCAAAGGTTAGATTCATCAACTACATCTAAACTTTTCGTCTTCATATTTCTGTTATGTTTTTTGGTTCATTTATGGTTCAGTTGGTTATATATTCT[A/G]TCATTTACAGTTGGGTCATGGTGATTTTTCATCTGCAAGTACAAAAGTATTGCGTATGGTGAACAGCTTGGCAGTTGACAGTGAGGCAAAACAGACAATAGAGGCTTTGCAGAATGAATTACAGAAGACAAAAGACAAATTACAAGCCATTGAGGAGTTAAAAAAACAAT
NSA_000211	TTTTTCCAAAAGTCCTTTTTAACTATAATAAGCTTAGCCAAAGCAATTTGACTAGAATCTTCAACCCTCTACTCAAAATCACTTTGCCCGATTCTGTTATTCTAGTAAGATTGAGAAATTAAACATGACATTGGCAGGCATCTAGATGTTCATGGAGAAGTTGTACCACCTTATCAACTGCAATTACAATGAAAAAACCTTTTTTTGAAAAGACCATGAAAAAACCTATGTTTTCTCCTTCGTGAATGGCGTTTTGAGGTTCTCGACATTACATATGGGATAAAA[T/G]TCACCCTACATGACGAAAGATCCCAGTTAATTAAACAAACACCAGAAAAACAAAAAATATATATATATTTTTCTATTTGGTGTAACATGGTCTGATTTAGAGA
NSA_000212	AATCTGTCACCTTCAAATTACCTTCCTCATCTAACAACAAGTTTTCTGGTTTCAAATCTCGGTGATAAACACCACGGCTATGACAAAAATCAACGGCTGAGATGAGCTGCTGGAAGTAACTCCTAGCAACATCTTCCGGCAACCGTCCTTTGGCTATCTTCGAAAACAGCTCACCGCCTCTAACAAGCTCCATAGCAAAATAAATGTTGGATTTACTCGCCATGACTTCGTGAAGCTCGACGATGTTAGGATGCTTCACCATCTTCATCACTGCAATTTCTCG[T/C]TGAATCTGGTCCGTCATACCGACTTTAATAACCTTTTCTTTTCCAACCATCTTCATCGCTACACTCTTGCCGGTTTTCAAGTTTCTCGCATGGTACACCTTTGCAAACGTC…
NSA_000213	CCTGTTTCAACAAGCACCATAAAGTAGACATAAAACAATCTTTTTCTAATATTTTAGCTTCAGTTGCGAGTACCCAGCGGGGTTCACACATAAAATAAAATAAACATTTGATACTGTAACATATTCGAATCACATTTCAAAACTGGTGGGTGGTCGCGATACTTGGGTAATCAGGGGTTGATAAACCTTCAAAATTATTCAAACACTTCAAGGAAGTTGGTTAGTTCTTAGATGGGTTGATAA[A/G]CTTTCAAAATTATTCAAAAAGCTATTGGTGTGGATTAGAACAGACTTCGGAAACCATACATTTAAAATCTAGTTCACCAATTGCAT
NSA_000214	CTAATATTTGAAAAGCACATATTTACTATATTATTGTACCTTTCGTTTCAAGAGTTCTAAATTGTTTATATATTTATTAATTCAGTATTAAGTTCAAATTAATACATGACTATATATGTAACATTATAATCTTTAATAATAAAACTCTTCATTATTCTGACATTATATATATACACACTAAATACTTATAATACTTGAGATTTGGAGCCATGGAGGG[A/G]TCTCTAATTAATTAATCTCTCTACCAAACTCCAAACACTGAATTCACATATGGACTCCATTCTCCAAAAGGTGATGGAGTTGTCATTACGGGCAGAATCATGATATCTTCTTTACAAAGCATCCTCAACCATTTACGTCTATAACTAACTCAACTCTATTCTTACAATTGAACCTCA…
NSA_000215	TATGTCTCAAATATCAGTCCTTGACTGATATCCGATATTTTACCGCATTAACTACATAGTTTGGATGTGCGGAAATCTTTTTCTGGATTGAATGTTAAAACTGTTGATTTCTTTGCAGACAGATAAAGAAGATGAGCACGTAACACCTTCTGTACCGATTACTGAAGAAATTAGAGAAAAAGATGGTGAAATTTGCGAGTTTAAGAACCGGAAACATCTTCCT[A/G]ACATCAGTAATTCATTGATGCAGCAGGTACATCATTGTGACTAAAAATTAATCTGAAAGTGGATAATGTATTGTGTTAAAATTGATAACTTTTACTTTTACATATCAG
NSA_000216	TCAATCATGAGTTGAGGAAAAAGAGAAGAATATAAACAGTCAAAAGTACAAAAAAAAAAAAAATGTATGGAGATGATACAAAACTAACTCTACTCACA[T/G]AGAAAACAAAAGGTTAACAACACCTGTGAGAATCGATTTACAACTTGAGACCAAGGGAGGGACCAATTTCTTTAAAGACGTCGGTATCAACAGATGTCACATTCCACTTATAAATTCTGGGCTACTGAACTTTACCTCCCGAAATTCGCTGTAATGAGTACTTGAGTCTTGAATGCCTGCAACACGATATAAAGCACGTTAGAATGTGTACTGGACGTGTTGTTG
NSA_000217	TGGGATTGGAGGAGGTCTCAGTTCTATAATCCAGAATCTGATAAGCTTAACGAGTTGATGAATGTTTTGGCATCAGTAGCAATTGGGGTCGGGAAGGACAGGTGGGTTTGGGAGTTAGATCGAGAAGGTGTTTTTTCGGTCAAAAGCATTAAGAAGCAAGCCTCTAGTTTTATTCCAGAACAGGAG[T/C]GGTTTCAGTTCAGTTGGAATAATTGTGTTCCAAAAAAGGTCGGGATAGTAGC
NSA_000218	TCGCCATTCTGAAAACTGTACCTTTTCGATTTAACACTTATGGCGACTTTAGCAATTAAAATACCAATATAGTGCAATTATTCATACATTTTTTAGTCGCGTCTCACTTTTGACGAACTTTGTCTTTATTTGTTATATTTTAAATAAATGAGATATTAGATGCGGATGACCCATCAAATTGGGTTCCTGACGAATCCAGCGTATTGTCACACTTTGTGACAAACTGACGCCTTTGTCCATGCCTGTTCATTACGGAGGGTCTTATGTGAACTTGATTATTCATAAATTAATTTTGGTTTATTTATTAATCATCTGTTTTATCGTTCGCCTCTTTTCTGTATTTGCAGCTTGTGGATAATGGT[T/C]ATACGGTTAATCTTGTAACCGTTCCAAGAAAA…
NSA_000219	ACCGACACGATTGACAGCGATAGTAATTTCCGCATTTCTCCTCACTTAGTGAGAGAGCGAAATAGAAAATATTATGAGATGGGATTTACTCTATCAAATGTTTGATGAGTTGAAATATTTGCAAGGCCACCACAAAGGAGAGAACTTCCAAGGACCAAAAGTAAGTTGGAGAGAATGGAACCCAAGAGAGAGTACTTAACAACATCTATTTTGTTCTGTAACAATGCAA[A/G]TATTGCAATTATAAGCTCAGTTGCATTCCCACATGTTGCGTTCAGTAGCCCTCCCACTGCAAAACATCACAATTATTTTTTATTACTAA
NSA_000220	CAAAATGGCCCAAACCACAGGGACTAAAATGACATTTAACTCTAAAACATAATATAAAAAACCCTTTAGAGTTCTATATAAAATTCGGTACTAGTACCCTTTTTTACCTGTACACGTACCAATACCAAATACCGAAATCAATAAAACTGGGTACCGATACATGTACCGAATACCTATAATCGGTATGGGTACTGGTATTTGGGGAAAAAAGCTCATCCCTAGTTGGTTTTATCTTTTATAAATGACTCGGCATAAAACAAAAGTTCAAGCTGACGG[T/C]CATAAAGAACATGTTTAGGGTGTTAGATTGCATGTGCTGCTTTACTTGTGCTAATTTTGTAGCTACGGCTAATCATTCTCTTTATATAAGATGCTGCCTGCTATCAAATGACCGAAAG…
NSA_000221	CAACGAACTTTTCAACCCATGTAAGTAAAAAGGGTATATGGTCATTTCACATGGTTTTAACAAATATTTTAATGCTCCTTAGTGAATGACCAAGGGTGTTACCGGTCGGTGAACAATAGGGACCGTATATGTAATTTCTGAAACAAAAAGGACCAAACTTACAATAAGACTTTA[T/C]CACAAGGACCATTTGTGTAATTTGCTCTTTATTCTTTGTTTATATGGTTGATGTTGTTATTGATACCTTATTGTTTTTGTGTTTTAGAACTAATGAAAGATGGAGACAATAAGAACGTCCTGAACACTGCATTGCATCTTGCAGTTAGTATGAAAAGAGATTGGATTCAGG
NSA_000222	AAGTGGTTTAAAGATTCTCAAACCAATCCTAATCTTGTTCCGGGACAAAATCTTTTGAGAGAGGTACTCATGAACAATTTTTTTTAGTTTTACGTAGGAAAGTT[A/G]TAAATAATTATTTTGTTAAGGCGATATACACGGTTTTACACATTGAATACGTTTCGGATTACCTTCAGCTCGTGTGATTCACTTCACTCGACTCATTTGACGACATGTTTTCTTTCTTTATAGTAAAATGTATCTAGCTCAACTTCCTTGACCTGTTAGATATAACTGTAAACATAACCCAGATTGACCCGTTTATACCTGGATTGGAATG
NSA_000223	AAAGGCTATGGGGTATACTTTCACGCCTTTTAACTACATATAAGCGTCACGTCATCCACTTTATCTTCTTTCATGTCACGTTACACCATAGAAACGGTTTAACCCCTTTAACGCCCCAAAAATTAATTAAAATATATATATCGCACTGGTTCTTGAAAATTGTGTAGGGCTTAGCCGGTTAGGTGTAGCAAAGCAATCTGGTTCATGTTTATCATTCCACCATCATAACCCGACCGACT[A/G]ACAACAGAAAACCCGAGAAATGGGAGCCTTACCGGCAGTTTACACACTGGGATTCTCCCCTAATCGTTTCACAAACACCGCCACCGCTGTCCGAACAAGTAGTGTAACAGTGTCACCGACAGCCGGACTTAAATCAACATTTGTCGGAAG
NSA_000224	CCAACTTCAACTACTTTCTAAACCCATTTATCAAAAAAATGCAGCAATTAACCTCTAATTTAAGTCAAGAACAACACAACAACAACACAATAACCTGCTATACGACATTCAACTACTGAAATTTGACATTTGAACTCAAGAAATTTGTGTAGATAATACAAATGAGAGACAATGAAACATATACCTAGTGGTCCGACGGCGCTGAAGAGGTGATTCGGAGAGATGATGCCTGGTGCTAACTTAATTG[A/C]TCCAATTTATTTGTTCAATCAAAATCTTAACACCTTTAACAAGTAATTAGCAGATTATTCAACATAAACTAAGCATGAAATCGGCAACCTAAACAAGCAGAATAGAAATATATAAA
NSA_000225	AAGTAAAAACTTCAATTTTCCTTTTCCCTTGTTATTCTGTCAATAGTGTAATGTCAGTAACACACTCACATTTACCTCAGTTAACTTATAAAAAAAAGCAACAAGTATAAAATCCTATATAACACACCATATCAGCCTCAATAGAAGCATTTTGTTGATCCAGTATATCTTGTATCTTTTGTCTTTTCAACCTCTGCATTTCCTTTA[A/G]CCTAGCCTTTTCACGATGGCTAATGTCATCATTTGCCTGTTCACCATCCTGCAAATAACACATAAAAATCATTTAACTTATTTTATACACACAAAGATAACAATAACAATGCTGTTTCACCTTATTTATCCTTCAGTTACATACAAAATTACTTAAAATCATCTCACCAATGTAAATAATGAAAACC…
NSA_000226	CAGAACATAACATCATGGTTTCATTTTATAAACCAATTTGGATCATTTGCAATCCCACTTTCATTTTTCTCAAAAATGGATAGAGAACAAGAGGAATTGCAATTTCTTGGCCTCTTTGGCATCTTCAAAGAAAGCTACAAAATCATAGTATCATGGAGAAAAATCTTTGCCCAAATCACCCTAACCCTCATCCTCCCTCTAACCTTCATCTTCTTAGCACATATCGAGATCTCGCATTC[A/G]CTATTCAAAGACATCAAACACACCGAATTCGAAAAAGAAATCACACGCCCCGGTACAAAAAGGTACAACAATCTCTCTGACAC
NSA_000227	TATAAAACGGACGATGATTGTGCAGCTTTTCTTGCGAATTATGGTAGCAGTGTAGACGCAAACGTGACATTTAATGGAAAATTGTATTTTCTCCCTGCATGGTCTGTGAGCATCCTTCCAGATTGTAAGAA[T/C]GTTATTTTCAACACAGCAAAGGTAAATTTAAGAATGAGCTAAATAAATTGTTCATTAGACTGTATAAAATTTGTATTTAAATCTGTTGTATATGTTGAACATGGATAAAGGTTGTTGCCCAGAAAAGTATTAGTGATGCCACAAGTGAACTATCGTTGTCTACTTCACATTGGAGTTGGTATATGGAAAAAGTGGGCGTTTGGAGTAACGACTCATTCACAGCAACTAGTTTGCTAGAGCAGATAAGCACTACAAAAGACACG…
NSA_000228	TGTTACTTGAATACCAATACATGTGTTTTTGAGGGATGGCAATGAGGCGGATTTGGGAGGGGTTTTGGTAATCTCAACCCCTAACCAGATTAGATAAGTTTGTCCTAAACCCGATTAGGCATGTTGCCTCCTATTCATCGGTCTGGACTAGAGTAGGGTGGGTTGAATTCATGAACACGAGTACGGCCCATATCCAGTATCCCTATTTATGTCAAAGGCATCAACCCCAACCTGAAAACACTTTGGAAGCAAAACACGTCTCGAGTATCCCATTTATATAAACAAGTCAAACAGGTTGCTAGGTTGTAATCAAGTTATAAATAGTTCTT[T/C]AACAGGTAAGTTGTACTAAATGGGTTGCCCTTGTAAAATATATTTTTTCTAGTTTTAAATGGTTT…
NSA_000229	AATCCTGGCCATTGATTTACACTTGTGTATTGATAATCAAGGGCTAGGATTGGTTCAATAGTGTTCAGAATCAAGTGGGTTGTTTACAAATGAACCTAACTCTAAAAAAGTGGGGAACCGGGGAACACTCCGGAAAATTCAACTTAACATGTTAAAAATCAATTAAAAAAATCAGCATTATTCCTTATAAATACATGTAGAAGCATTTTTAATAAAAAAATCAAAAACTAAAAATATAAAAAGAAGGTTTAAAAAACAGTTAATTACACGCACCTTAACATATTTTTCGCTTTTAAAAAAAAACAAATAACAACTGATAAATTGATAATCACTCATAAATTAT[T/G]CTTAATAACCACTACAATATGGGAACATAAAATCTATCAACATAATAGGCA…
NSA_000230	AGATACTCAAACCATTAACAAACAAAGGTTTACTTGTGAGTGGTCGCTTTTTATTATCTTCTCTCTAATGGGTCAAACGGTTAAAACAAGAAAATTTAATTAATGTGAAAAGTTGCCCCAAGTGACTCTTTTAACTCGGAATACAGATTATTATTGAAATTTATAAAACTTTAAATCTTTTTCGACTAGCAATCAAACCGTGTGACCTGCA[T/C]GTTTAACCATCATCTATGTATGTATAGAAAGAGGAACTTACTAACTGAACTAAATCAAGGAGTCAGCATCACATTTGCTTTTGAGGATGGAGCAACAGAACCTGGGCTGCAACATCTAACTATGGTTGGGTCACACTCTGCATCGAACATGTAGTCC
NSA_000231	TGTCTGGTTAAAAAGGCACTGGGCTGGGTTTGCTGGTCCACAAGCAATTTTTTTCATATCTAATAAATAATTAATGCGTTAATTTTGATTTAAAGAATATGTGTCAATACATAACTTAATTCTTAATAGAACGATTTATGGATGGTGTATGCATGAAAAGTAGACGTGGGTGACTTTTAATCCATTTGACCTGTTTGCCTATGTACAGGTCTAAATTTCTACCTTTTCCTAAGTTATGTGGAATGATTTAGCTGATTGTTGTTACTGGAAAAGTCTATCACCTTATGGTCTATCCAAGAAATCTTTTGAATATACAATTTATGTTAACTCAAAACAAACAC[A/C]GCTTCTTTTACATGATCTATTCCCTTTATTCCATCCTTTTCATGTCTAGTTAA…
NSA_000232	AAGGTCGACTCCTCGACCGCTATGAGACCGTACCCCCTAACACGCGGGAACCGAATGAAATCCGTAAATCCTCGCCCCCTTTCAGATTCGAACCCGAGATTAAAGCCTCGATTCGTCCTTCACCCAGATGTCCCTCGAAAGGTATAAAC[A/G]GAAATTGAACCTGCGTCTCCACTAGGGAGGGCAGACCTTTTTAACCACTAGACTAACATCTCATCTCATCTCAGGACACTTATCTTTTATATACTGACCAGATTTGCAAGCCATACTAAAATATTTGACCACAAATCAAATAGCTAACTGATGATCACATCTCTAGAGAGCCGTAATTGCAAGAAACATATATTTTGTACTATTACGTTA
NSA_000233	ATATAAACATTTCCACTGAATCCCATTTCCAGTTTTCCAACATTCTCACTCTCCTTTCATCATGCTCCAACACCCGATTTTCGCTACAAAATCTCGAGTTTTATCGCGTAGAATGGGATGTGGAAGAAGTAAGGAATCTCGAGATCTTACTCGATAATTCTTCGAATGTAAAACGGGTTGAGTTCAAGAAAAACAAGCTGA[A/G]TTTTGAGTGCATGGACGGGTTAGCGAAAATCTTGAAAAAGAATAATGTGATTAAAGAGATTGTGTTGTCTGAATCAAGAATTGGTTCATATGGAGCTTGTTTGATTGCTTCTGCTTTGAAGGTGAATACTTGTTTAGAAGAGCTGCAAATATGGGAAGATTCGATAGGGTCAA
NSA_000234	AATTTCGGCATGTTAGATGACGGGTCAATCAACTTCTTGGAATGCAGCCATCAATAAGGGTCGCTACTCGCTACAGATTGACCCCCCAACACCTTTTGTCCAAATTTGTAAATAATTTTATAAACTATTAGCTTGTCAAATGTGACTAATAAAACTTCATTATTTCAAGATTAAGCTGACTTTATTGTGTGAAAATATATAATATTGCAACCTTAGAAAATATATAGTTGTATCATACTCAAAAAAGGGCCTGCTACTATCTTCAAAAAATGTAATACAAATTCACAGAAAATTTGTAATAGTCAAAGTACATCTGAAAGCAAGATATACAACAATACGTAAAATATTATCATTCCAAAAATTGATAT[A/G]GTATTTAAATATATAACCTGGAATTT…
NSA_000235	CAGCTCCAGCTGCATATTCAAAACCACATTATCAGCATATTCACATAAAGTCATAAACATATGCGAAGTTGAGCTCGATAAGTGAAGCTTGTGCTGAAACTCGCTTATTAAACAAGCTTGTTTAAGCTCAACTCGATTCAACTTTAAACAATATAAAAAATAAACGCTAACCTTTTTCATCCATCTCATCTTCATCTACCCATTTATCCCAATCCACTTTCACAAAC[A/G]CCGGAGTCTTCCCCTCTTGCTTCAAAAGCCTATTCCACCATTTACTTTCTTCTTTCTTGATAAGGTACACAATAGCTCTCGACCCGACACTCGCCTTGCTCTCCTGCAATTTGCACTTCACTCCTCAATCACTATACATACAACAGGTTACTT
NSA_000236	AGCAGTAGGAGAGTGTTGTTAGTGGAGAAAAGGTACATAAGTTATGAGACTTTAAGGAGAGATGTTGTACCTTGTGGTACACCTGGTGCTTCATATTACAATTGTAGAGACAGTGGGGTTGCAAACCCTTACAACAGAGGCTGTGAAGTCATTACATTTTGTGCTAGAGATGCTATAATAAATAC[A/G]TGATGTTTTCTTCAATGCTGGATTTGGTAATGTTTTGATCTGGCTGGTTACTTCAACCAGGAATCCATGTTTTTTGGAATCTTGATTTATGCTGGTTGGTTTAATTACTTCTTGAGCATGGAGGGATGTAAGTTGATGAATAAAATGGTTTTAAAGAAAAACAAACCTTTGTACTGTAACATATCATCTATTCATCTTGCTTATAAATC…
NSA_000237	CCCCTAGAATCATCTTGCCCCGAGTGTGTTTTAGAAAAAGAGCACATACTGTTAGAGTTACGTAACAATGCTTTTATTTCCACAAATCACGGGTACAAACGGCTTGCTGATGTGTCCATTCATTTTGGTAAAGGATTCGGTAATCCAATTGATATGAGAAAATTGATAAATGAAACTGATATGAAATGG[T/G]TTGAGATCGATATCGGTTATTTAAATCACGTGGTTTACAAATCAGAAACACCGAAATGGAGAAAGTTCTTGCGGGAATTAGGCGTGACCGATTTTGTGAAAATTAATAAAGTCGAAAAGCTCATTTCCGACATACCTCATACTGTTCTCAAGAACATGATGTTAGACGACGATTGTATATCTTCGGGATCCACTATTGTTATAGA…
NSA_000238	CTTGGGGAGCAAAGAGCACAAGCTGTTGTGTAAAGCGAACACTCCTGCCAAGTTAACAATACAATACATTAATAAAATATCTAAAACTAATAGTCATTTCTTAAGGCTATCTCCATCTAAATATATGCAGTAAGGTTAGAAACAGCCAAAAAAACTAAGAATGAACAGTAAGGTTACTTACTCGAGAAGCGTTGCTGTTTCTTGCTGCAAGCTTATCTCTGCAATGACAGACTGTACAAAATCAAACAGTTAATTGCTGCACATAACG[A/G]CAGGTATATATTTTCTGAGCCATACTATTATTGACTTAAAACAAACAAAAAATTGAACAGCTACAAAAACAAACCTTGCAGCGGGAAAAAAATATACTTCCAGGGT
NSA_000239	GACGTTATTGGTCACTTTTCCCCCTAGGCGTTTTTTAAATAACGCTTTCTCCAAATTTCAACCACCAATCACATTTAATCTTC[T/C]TTTTTCTTGGCCAATAGCTTTTTTTTGTTGGGTTTTTTATTTTTATTTAATTCTCTACACCCTTTTAACATAATGTCCACATCCCCACTATACCCATTTTAGAAAAATGCTCAATAATGCCCCTTGCTGACTGTACTGCCACATGACAGAAAATGGTCAAGGGTATGGGAATTATTCACCCTTACCACTACGCATGGTGTTATAAGTATATACACATAAAATAGATGATTAAGGTG
NSA_000240	AACTATCATAAACAGGTCGCACTTATTATAATAAATGGGTCAAGGTTACCATTTGAAACAAACAGGTCATAATGAGCTACTTTAGTAAACGGGTTAAACTCATCACTTTTAGTAAATGGGTCAGACTCGTCAATTTTAGAAACATTACTACTATTCAATGAAAATCTACGGCTTGGTTCTTAGCCATATACCACTTTCAGAGGAAATTGCAACCTGAAAAAGCAAAGCAATAAGAGCATCCTTCGCAGAAGTAGCAGTTTCCGAATCAGTAAACT[T/G]TACCAGCGCCTGAAATGCATATATATAGTAATAATTAAATATACTTTCTAATGCGGTCACGCTTGAAAGTAAAATCTTGAACACACCTGAAATCCAGCTGTCTTCTCAAAAGTTGTACA…
NSA_000241	CCTTGTAGTCTTAGTGACCATCTTTAGTTTCTTTCACTGACTCGAGTCTGTTTCATGGACCTA[A/C]ATGTGTGACTGATTTTTACATGTGACTGATTTTTAACTTGATAGGTAGAAAATATAGTCCTTCCAAATTCAGATGATATTAATTTGGTTATTCTTGAAAGAGGGATAACGTAGGTCGTTCTCCAAGACTTAAAGCAAGAAAGTTATGCACATGCAAAAGATTCTATTCTAGGCCCCATAAGAGTTCAACAAAATTCTACATTAAGAATGTATGTCCAACAAAACTAATTGGAATTATCTCCCTACAGTCTCTTCTGTTTTTAAACCATGTTTTTAGGCCATTTCGTCTTATGATAAACAAACATGTAGACGATAAAAACCT
NSA_000242	TGCCAATAAAGTTTTAAAGTTAGCAGGCATGCATGAGAGTAATTCAACTAGCTATCCTACGGAACCAAAATTAAATGTTACAAAAGACGAAGACGGACAACCGGTTAACACAACAGAATATCGAAGAATCATAGGAAGT[T/C]TGAGGTATCTAACACACACTCGACCCGATTTGAGTTACTCCGTTGGGGTTGCGAGCAGATTCATGCAAGACCCAAAACAATCTCATATGCAAGTCATTAAACACATTCTTCGATATGTACGAGGTACAACAAGTTATGGTTTGCGTTATGGAACAGATGGAGATGGAGCATTACACGGGTATTGCGATAGTAGTCATGCTACTGATAAAACCGATGGTAGAAGCACGACGGGTATGGT
NSA_000243	TGTAATGCATTATCAATAGTCAGTTGGGTACCCGAAGATAATGTTATGTGTGCTTTGCCGAAGCCTTCGATAAGGTTACTGTCACTAGATATAGCTATAGCTGAAGACAACTTAGAGAAAAATTTCATATATTTGAGAATAGTGGTAGTACTACCGCTATCTACTACACATTTATCAGCCTAAGAAAAACATGTTATCCGAAGAAGTCATTGCAACTGGTTCAGTAACTTAATTAAAAAATGCAATTATAGATTTACATAAACTGGTTTAGTAACAATTGAAAATAATCTTCTCACTATCTATTACTAAAATTGGACAAAGATGTTTTAACTGGAACAA[T/C]AATAGCCTAAGTTACCACATTCAGAATCTTAACATTATTTAAACTATTGTCTGTC…
NSA_000244	AAACAATATAAGGGTACATGCAAGTTATATATTCTTTATTTCTTACCATGGGAAAAGCAAGATAATATAGCCCAAGTCCAGTAAATGTAACAAGAGGAACCACTGAAAGAGGGCTAAGATACCTATATATACATGATTCAAAGTTGGAAACTATAAATCAAAAAATAAAAATAAAAATAAAATGAATTTGATCTAATAAACACTTTACTTGAGAATGTTTCTCCACACGCCAAGAAATCCAAGAGTCGTCTGGAGGGCCGATGC[A/G]ACGACAAGAGCACCCTGTATGCCTCTCATCGTTTGCGCAAATCTCTTAAAAGTACCCGCGTCAAACCAAATAAACATTAGAGGGAGACAAAAACCATAAAACACCCTTGAAATATCATATATCGTTACCT…
NSA_000245	GTGTATATTTTAGAAGTTTAGGGACTTTAAATACCAAGAAGATTAGGTCGAGAGACATTTTTCATGTAAAATAAGGAAGTATGTTGGTTTTTTTATGTTATTTACCAAATAAAAACGAAGTACCTTTGTGTTTTTTCATGAAAAATCTTGTTTGGTGGGCTTTCTGGTTCCTTGCTACT[A/C]GCTGCTGGGCTGTTTGGTGGACTCTCTTTCTCTTTCTTCTTCTCCATCTCCATCGTCTTCTCTTTATCTTTATCTTTATCTTTCTCATTCATGTCACTATCTGGTGTCAACTTATCAGCATCCGATGCGGTTGGAACTGTAGTTGCACCGTC
NSA_000246	TAGCATATGAAAGCGTGTTTCTATGTGCATGATGGTATTGCTTCACTAAATAGCTATCCTATGTTTTCTCATTTTCTGATACTAGTCTTTTATTTCTACAGATATAAAAAGCAAATATATGACCTGGTGAAGAAACGGTCTCAAGAGGATGATAACATTAACGAGGTTAGTTTTAGCTTCT[T/C]GATAGTTCCCTAGATGTTTTGAGATTGTTGCTGCTAATTATACGTGCTTATTTTTCTACTTTTTTTTTTTTTGAATTTACCGCACAATGCAGTATCGGATGCCTGATGCTTATGATGAAGAGGGTGGTGTAAATCAAGAGAAAAGATTTGCTGTAGCTATGGAG
NSA_000247	GGCATGAAATGGCTTTAAGTGGACAAATGACATGGACGTAAATGGCAGTGAACTCCTTCAGATATAAAGAAA[T/G]GCCAGGTTTCTATGATTAACGTTTGTTGTTCGAATTCCAGTCAAATGTTGATAAAAATCAAGTCAAGGCAGCAATCAAAGCTCAGCAAGATCAACAAATTGATAATGTAAATAAGTACCCTTCTATTAGAATCTTCATACAATGTTCACATAGATAAAATCTTTAACAGCTTTGACTACTAACAGGCTCTTCTGGCCGAGGCGCGATTTTACTCGGATGTAGAGTTGACCGAGAAAGAACTTGAGTGCATGGTTATGGAA
NSA_000248	AAAAAGGAAGCGAATATACCTGTTCAAAGTATGCATTGCGCAGACGTGCATGATCACGAGCTTCACCACGCATCTCAGAGTACATATTTGCTGTAATACAAACAAAGTTTAAAGACTTACCACAAAGAAAATGCTACTTGAGCTATATTATAATTCTTCAAGAACATTACCGACAGCATCTCCTGTTTCAAGCCAGACAGGTGCTGAACGGTTTGAACT[A/C]CGGTTAGTTAACCGATCTCCATAACTCATCCTTCCATGACCACTGTTATAAGAGCTGGCCAAAACGTGAGAACTTCTACTTGATCCAACGGTGGTATCTTGATTATGGTCTCTATTATATTTCCATATGCTCGAGTCCTGTGACGCCATTTTTCTAACAGCAGAAGCAAAATCAG…
NSA_000249	ATCTAATGAGAATATTTGTATCAATATTGTAGAATTCATACAACTTGCTCTGTCGAAATTTTGATTCGGGGTTGGCAGAATGCTGTCACTTGGAGAGGTATGTTAAATATAGGGGTGACAATCGTGGCCCATTCTTCAATGAATAGGTTGACTTGGGTCTACTAAAGTCATACACCGGGTTCATTTAGGTCGA[T/C]TTATTTGACAACGGGTCAGTTACAGGGTAAAATTGTTGGCTTATAGCCCTCTGGCAATGGGTTTGCTTTCGGGAAAGTATCTGTTACCTGACGGTGGTGCAGCCGATGCTCGTTTGAATCTCTTCAGAGGCAGGTATTCGGAAGGGGAATCCAGATACAACTTATCAAATCCCACCATTAGAGAAGCTATTAAAGTAATTC…
NSA_000250	AACACTATCACTGTAAATGGGACAAAATTAAATTACCAGATAAGTTAGTTTTCGTTGAGAAGACGCACATCCATGCCCCGATTTCACCAGATGACCTCCCTGCCAGTAAATCACTCAGCATACACTGCCATATACAAAAAAAACCCTTACAAATCGATCAATAACAAACTTGAAAAAACGAAAGCCTAAAAACAAATTACAGTAAT[T/G]TAGCATGACAAACCTTGCACGTCATTATAGTAATTTAGAATCCAAAATCCTAAGAGATGAGTCCTTGTAGCTTTAGCCCGTTCTGTGTGCTGTTTTCAAAAGTGACAGAAACAAAAAGAAACATATTATCCCCCATTTTAGTTTAAACATGATCAAAACCGATGAACTAAGGATGGAAAGGTACAAAC…
NSA_000251	TTTCACTAATGCAGGTAAGTTCAGTTTATAGCTAATTTAATCAATTAATCTGCATGGTCAGTATATGACATAAGGTTAAATCTTCATTGTAGAATGAGATCCGAGTTTTGTCAATCACCGACATGAAGTACATATTTGTTTAGGAATGAGTTGATTTGAGTTGTGTTATATAAATAACTATGAGTATAAATATTGTTTAC[T/G]ACAGGGTGTAACCTTGGGAGGGAGTGGGAAAGAAACGGGGGACCGACATCCAAAAGTTGGTGAAGGTGCGCTGATTGGAGCTAGTGTGACCGTACTTGGGAATATTAAAATCGGTGAAGGTGCAATGATAGCTTCAGGTTCCCTTGTTCTTAAGGATGTTCCTCAACACAGGTGAGACATGATATATATTGCAA…
NSA_000252	GACAACCGGATAAACTACTGTTCAAGTTGAGAAGATTGAAAGAGCAATCGAGAGGCAAAGAGTCGTCCGAGAGCACCTTCATCTATCGTCCTTCGATTCTTCAATCTCTGTAATTTTATTCTCACCAAGCTGCTTCTTAT[A/G]TGTTGTTATTTGATTCAGCAATTAGCATTTACATTTAGGGATTTTGCCCTTTTCTTCTTCTATTGTTGATGATTTTCTTGGTTATCCATATCCATATTGTTTATAATAATCGTTAATTTGTAGTTTCCAATTGATCGTGATGATGAACAGAAGAAACTGTTGATGTTGAATGATGATGAGTCCACACCAAAAGATAAAGGTTATGGCTGGGGACCAAAATGTGGGAATTATTGGATTAATCAGGTTAGTATGTC…
NSA_000253	TATCCTTCAATGCATCTGGTGATTCCAGCAAATGCAACACCTCTGTTTGGTCCATCTCCAAAAGCATCCCTGTCACCTTAGCCGCATCCTCGTGCTCAAGCTGGTCCACCAAT[A/G]GATACAGATTCTCACCCAGCATCTAAAACATTTAAAAATTTTAATTAAATTAAACGTCAAAATAGTAAAGTCAAATTTGTAGCGGAGATATATACCGTCCTCTGTTGATCTGGTGATGCGTTAGCAAGAGCGGAAGCC
NSA_000254	AGTGTAGGGAATACGATCTATGGATAATCTCGAATCCGAGTAATCACACATTTTGAGCCATCTTTATTGAAGTTACTGTATTAGCAAGTGTCTGTTTTTTGTTGAGAATGGTGAAAAACAAGCTATTTGTGACATTGTTAGAAAAATGTCTGAATTTGAAACTGTAGTTGGGTACTTACGTAACTTTAAACATTTTTCAGTAATTTCTACATGTAGTTGGGTACTAGAGTTAGTGATTGTTGTGCCATTAGCATATTAAGATTTAGGAGTCCAACTAATTAAGATCCTATAACATCAAAGACAA[T/C]TGTCCAAACCAAAAAATAGCAAATGACGGAATAACATTACGAGATCATTAAG
NSA_000255	CATTTTAATGCATAGTAGTCAACCTACTCATCTTTTTATCAAGAAATTGGGTCTTTTGTGTAGAGGTGTTTTGACCCGCTTCCGTTATTTATATGTCGTGTTGTAACTTCTTTTGAACATGCAGGGACGTGCCACTTCTGGAATCTGATACTTATGGGAACATCACAGAAGGTGGGTTAGCAGAAGATATACT[A/G]AAGAAAGAAAAGATTACCTTATACGTGGAACACCCTCGTCCTATCGAACCGCCAGCTGAACCCGCTCCACCGCCACCTCAACCATTAAAACTCACCCAAAAAGAACGCAAAAAGCTTCGCACTCAGAGACGTCTAGCCACCGAGAAAAACCGTCAAGAAATGATCAGACAAGGCCTTTTAGAACCCCCTAAACCAAAAGTC…
NSA_000256	ACATAAAAGAAGACAAACGAAGCAAAACAAGACAACGTTACATCACGTCTATCATATTAAAAACTACCCATTTTTCCCAAGCTGGATCGTTAACTTCGATCGATTCGATATCCATACGAAAGCATCTTCCTTAAACCACAGATTTAACATTATTAAATCGTAACCATCATAATCATCATAATCATAAAAAAATAATATAATCATCCCTTTATTTAAATTTAAATAATGAAAAAAAAAAT[A/C]AAAAATATGTTGACCACTACATCTACCAACCCCTTGTCACCTTGTAATCAATATACACCCATCCTCTTCACATTTCAAAGTTGTCAATTCCATCTTAACGTACAACCCTTATGCGTATCGTACAAGTATTTACATGCATAACACCTCATGTAATT…
NSA_000257	GGCTGCAAAGCACTTTGGAAAGAATAGGTGTACACACACCACCCGGATTGGAGGAAATTGAGCACGTTTGTATTTTTAAAGATGACACAGTGATCAGCTTCTTAAACCCAAAAGGTACCGTTTTTTCATAAGATTTTCAAGATGATCGGGTCGGGTCACATGACAACATGGGTTCAAGTTAAAAGTCAAAACAAGTATATTTTTATAACTGTTTCGGGTTTTGGTCAACTTTGGTCAAAAGCGGTTTGAGGAGAACCTGGTTTGGGTGAAAAATATTCAAACCTTGTTCAAATCGATTTGGGTCGGGTTGAAACCG[T/C]GTTGGGTCATAAACTAGTACCCAAAACTGGTATACAAATTGGCGGTTTGGGCAGTTTAACCAGTATTTGAAAAAATAT…
NSA_000258	TTACAACTTTGGGAACAAGAAACGTTAATTAGACATTAGGCAGCTTGCGTTTAGTAAGTGTTTGTGAACAGTTCATGAACACGATCATTTCCTTAATGAACAAACACGAACAAGAATTCTCGTTCGGTAAGCGTTCAGGAACAG[T/C]TCATGAACAAGCTCATTCCTTAATGAACGAACACAAACAAGGCTCTCTTCGTGTATGTTCGGTTCGTTTACACTTTACAGCCCTACTCGTGGACGGTCTAGTACAGTCAATGGAGTTTTTTGTAGATACTGATTGGTATTTGGGCTTTATTGTGTTAACTATGCATTCTTTATATTCACATTTTCATTCTTGAGAAACTAAAGCTTTCTAAAAACTTGAAATT
NSA_000259	CTCACGCGGTGTGTTTCATCGAGATTTAAAACCCGAAAACATCTTGTTAGACGAAGCAGGTGATTTAAAAGTGTCCGATTTCGGGTTGTCTGCGATTAGTGAGCAGATTAAAGGGGATGGTTTGTTTCACACTTTTTGTGGGACGCCTGCTTATGTTGCCCCAGAGGTTTTGGGGCGAAAAGGGTACGAAGCGTCGAAGGTGGATATTTGGTCGTGTGGGGTGATTTTGTTTGTGTTGATGGCGGGTTACTTGCCGTTTCATGATCAGAATATTATGGTGATGTATAAGAAGATTTATCGAGGCGAGTTTAGGTGTCCGAGGTGGTTTTCGCCTGAGCTCGC[A/G]AGGTTGTGTAAACGGGTGCTGGATACTACGCCAGAGACGAGGATTACTATTC…
NSA_000260	GCCACATGAGGTTAATGCTTTTCCTCGATCATCACATGATAATAGCAGTCAAGCAGCCACGTCTTTGGGTGATCTGTTTGAAGAAAGTATGTATACACATATTCTGAACAATGATTTGATGAAGTCCGAGGATCTGTCAGCTGCTAGTTGTAGTTCAAGTTCATATGGCAGTTCAAATGAATCACTTTTGCTTGGAAAATACGTTGCTTCTTTGTATGATGAAATAGCGAATAATCCGTCACCTTCAGAAACTAGAGGGTCCCATAGTAACACAACACCGAGTTCAGTAACTTT[A/C]GGTATGACATATGATGGTTTTGGCCCGTCAGATTGCAATGGAATTTATGTTTCTTCCTGTGGGCATGCTGTG
NSA_000261	TTATTATAATCATATATATTAATTTTGTTAAATAAAAAAAAAAACAAAATATTTATATAAATAATAGGCTCGA[T/C]CTAGTTTGAGCTATGCAAGATTCGAGCTTTAAGCGAGCTGACCTCGAGTAGCTCACGAGCAGCTTGGCTCTTTTACACCCCTATTCGAAATGAAACTAAAGCTAAAGTGTGAAGTTTTTAAGGGTTAATTGGGGACTTGGAGCCGTTTACATTTTATCCGATTTTTGTAATTAAACCCAGTAGACGTAAAAGGATTACACGATCGCCCTAATCGAC
NSA_000262	AAACCGATTTGATAGTGCAAATCGGTTCGGGTTAAGAACATTTCTAAACCGGTTTTTTTTCCATCTCTAAATTTAACTCTTATTTCGGCATTAATTCTCATATTAATTTGGCCCAAACTTAGCCCGGCCCAGCAATATTTTGAAATTTGAATCACACTCGCTCCTTCTAATGTGCGCCTGTATCTAACAATCTACATCTTCTTCAATCAATCGATCTCAAATTCTCAATTTCAAATCCACAATCTCCAAC[A/C]AAACTCAAATCCAATGGAGAATACGGTTCAAGAGGTTAGCAATTCAATCATTCCACTTCACACAAACATTACGTAACATAACCTAATCACACACCTAACTTTTCGTTTCAGATCATAGAGAAACAAGTGCTAACGGTAGCAAAA
NSA_000263	AGATCGAAACGAAATGAAAGCTGGTAAAGTGAGCAAAATATGACAATGAGATAGTAGTTGTATTCAGGCACCTAAGGTTTAATTTACTTAATATGTTGACTTTCCACAAAGAAACAAATAATATAGCCCAACTAAAAAGTAAATGTTTTTTCTAATTATAGAGTAACGTACAATTTCCGTCTTTGTATTTTACACATATTCTCACATACAGACTCTATTTGAAAAAAGATGGTCATTTCCG[A/G]TTTTTGTGGTTGTCAATTGAAATCAATAATGTCCTTCTATGAAACGTCCGTTAAATGACCGTCCGTTAAATGACCATAATACCCTTAAAGGACTGAAATCACAAGAGAAAAAGTTCTCCTCTTTATAGTCTCTGCAACACACAACCCATCACC…
NSA_000264	ACACTTCTGCAAAGTGTATTTTTACTACATAAATCATTTTATTCAAAACATGATATTATTAAAATGATAACTTTATATTTGTCACATTAATTATTTATTTTATAAAGAAACAGAGCAATTGCTCAAGGAAAATCCTAAAAGGACCCTCCCTCATTTACTTTTAGTGTATTTTTTTTATATTTTCAAAAAAGTCATTGTTTTTTTACATGATTAAATCCTAAAATCTTTTACAAAATAACATTTTTTTTTGTATAATCAAGTATAAAAAAAATTGGGTAGTTCTGCAAGTAACTGCTAGCTACAATGATGGTA[T/C]GATCATGCATTTTAACCTGAACGGAAATGGCGAAATCATTGATAATGTCAGGAAGTTGTGCACGTAATTGCT
NSA_000265	TAAAACTTGGACTGTTTGTTTGCATAGATGATTTATCATTTATGTCCTTTTCAGAAAAAGCTGGTGTAAAAAACAAAATACACAAACGACTCTCAAAAGTCTGAAATTTGACCCCCACTTTGTGTTCCAATTGAAAATGATCAATAAGCTTTCTGGGTTTGTATTTGCTAAGCAAACAATATAGACTTGACATTTTCTTTCTTTCTTTTCTTTTTCCTAAAAATTAGTGTTTTTTTTGGTTACTTTGATAATGATAGTTCCCAAAGTAAGCTGGTTATGGAGTAGGAACAAATCAGAACTTTTTTTTAGCTTGGTTGA[A/G]ATTTTGTTGAAATATATTAAAATTTACCATGGATTACTACAAATCTAAACTTGTGATGTATATATCTTGTTTGTGC…
NSA_000266	ATTCTATTCCCTCTACTCTCACTCTTAGCACTTAATTACTCTCAAAGCAGTCACTTATTCTCACGCCGGAGCCTGGTTAAGAGGGAAACCCCCACAT[T/C]CCCCTCTTAACGAGTAACGGTGTTCTGTTTTGCAGGATCAAACCATTCAGGTCGGAGCTCAAATATCCATAAGAAGATTAACCACTATGATAGAAACATAAACCAATCTAAATTAATTCCCTAATTAGATCAGTGTTTCTTCAATAAGGAAATTGATTTGTTGCATGAATGGGTTAATGGAGTTGCCATACGCGATTAGGTACAACCCATAATCCCTAAGTGTTGATGTTTAATAAACTGTAAATATTATGTGGTGTTTGGTTGAATAAGTCTCATGT
NSA_000267	TTTTTTGGACGAATAACCGAAACTTATACACTTCTAATCGAAACATTGGGGTGGGTGGGTGCACCCCCGGGCACCCACTATACTTCGCCAGTGCTTTCTATAAAGGTTGAGCTTCTAAAATGATATTACTTGATTTGAGTGA[A/G]CTCACCTTGACTCAAACTCGGCTCGAAATTTATATGAGCCATCACAGTTCCAAAATTGTACGAGCTGATTTCAAGTGAACTTTATTTTAGCTATTTTTAAGCGAGTCGTGAGCTATTTGATCAGCCCAATTACATGTTAACTTCTTCGAT
NSA_000268	ATATCCATCTCCACTAGGCAATAATGCCTATACACCAATTCAGAAGGAAACCTAATAAATCTTAAAAAATCCTCTTTGTGGAAATCGAACCCATGACCTAATAGTCATAAGCCTTATCCCATCACTAAAATACACTAGGCTATAATGCCATGCGTATATATAATATTATTAATCTGCAACACACTTTATGATACCATAACTCTCATTTATTATATTTAGTGATAAAAAATCAACGAAGTTTGAATTCTAATCCCATCCACAAAACTGTAAAAAGAACCCCTTATCTATTTCCAATTTTCCAGATCC[A/C]AAATCATCTTTCATTTTCATCTCTCTACTTTAGCAACAAACCCACGAGGGTTTCTTCAATCTTTGATCTACAAACATCTTCTTGTAGG…
NSA_000269	TCTGCTGACATAGATATAAACAGCTTTAGATCTCTTGAAAGTAACATCGATGTTGCTCCTGTTAAAGAAGTATCAGAAGAGAAACATGATCAAGACGTTGAATATAGGAAAGATGAGGAAGAGACTGTGAATGAGGATGCAGCGATAGCTTCAAATGTCGAGTCTAGTATTCAGAATTCGGTTTACAATGGTATATTTGG[T/C]GAAGAATTTGGAACAGTTGCAGCATACGATACTGAAGTTAATCCAGTTTTGGAAAATGTTACATTGGACGAAAGAGAAAATCCAGGTCATCATGTTACTTTCGAGACTACCGAGATGAATGCTGAAGATATTCCCGCTGATAACAGGGTTGATG
NSA_000270	TTTGCTCTTCCAGTTTGTCAGATTTTATAGGATAGGATCCGAATTGATGTAGATGTAATTAGTTGCAGAGGAAGATGTTGGTCGACTTGTTAAGCATAATAAAAAGGGCTGTTAGTAACAAAGTTCTATTAATTGTTGGAAGAAAATA[T/C]CATATTAATTTGCTACACTCTTAAAAGTTAAACAGTAATTGAATTTTTTGCTCTTTTAATTGTCAGATCTTTTAGGACAGGATCCGAATTGATGTATAATTAAGCATTTGCAGAGGAAGATGATGGTGACTTGTTAAGCATAATAAAAAGGGCTATTAGTGACAAATTTCTATTAATTGTCAGGAGAAAATACCATATTG
NSA_000271	TTCAGTTTTTGTTTTAAACTGGGAAACCTGAGTTTTAACAAAATGGGTATTCATCAATTTGGATATCGAATGCTTGATTCGGTTTCGCAATAGGCTATATGTTTAATACGCTGTACAAACAAAAAAAGCTCAATATACGTATCTAAGAGCTTCTCAAGTGGTGTTTATAAATCTTGTCTTTTAATATAGTCAAGTGTTAAATATGATATGAAAAAATTATACGTTTCCTAATAAAGCCAGTTAGGGTGCTTAACAATACAAGATCAAATCAATGGAAACTAAAGGGTTTGTAGTTTCATAACAGTTTCTTG[A/G]ACATCTACAAATGAAACTTCCCGATAGCATTGCTATGTCAAAATAACCAACCCTGCACAACATAAAATGCTGATACATCAGCA…
NSA_000272	TTCTCTTTGGTATACTTCAATACGGGCTTGGGTTGAAGTGGGTAAAATTCTAAAACGGACTAAAACAGGTCGGGTTGGGTTGGCCTGCAAACATTTTTTGTCTATTTTGATATTTTATAAATAATTAACACGTTAGTTATGGTTACAAAGCCAATGTTGTTACAGAAATAATCTTTTGAATGATGCGACTTTTTGGGCGATTTTTAATCCATTTGGTTGGTTCACCTTTTGGCCAACTTTTTTTATTTTTATTTTGGCCGTTTGAGATAATGCACCAACCAAATCGACCATTAATAAGTAAACTAGTATTTTACCCCGTGCGTTGCGGCA[A/G]TATCAGTTAGTGGCACTCGGTATAGTGGTAAAAATGGGAAAAAGGTAACTTTATTTAAGTTTAG…
NSA_000273	CAAAGGGGATCGAACCGAGGACCTATTGGTCTTAAAGCCTTATATCTAGTGATCTATTTTACATATATAATTAAGATCTCACTTGTTAAAATCATTATTAATATTCGGTTTAAATAAAAGATCAAAGGATGATT[A/G]AAATAAAACATAGATAATAATCAAATTGTTCCCGGAAACAGTAGTTACTTATTCGGTTGTAAAAAGGTTGGTTTCATGCTCAGACTTGAAGATTCGGTTTAGGTTTTTACAAAGGGTTCGATTCTGTTCGGTTATGAATTCTTTTCAGTTTTACATTTGGGTATATGAAATCTTTGGGTCTAAAAAATTGTAAGAAATTTAGTCATAGTACTTTTTTTCACGGAGCCAATATATACATAAATAATAATGAACAAGCCAAA…
NSA_000274	ATCGTTCTCATAAATATTGCTATTCGTGTATGAATAAACACGTGGAATCAAAGTTGCTTCAAGGGCAGCTGCCAGAATGTCCACACAAGTCATGCAAGTTTAAACTCGAAATCGAAAGCTGCAAGAAGTTTTTAAACAAAAGGTTACATGATATTATGAGC[T/G]CGCGGATAAAAGAAGCTTCTATTCCTCCGACAGAGAGAGTTTACTGCCCGTTTCCTAAGTGCTCGTTTTTAATGTCGAAAACCGACCTCCAAAATGCTGCTTCTACGTCGTCACATGAAACTTGGAAGAGAAAATGTTCCAAATGTCGTGGCCGTTTTTGTATGAATTGCAAAGTACCTTGGCACGATAAAACTAAGTGCTCTGACTACAT
NSA_000275	AGAAAGGAGAAGGTAAAAGTTCATAGATCCGCCAAACATAACAAGAAATGAAAGTAATAGTTACACCGTGAACTTATATTAGACAAAATAATTAAGTACACAATTAAACATTCTCAATTATTTTGGAGAGGATAAGTACAAAAAATATATTAATTATGCTAATACTTAGGTGGATCCTAATCTAATAAAATTAATTTAAC[T/C]TTGCAATATGTATACATCTAATTTGTTGTAAATTTTTTCTATTCTTTTATTATATAACTTTGATATATATTATTATACAACATTAAAACC
NSA_000276	CGAGTCGCTTATACTCTTCAAACATTTCAAGAACTTCCCTCATTTGGCGACCAGCACCTCTTGCGATTCGCATCATCCTCGACTCGTTCATCAGTTTTGGGTTTGTACTATCCAACTCTGTAAAAAAATAGCGAATTTTAGTTAGGATGCTTAAGAGGTGACAATTTCAACCGAATTATTTTTTAATCGGTTTGAAATGGGTCGTGCTTTATCTCAAACGGGTCATGAAAATTTAGATCAAATGTGACTTTAATTTGGGTGCTTAGGA[T/G]GTGACGACTTCAACCCATTTACTTATGAAATGGGTCGATATGGGCCATATAAAATTTTAGATACAGATGGGAACGGGTCAAACAAGTTGAAAATTGCCCATGTCGGTATATAGTGGAT
NSA_000277	CGCACTTTTTAAAACCAGATCTTGAGAAAGAACGGGCATAAGCCCATTAAAAGTTAGATGATGAAACCAAAAGTTGAAATCTATAGTTGATATGATGTGTTTTGTGGTCTTCTACATTGTTAATTTGATTGCTTGATAACAATTTTTTTAGTTTTGTTATC[T/C]TCTAATTAAGACCCTGTCAAAATTTAAACATACTGACTTCTTAATGTTTTTGTAGGTATGAAGATGAGCCAATGGAACCTGAGGCTGATGTAATAACGATTATTATAGTAAAGCTCTAATGCTTAATAATGTTAATCACAATATGAATAGAAACTGGTTGGATAAATTGCAGGAAGGAGCAGAGGAGGATGTTGACGGTGAGAACAAAGATGATGAGGCACCAGATCCTCTTCT
NSA_000278	TCGAGCTTATTGTCTTGTATATTAGGCGAGATGTCAAAGATGTCTGGACATGTGAAAGTTGAAGGATCAAAGGCATATGTAGCTCAATCTCCATGGATACAAAGTGGAAAGGTTGAAGATAATATCTTGTTTGGTAGGGAAATGGATAGAAAAAGGTATGAAAAGGTTTTAGAAGCATGTTCTTTAAATAAAGATCT[T/C]GAAAATCTTTCATTTGGTGATCAAACTGTTATCGGCGAGCGGGGGATTAATTTGAGCGGGGGTCAGAAGCAGAGAATACAGATTGCTCGGGCACTTTATCAAGATGCTGATATTTATCTTTTTGATGATCCATTTAGTGCTGTTGATGCTCATACAGGAAGTCATCTATTCAAAGTAAGCAATTTTTTTTTAATGTT…
NSA_000279	CTGAACTTAATATTATTACTAGGTCATCACCGATGTTCGTTTCGTTAAATAACATCGTCTACCGACACGATAAACACCAATGTCTAAAAATGCAAACTTTGTGCACGTAACAGGCTATGCTAGACTTCATGTGACCTGATTTAACAAAATTAAGTCTAACGCACGTAATTTAAATAAACATCATCAGTTAAAAGTGTATTGATTGAATTTGAGAAATTGCGGGTTGTCATTGTTTAATAAGTTATCATGGGCGTGGACACATGA[A/G]GCATTCAGTTTATCACACATTAAGTCCCCGCATCACCACTCATAACCAGTTAATTCCGGGAGGGAGCTGAAAGTAATACAATTTGGGTTAACACCCCATTCATGAT
NSA_000280	GTTGGCCACATAAAAATGCACAATGTGAACCGGGGGCGGACCTGGTAGAGGGCTGAGTGGGCGGGCGAGCGCACCTTTT[A/G]AAAAAATATTTAGTGCATTTTATAGGGCAAAATCACGAACGCACTCTTTAAAAATTTGGTTACACCCCTCATTCACACCCCCAGAAAATAATTCCTAATCCGCCAATATGGTTTTCTATCCAAGGTAGCCACTAGCACTTAGGTAACGATCTACCTTCCAACGTTCAATAAATTCTTGCATAAAGAAAATTAAGAAATACATAGACCCATGTCAAGATTACTTGGTGGTTTCATGGTGGCTTCAAATTAGGATTTGTAGAAA
NSA_000281	TTTAATTACGATTCAGTTCGTATCACATATTCATAATCGAAAAAAATAGAAGTTAAAATGGAATACGATTCTGTATATTCTTGTTTTGACTATTAAACCTCAAAAGAATAAAAGCTAAGGCCTTGAATTAGAAGATTATCCTTTTAATTTCATGATGTTTGGCAACTTTACCATGAATTAGTTATCTCTATTTTTAACTTTTTATTTATTAAAGTTCAAGCGAAAAAA[A/G]GAGGAATAAAATTAAACGTATCCATTCCATTCCATTCCAGTGTTTGGCTGGCACACGGAACAAGAGCATCCATTCCACTCCGGTGTTTGGTTGGCACACGGAATAAGGGCATCCATTCCATTCCGGTGTTTGTCACACGTGGGTTGGGAATAGAA
NSA_000282	ATCACGCAACACTTGACGCGTGTTCTTTTTATTTTTTATACTTTTCTTTATCTTTATTTTTCTATGTTTTGTATATTACACCACCGTACATCACTTGACACATGTCCTGTATTTTTCTTTTGTTTAACTTGTAATATTTTTAACGTTTCTCTTTCTTTTTTATATTTTATGCAGTTATAGCACAATACACTGTTGCAAGTTACTTATTTTTAGCTACGCATTTATACAAATATTTTTCTAAATCGAGTAGAGTCAAATATGGCATTTTTTTTACTTTTTTTTATATAAAACACACTTTTGAGATTCACTTATTTTTATCTTTTTAATTTAATATATTATTTATAGTTTAAGTTTATTACTGTTGC[A/G]ATGTGTTGATTTTTATCCATGTTCCAATA…
NSA_000283	TTACGACAAAGTTCTGCAAGATGTTAAATAACCAGAATCAGAAAATGGTGTACAAATCAGTTTAAATGCAGGTCCAAACACACACTCGATAATCATATTTTACCGCGTTGTTCACAATAGAATTTGGACTAATATTGTGAGCATCTGGGTCGGGTTTTGGGGCAGCTAACCCGCTGGTTACACCGTCATCTTCTTCATCACAAAGCTGCAACAGCCTACTTATGTCCGGGGAAAAAGACCCTAAGCTTCCACCCTGCATCAAATCGCCAAATTTAAATAAATAAA[A/G]TAAAAAACAAATACATAGATATAACCGGTAAAATTTTCTAAATAGCGCGAATTATACCTGATGCAAAGAAGATGCAGGGGAAG
NSA_000284	ATTATTTCTGTTAACAAGGCAATTCGGTCATTTCATATGGCTGAATTTTCCTTCTAGTTAACGGAATTACATATAAAATGACCGAATTGCCCTTCTCGTTAACAAAAAAATGGATGAAGTTAACCCAGTGGACTAAAATGGCAATGGTGAAACCTTTTTGGACCCACAGGTGAAAAATGAAACCATAGGGACTAAAATGGCATTTAACTGATTATATTATATTCAGAAAGCATTATATTTGCTAATTTTAAGAAAATTACATAAGAATGGCAGGAAAACGGGCAACAAGCTGTACCGCAACCCCCTGCCCGACCTGTTTGGTCCATTACACAACCCCACCTGCCCGACCCGCCCATATTGC[A/G]ACCTAAGTTACAAATTTTCTAGGACAATGACTT…
NSA_000285	TTTTCTGCTTGAAATGGGACATTAATGGTGGTAGGATTTGTCAACTGCACTAGACTTGTACAAGAAGAATATATAAAATATATAATTAGTATATGCTATTAAATATTAATAAAAACTAATATTACACTAAAGCTCGATAAGGCTCGACGAGCCTCACGAGCTTCACATGCCAGGGAACTCGGCAAATAACTCGGCAAATAAACGAGCTTTATTCTAGGCTCCAGTTTGGCTTGAAAAATCCGAAATGGTGCATTTCCTTTAGA[A/G]TTTAAATCTTTAGACCATTTCTCGCAAACTTAATAGACTGAATGAGATATCGATGCTTACATTCTGATCAATTTATGTTATGATATTACAGAAAATCAAGCAAACGACCTTGTTGACGTTATCAACAAG
NSA_000286	CCGGATGTTGAGACAAGAATTTATCCTCAGGGACAAGCAAAGAGTTATCAAGCCGTCGCTTCTTTGGTCCAGGCTGATCCGAAAACAACTGAGGGTATGTCCTTTCAATCTCCGCCTTGACTGCGTAACAAACCTCTTCCTCTGTGGTCCCAAAACTATCAGGACGTATCTGAGCAACCTCCAAAATACTTCTGGAAATAACCTCATCTTGGGCAAGTGTAATCTCCCTAATCTTGGCAAACAG[T/C]GTCTCCTTCTCTGCTTTATACTTAGGGTCCCGAATATGTTCATACATGCCACTACATTTAACCAACTCACCAGTAATCGGTGAAACAAGAACAGTATCAGACACCGCAAAACTTTCCGCTCGGCTGTCAGACCTCTTCAGGATCCATTCA…
NSA_000287	TTAAAAAACCGGTTCGTTTGTAAAAAACAGGTTTTTTATCCGGTTATCCCAAACCAGTTTAAAAACCGATTCGAACCGGTTGTTACCAGTTCGGGTTCACATCTCCTCAAACCGATTTAAAAACCGAACCGGTTTTTTTGGCCCAAAAAAATAAAGGATTCCACCTCTAGTGGTTGGTCCGTAATAAAAATCTAAGTACTACAGTTC[A/G]AAGGTCAGTCTCTCAGTAGTATAATTATCTTGTTTATGGAGCTATTGTGTTAAAAAACAACCT
NSA_000288	TATACTTTTTATTTTTCTAGAACTTTGTCGCTAAACATGAAATAGCGGGTGCTATCGTGTCGCTATTGCTATGTAGCATATAGGTAGTCTGTCGTTATGATTTGCTATATGCTATTGACAACTATGCTTTTACAAGTGGCAAAATTCGGTGAGACGATTAAAATCTGCTATTTAAACTCTTTTAACCAGTCGGAAAAAACGATATTAAACCATTGAAAAAAGAAATTGTATGGTTAAACTGCCAAAATGTTGAAAGTTTGTTTTTACCACTATTAGTAT[T/C]AACTCTAAAAATTTAGTCTCTTGTATGATAAAAGCATTTAAGTTATTGTAATATTAATTTAATTCTTTCTAATGAAATGAAGTGAGGTTTTTATGCATAAAAAAATCCAATTTGG…
NSA_000289	TAAACCCGAAAATTTTACACGATTCCGAACCTGAAAATCGGGTCATATACATAAACAACACGGCCCGTATTAATATTCTCAAAAATAAAATTTACAGCAAAAAAAAATGTATCTAAACAATTATATTTTAATTAGAAAACTTATGCTGATTTCTCAATTTAATTATTTCATCATATACCCAATCAATTTAACTTGTGATAAAAACACATTTTGAAAAAAAAAATCTCTATATATATATATATATAATATAAAT[A/G]GGTTAAACGGTTCTACCCGTTGGGTTTGGGTCCAACCTAAAACTGACCCTAGCCTGTGTAGACTAGACTCCAATCTGCGAATTTCATGTTAGGTTTGTGTCCATGTTATGTCAGAAATTCACACCCTTAATCATATATAAT…
NSA_000290	GAACATCTGCTGATTTATCCTGATAAACAAAAACTACTTAATCTGCTGACTGACAAATGAAACAATGAATATAGTCTATTAGTCTTTATAAATAATAAATACCGTCATAGCAACAGCAACTGGTCTCAGTAACTGAATGGCATCAGGGAACTCTGCCAATCCTGTAAGTTGCCTCGACAACCAGTCAAAAAGGTCCTTACGTCCTTCTGCCCCAAGTTTAGCATCAGTCAAAGAAGCAGTAATATATGGTACCTACAAATAACCAAAAGTCACGATTAATACAGTTAAATATAATTAGAACGCAAATTAGATATGAATAAAACATGTACCATTTTATCAAGATGGGTAACAGCAACCCAAGCATCCAAAGTTGTCAAGGTAGATTC[T/C]CTCGTGCT…
NSA_000291	TCTAATTGAAGGAATTTAAGAATCCTTCAACATATTCAAGGAAAGTTTACATTCCAATGGAATGTTTACTAAATGTCAATAATGTCCCTTAGAAACAATATGATATTTTTCTTAACTAAAAGGAGTGAATTTTTTTCTATTTTTTTAACTAGAAGGAATGAATTTTTTTAT[A/C]AAATGAATCATTATTTTCTTACCTACCACTACCACTGATACTTGATGAAGAACAGAAATTAACATTTTCCAAAAATTTAAATCTAATACAGAGAATCAATAACATTGATTAATGAGTTACATAAATGAAAATGACACACTAAAAAAAGGATCAACCAGTTAAGTCCTTTACCAAAGCATAAATTCCAACAATGATCAACGAGTTTCATAAATTGAAATCGCGA…
NSA_000292	CACCATAACACTACTTGACTTACCTTGCGTTAATCTTATTACTGTCGAAAACCTATACAACATACGACATACGACCGAGGATAAGATCAATATCACCTCGATACAAAGATTCAACTGTTCTTGTTATCTATCTTCCGGGCAGTTGCATAGCTAACGAATTATACAATACACATAAAAAGGACTATCATTTTCTCTAGAATCATGTAAACACAGCAATTGGGAAGAAGGAACTTACTTGCCACACTGCTGGCAATACCTCTTACTCTCACCATTAATAACAACATTACTCGCATTCGCACACCCGAGACACACCCTGTGCCTCTTATGATACCCTTTAAGCTCGCTAATATCCGTCTC[A/G]CACCCGGGAACCTGACACCGAGAAGTCGCCACGGTTC…
NSA_000293	TTAAACTCCATACATTTTTCTCTGTAAGTCGGGGGTATTCTATCTTTTTGTTAACTTAAAGGGCAATTCGGTCTTTTTCAGTAACTAAAAAGGTGGAAATACCCCTGACTTAAAGGAGAAAAATGGATGGAGTTAAGGAGCCGGA[T/C]GAAAATGGAAAGATTTCAAACCTTTTGGATCCAGATGCGGAAAAAAAACCTTTGGATAAAGTTGCAAAAC
NSA_000294	AAATGCAGGTTAAGGGACAAACAAGAACAATCAACACATTCTAGAGAATAAAATTTCAGGCGATATCAAGTTACAATTATTACCTTAATCTGATCCTGATTCATTTTTTTCTCGGCTTCCAGTTTCACTGGCACCTGGACATTGGTGCCCCGTCCATCCTCGGGTTTGGGACTTGCATGAACTAGTGTGAAACCGGTTTGTGGGTACTGAGAAGATGGAAAGTTTGCAGGATTGTTCGGGATTGAAATCCCATGTTCCCCACTGTT[A/G]GTATTTGTTCCAGGTGTGGATTTGTTTGGAAGTAAAGCATATCCAGATGACCTGCACATAACATGCATCACATAAATTCTAACAATGATAATATGGAT
NSA_000295	GCGCCGATTCCGCATAATGCGCTCTGATGCACGCAACAATACATTGTTTATTATGTTTTTTTTTCCAGATTTTATGAAATGGGTTGAGTTTTTTCAATAATTAATATCTTAGCATGCTTGATTTGGACCATTGTGGTTCCTAAACACTTTTTGTGGTTCTAGAAACATATTAG[T/C]ATGCTTGGTTTGAACCAAAAAGCACAACTCTTATCTTCTTATTACGTTAGTTGTTTTAGTTTAAGTATGTTTTTATAAGTCGTCGTGTAGAAATAAATTTTTAGTATTCTTTTATAAAGAGCGCATCGCATACGTGATGCGCATCGCATACGTGATGCGCTCGCATCGCGCATCAGATTTTTGGACCAAACGTATCGGAGCGCATCACGCACTTTAAAACC…
NSA_000296	ATCATAGTTTTAATATATAGCATTATATATATTATTTAGTTATATTGATCATAGGTTTATGTATAATAATTATTATTATATAAATATATATTTAATATATTAAATAAAGTTATATAAATAGTAGGCTCGTGTAAGTTCGCAAGCCAGCTTGAGCTCGATAAGTTTAAATTAGGCTCATGCTCGAGCTTGTTTAAGCTCAGCTTGATTCGAGCCTTTAGCGAGTCGATCTTGAGCAGCTCACGAGAGGCTTTAGCGAGTCCC[A/C]AATTGCTTAATCGGTCCTGATGTAAATAACACCATTAACCTATTACTTGGACTATCTGTCCACTTTCAACTTTATGAACTTCTTATAATCAATACTTAATTGTCGCTTGTAAGTTGAAACCTTTACCCACCAA…
NSA_000297	AATCTATGCATCTACTTTCTTTGATACATATGCTTGATTGTCGAGGAGTAATACTTCCCAAAATAATACTTGTCATGTAGAGGGGATTCATTACTTATCAACTTAAACCATGAAAGACTTAAAAATAATAATTACTTGTTAGTGACATTAAGACATCCGTTTCTTGTAGTGAAAGTAATCTCATTTCTTTGTTTACAATATTAGTTTATGCAAATTTTATAAATATGAGATTAA[T/C]TATCTTCCAAGAAAATGATTGAAGGCTTATTTATACTCAGGGGCTTTTTACTTTTTAGTTTAGAGAATTATATATTTTTTTTTTGTGTGTTTATGCAACAGATATTGTGTTTGTAATATCATG
NSA_000298	TTGCTCATCATAGATAACGGAGTGGTCGAGCCGGTATCTTACATTTGAGATCTTTTTCTGCACGACGCGCTCTTCAACTATCAGCCTCGTCTCTTTTGATAGTTCCGAATAGGACGCACTCAAGCAATTGCTAGCTCCGAGTCCACCGCAGAACCTCTGGTTGCCCACATAAGA[A/G]AGAGCAAAGACATTGTCGCTTACTTTGATAAATGAAAACAAGGTGTCATTAGAGTTATCTTCAACTTCAGCATGAGCCACTAGCCAGTCGGGGCTTATTCTCTTCAACAACTTTCCATATGCCAGGCTCTTTATACGATAGTTACCACGAGAAGCGGGAATGAGTTCATAGCCTACTTCTGGATCTCCAATGTCCGATCCAGACTCGAAGCTAATATGAT…
NSA_000299	CATCACCATGCCTTTTGAATCTTTGAACCGGGGGTTACACCACACCACATGACCAACCCCCACCCATCACCCTCCATAAAACCGCAAC[A/C]AAATCACATGAAAAACCACAACCAAATCACAAAAAACCACAAACAAAAGCTACCCAAAATATATCATGGTGATTTCAGCAAATACAAGAGTCGAGAGCTTAGCCAAAAGTGGGATTAATCAAATCCCAAAAGAATACATCCGAACACAAGATGAACTCACAACCATCACCGACATCTTTCAAGATGAAAACAACCAACAATGCCCACAAGTTCCCACCATCGACTTGAACGACATCAACTCCGACGACCCGAAAGCACGTGAAAAGTGTCGTC
NSA_000300	TTTTTTTTGAAAAGCTAACTTCATTAACACAAACCGAACCCGAAAACCGGGACGGACAAAAAAATTACAACACAAACTACATAAATACAAATTTACACCAATCCAACCAAACTATCTCCCCGAACTTAGATCTTTGTTTAAACCATAAAAAACTAGTAGATCTAACCTCGCTGAAAATGTCATCAACACAACACCTTTTGCCGGAAAAACGATGATTGTTCC[T/G]GGCTACCCAAAGGAACCAGCAAGCAATAACCACAATCCCCTGCAAAGCCGCTTTTTCCGTCGCTCCCTTGTTGCAGTAATTCGACATCTCCAATAAATCCCTGACCGAGAAGGCGAAAAAATTTTGAACACGACACCAAAAGGAGA
NSA_000301	AATACCTATTAACATTCGTTCCATTCGAAGTAGATCGAATAATTTCATATAGATTTTGAACCCCTTTTGATATCTCCTTGATCTGAATTGTTGTAAGAGCAGGCGCAACCACACCGTTTGACGCCCCATGCTTCACTAGACTCGTTGACATTGTCCCGTTTCGAGCATTTCCAG[A/C]TTCAAATGTTTTTCGGCCGATTTGGTTCAAGAAATCTATCATTGTATTTGTGTTACTAGCATTCGAAAAATCGACGTTCATGAGTTTTCCGCCGTGTTTAACGGCGTAAGTGAACGCCATTGATAAGTCTCCCATTGTTT
NSA_000302	AAGTTTTCTGGTAAAAGTGTAAAACTGATAGTCTCAGTTGTCTTTCAATTCGTGATAAAGTTAGCTATTTAATTTAGTAAATGAAAGAACTAATTCATAATTTTAACACTTAAGAGGTCAAATTAGTCCACTTACATATACATATCTATTGGTTCGTCTAAATATTTCTGGCCTGAGAGGTCATTATTATTCTATATATTTAAAAGATAAATACCTGGTCAAAGTCAACAAGGAGGAGCCTGCCAAC[T/C]CCTGATCTCAAAAGCATTGATGCAGCATGACTCCCGACGCCTCCAAGGCCAATGACTACAACATAGGATGTTGTCACTTTTTGTTGGGCATCAAAACCAAAGAACTGAATATTCCTGACGTCAAAAAGAATATCAAGAACATGAAAT…
NSA_000303	TTCTCCGTCAATCCTCTAACTGCTCTCAATTTCTGTATCTATTGTTTTTTGTAACATAATTTCACGTCAATTTATGATTTCATGTTTCCGTTACAATCACGAACCCTAATTTAGGAGTTAGTATCATTAGAATCGCGTTTTCTTTGTATTTTCCCCAAATTTAAGTGCCTAATTGCCTTGAGATTTGTTATTCTAGGGTTAGGTCTAGATCTCAGTTTTCGAACAAACTTTTAATCAATTTACAGTTTAATTATGTTGATTATGTTGTTTAGATAATTGTG[T/C]AAGTTTAACTGAGCTAGCTGCAATGGAAATTTCATGCCGTTAGTTGTTTATATGTGCTCACACACAATGTTAGTTATAGTTAATCATGTTTATGTATACATTTTTTTCAGTAT…
NSA_000304	TACATAGAATCATTATACAATTTTATAAGCAAAAATCTCTTTAGTTGAGAACCTTTTCTTAATAATTTTGAATATTTTTGTCTTGTAATTTAAGAGGAATCAAAATGATCAGCCAATTGGAAAACACATAATCAACTTGAGCATTTTGGACAGGAAACCAAATTGAATTTTGATACCATATTCCAAATCCTATAATCATGAAACAATATAGGAAACCAAATTGGATTACAAAATTTCTAGGCATCCTTAAA[T/G]ATTATACAAAGTGGGTATTAAAAAAACAATAGTTGAATTAGCATTCAGATACATTAGGGAAAAAAACTAACTCAATCAATGGCCATTGGGGTAATTCGTCTCTTAGCTGGTTTACTTGGAAGCACCGCGCTTGGTGATGGTTG…
NSA_000305	TTACAATTAAGGTGTTACTCTCTTTAAGGCTATGGGGTGTGGAGGAGCTTAGGTTGGAGAGTATTGCTTGATATGTGGGAGGTGTGAGTTTAATCAGTTCATACCCAAAAAAGTGGGGTGTGGAAGGTGCGTGGCCAGGCAGGCGTTAGGGTTTATCTATCAACACGATTAGCCAAACGGTCATCAACACCCAGCCAACTATTGCCAAACACGTCACCCCAGGCTAGCGCC[T/C]CACGCCAAGCGGGCAACATCCACCAAAACGCCAACCTGGGGTGGTGTATCCGGCGTTAAAGGGCCAACAACGCCCCTTGGTGACGCCCACACCCACCGGTCTAAGATGAACCTTGCTTAAAATGAATTTAGTGTAATTTAATCTGTTATACATGT
NSA_000306	TAATTTTAAACCTATGAATTGCAGGGAAGAGATCCAACGTATCAAAGCAGGAAACCCTGATATCAGTCACAGAGAGGCCTTCAGTGCAGCTGCAAAGAATGTGAGATTAAATAATATTCTTGTTTTTCTTGCTTAAATCCAAAAAAACATCTAACTAGTTTC[T/C]TTTTTAAACTAGGGTTGTTCTTTTTATCTAATTCTTTTATCTGATTATTTGTTTTCTAAGTGGGCCCATTTTCCTCACATCCACTTCGGACTCATGCCTGATCAACCCGTGAAGAAACCCAATGTGTGCCAACAGGTAATAAACTCTATACTGTAGGGCTCACACTAATAAACTCTTAACAATAATAATAGTCCAATACTATCTTGGACCTTGGTCTAAATTCTTTTTATGT…
NSA_000307	TCATCTTCCAAGTTGGTGAGTGTTTAGAGAGTTGGGGAAAAATCTATTTAAATTTGATTATGTATCAATATGTCACTCAAAATACATACATGTTATAAAAAGTTTTATTCGGATTGTATAGATGATTAAAGTAGTAATACCTTTCAAACAAACAGAAAGCTTTGAGCTCGGCTACTTGATAGTTTTTACTTTTTACAAAATTACAAAGTGTGCAAGAATAATACAGAACACAATTTAACCACAAAAATGACACTACAACAAAGAAAGACCAAAAGTGGTAGGAAGACCAACTGCCGAGCAAACACTTCCAAACAAACTTTTCGAATCAGTTACACGC[T/G]CATAACCACCATCACACGTCACCATCAGCGCTGAAATCAATTACATCCAGGGAATCT…
NSA_000308	AATTTCGAGGGACGAAAGTCACGATAAACTGCCAAACTCAAGGATGAAAATGGCAATAAAACGCAAACCCGAAGGACTCAAATGCACAAAAAAGACATTTTGGATGGAACAAGCAAAAATGACTAAACCTTAGGGACGAATTTGGCATGTTACTTAAATAGGAAATATGTTCTAAAGTTTGGAAC[A/G]ATAATTGCACCTTTGAGATTGCACATTGTGCAAAGAATATATGAACAAGACCTTTGGATGTGCCCGAAAGAACAAGCTCATTGAACACCTTCACCTCCTGTAGGAACAAAACATTAGATCTTTAATTTATACAACACTTAACAAAAGAGAGTTTTAGCCCCTCCATAGCACAAATG
NSA_000309	GCTCATTTTATAACGTTTTGAGTCTAATTTTGTTCATTTTATAACATTTTGAGTCCAATTTTGTTAAAAAAATTGGACTCAAAAGGTTAAAGGATTCGACTCAATAGGACTCAAAAGGTTATAATAAAGCGTCCAGGGACTCAGGGCGTTAAACATTTCGATTTTGGACTCATATAACTAAAACCACTAAAACACAAGGACCCAAAAAGTAATTTACTCTATATATAAATAGTTAGTATAAAATGGACATCTCATTTCATTTAGGATAACATGTTTGGTG[T/G]TTTTTTTTGGCATACGGTTATGGTTGCTCATGTAAGTCAGTTGATGTTATCTTAAAAGCGGGCCTCGTTATTATTTGATTTGAATTATAGGATAATGATGGCAAGTATCGACCC…
NSA_000310	ACATTTCTGTTCAATTCGGGAGTATACAAAACACTTTGTATTTTTACAGTTTCGTTGTTGGATTTAACATCCACATTTCCTATACCCCGGATGAACAGGAAATCGTTTTCACCGGTTTTTGTATCAACACCAATTAAATGTTTAATCCTTTTAAAGACATTTATATTACCGGCGTAGTGATGAGAGAACGAGTAACT[A/G]ACATACCATATGTCATTCCACTGGCCACCATCCGTGCCAGTAACGATCATTTCACCCCGATCTCTTGCATCCATCCTTTGTGTTTGGATTCCGGCGTTAATCGCTTGATTAACCAATTGGGTTGCTTCGTCATTTTCTTTTGATTTACACGAGTAAATCTGATGTCCTGGCCGATGACAATAGAAA
NSA_000311	AGAGGTAAGGTTGTCTACGCCTTTACCCTCCTCAGACCCTACCTTAGTTTTGCTATTGGTAGAATTTTTCGTATACTTCAACGACTTTGACCAACTTTGACCGCCTTTGACGATTACCGATTTTAGGTCTGACTAGGTGAAATTTAACAGGTAAACTACCAATTACCGATTAATCCCGATTTTTACAACACTGAGTCATATCCCATTCTCCATCTCAACACAATCCCTAAAATTTGGGGAAAATCATAAGGTTATAACCTAAAAACCCAAACAACACACCA[T/C]ATGATCATCAATTCTTCTAACCTCTCTCAATAGTCAATACTCACTAGTGAAAAACACTTAAAAACACACCAATTTAACAACATGCATCAAAGAACAATGTATGCAGATCCTTC…
NSA_000312	CATCAGGTTTTAAATAACTTATAAAAAGATGTTATAAAAGCAATTATTGTTCCATAATATCTGATGTTAAATTCTAGTGGAAACAACTATGACTATGACCTTTAGTTAAATTAATCTTGTATTTTAGTGTTTTCATAGGCCGGCAGTCCTTATGTTTTGTCAATT[T/C]GTCTTCAGTCCTCCTCTACCAAATTTTTAATTTCAACTGGTTGCAGTTTAAAAAAAGTAGAAAACTTCCTGTCACCTCTCTCTTTTGGTGTATAGCGTATTATACATGCTTCGCTGCAAGCGTTTTCTTTTGACCCCGGAAAAGTCAACGCCAAAGAACGAACGAGACATA
NSA_000313	CGAGTTAAAATACGTGGAGTTCACACTTGTCCAAGATGGAACCGACGAACCTAGAGGTTCCAAAGAGACCACCTTGCTGGGGTCCAAGGGCTGAGCCCATTGCCGGGGTTTCGCTGACCAGAAAATTCACTTTCCATAGTTAAAGCCTATGTAAACTTTTAAAAAATGGGTGGGTCGTGTCGTTTGGGTAGCAAGTATCAATCTATCATCTAGAAGATCGAAATCAAAGAATCCCCAAAAGGTTTAATGTTCAACAACACCTTAACTTATAATTGAAAGCAAACTCACCTAAAAGTAGAAACAAAAATC[T/C]GCCCTGAAAATTATTTAATTACAAAAAAGTTTCCAAACAACACATAATCAGTGCTCCAACTATCCAAGTATGTAGAACCAAGTGT…
NSA_000314	GAAGTTTCATGAATCAAGTTTATTGTTATTTTTTAGGCCTAAGTTGAAGCACATACAAAACCAAATTCAAGAAGATGTGAAGAAGATAATGTCAGAGCAACTACATGCTCCATCTATGGGGGGAAGAACTAAAGCAATTAATG[A/G]TGATGGCTATACAAAGCCACCCCTTGTCGCTTCTTGTAACTCCTTTGGTCCAAAGGTACTTCTGGCGTTGACTTTGACCTCTTCAGTTAACTATGCTTTTCTTTGTTGACTTGTATTTTCCAAGCCTGGCCTACTCAATTTTATGCAACTTATGACTTCTGTTTATGTGT
NSA_000315	TCAGAACAAGCTGTCGAAGATCCACAGCTGCAACTGATTCTGGGGATTCTTTGGGGAAGAAAATGCGGGTATTGTTAACGAGAAGTAAAAGATCTCGGAAAAATTTATCGTTGCCATCGGAGTACCAGCCTTCTTTGAGTCTGGTTTGTAGCGTTTCGTAATCAATGTGTTGCCT[A/G]ATTAAATTTTTGTACCTTATCTTTTCCTGCAAAACATACATTCCATGATGGTTAATAACTATAACTTTCTAAAGGAGCGTTCGTGGGTTGATGGGTCGAACTTTGACACAACAAGAGCTCAACAAACGTGTTAGACACGTGAACCAAAACGACACGAGTT
NSA_000316	AAAACCTTGCCATATGACAGTCGCAAAACTTTTGGACCCAGATGCGGAAAAACAAACCATTGGACGAAAGTCGCAAAACTGGCCAAACCTCAGGGACGAAAATGACATTTTACTCTAAACGGAAACTAGGATCTTTTTCATGACGACAGTATTCAGTAAATAGTTGTACTTGTGAAATTCATCTTGCTAATACGTACATTTGTCAAATT[T/C]TATGATGATTGTATGCCCTTTATAACAATACATTGGCTTTTATATTATTTATTGAAGCAGCATTACAAAGCTCAATGCGGCATCTGTTGGAACAGAACAACCGAGTTCTTGGTCAGATCTCAGCTAATATAAACACACTAAAGGTAAA
NSA_000317	TAGATTCTTCGTCACCCGAATAGGCGTTCCAGGCGACGTACTAATCAACCCGAACGCGATAGCAAGCTTTTCGCTATGCCGCCATAACGTTGTTTCCTTCTCGTCCTCCTCGATATCAAACAACACATCCGATGTTTTCGGGACATAGCCTTCTAACTCTAGTTTTGCTATCATCTCCTCCACCATCTCATAAATCTCTCGCGCTCGGGGATGGTCGGAGTCCCCGATTTTGAACTCGTGAACTATCCCGTCTATATCGATTGTACTTCTACC[T/C]GTGGTGGTTTTTACGCCGTTTTCCTTCATTAATGTTCGTACTTTCTTGACGTCGTCCCATCTCCCCGCCTTTGCGTAAATGTTAGATAGGAGTGCGTATCGACCACCGTTTTGGGGGTCTA…
NSA_000318	ACTTGTCATCTGCACATTCTTGTGCCTCAATGAAATCATAATTTAACTCTCTCCAAGATTTTGGATGACCCATTCGGAATCGCACAAATCCAGATGAGTATACCGGGAAACCCGGGTCATACAAATCTGTGTATATATATATAAATGTCAGTTAGATGGGGTGGACGTAACGTAAAATAGATGGCAAGCATAAAAAACAAACCTTGGAATGGATGCAAGTTAATTTCCGTTATAACACAAAAACTAGCAGTCAAATTATATACCAATGTCTCGGGTGTTTCTGGATCGTCACTTCCTCTACTTGACCAATA[A/C]GAACCCCGTCGTAGGAATGAGTTCATCGGGACCATAGTATTAATGATGCTTTCTGCTGGGTAGCGATCGGTGCTTGAGGCACT…
NSA_000319	AAGAGCAGTCAATCCATTGCTCGATTGGATAAATCTGAACAAATTGGCAAAAAGGTTTTGTTTTCACACTCA[A/C]GGTGTGGCTCCACCCCTGAACACAACCTACCTAAAGGCAACAAAACGAACAAATTCAAAATAGACTTACATACTTAAATTAAAAAAATAAATAAATAAAAAAACCCCGGTATCTCTAACCTTGCCAAAGGGCCCAAAGAGTAACTTCAAATAGTTTTCATCAGCAGTAGACGGTAAGTTTAAATGCTATTTTTATCTGGAAATTAGAAAAAAAAATCATCAATGTACATCAGATAATTCAGAAGAATCATGCATGATAAATTACTGAAAATAATAAACACCTTAGCAAGTTCCTG
NSA_000320	GTGGACAAAAGTTCTTTTCCAAGCCACAGGTTCTGAATCATATTGCCAAAACAAACGGTAGTGCAGGTGTACACGAAGCTGTACAGGAAGCTGTATTCGCTGAACCTATTAGTGCTATGCCAATATCATCTTGGGTATTCCTTTTGTCTTTAATGTGTTTTCTACAACGCAATTTTGATCCATTTACCGGGTAGTGTTTAATTTTTTATCTTAAATGGGTCAAATTAATAAAAAGGGTTCAAATGGGGATTATAAATACATGTTAATTCT[T/C]TTTACATTCATTTGGTTAACTGATTGGTTGCTGCTACTCATGTACCTCAACTCTAAAGCAAGAGAAGCCCACTACAGAACCTGATAACTCACAGATGTATGAAGCCACTGAAGCGGAGAAGAAA…
NSA_000321	TCCACTCGCTATCGACATTTGGAGGCAACACTGCCTGCAACTTTGGCGATAAGCTATCCATGTGCTCCTGTAATACATGCTGCTTGTGCGAATCGGGATCCGCAAATTTCTCACCGCATCTACAGCACATCCAGAACCTCCAACCGTTATTACCCACAGCAAAATCCAACGCTTCGGTAATGACTTCATATGCGAATCCATCTTTTTGTGATTTAAAATGGGATTTAACATCTGATATCGTTATCTTATACA[A/G]GTCTTTCTTTAAATCTGTACTCATGGACTTCCAATAATGGAGAACACTGTCTTTTCTTTCGGATGTAGATGCGCTCTTTTTCATTTTGCCACTTTT
NSA_000322	TTACTTATGTCACACACGAAATTTATAGGCGAAATAAAAATTTACTAAGTTGTCGGGTTATGCGTAATACCTTCGGATCCCCGACCTGAACCTCAAACAGAACATTTAGGTAAAGAGGGCTGACCTGAACTTCGCATGTGCTTCGTCGGAGGGTTGACCGTCGCAACCCAGGCTCACTGGAGGTGTGTATCTAACCATGGTTGTTTCTATTTTGACTTAAAAACTGACATTCAAGCATGGGGGTGCTCGTCGGAGTACCAACAGGGTTATCGGAACACTAATCCCCACTGTCCTCTCCC[T/C]GCCGCTGTGTTGAACCAAATCCCCTTCGCCACTGTCGTCAGGTCTCACACTCGTATACCATCGTGACACCTCCGCATCTTGTATACATTCCGGTA…
NSA_000323	TTGAATTAAACCCCGCCGATGATGATATACCCATCAAACTAAGAAAACACTCTCGACCCAAAGTGTAAAGCCAACCCCTCGAATAAACCAATTCCACAACGCAAAGCAAAGGCGTTGAAACATAAGCCAGCTGTTTTCTTTCTATTTTGACCCAAAGTGTAAAGCTAACCCCTATTAGACACATTAATCCATATATTTATACCTTTATACTCAACCATCGAAAGAAAGGGAAAATCACTAAACCTCAAAATCTAATTCAGACATCCATATTAACGATTCAATTTGCATGATCCAGTAATGGATCCGGCTCTGCCGCTAC[T/C]TTTGGCGCTCCTCTGGTTCTTCCATCTCTTAATCCCTTAGGTTGTATAGCTTCGTGTAAATAGAAAAAATAAACA…
NSA_000324	GAAAAGTTAGTCAAAATAAGATGCAGAAAAATACCTCAAATTGATCATGAGTGGTGATACCAGTTGAAGACTTGGCACTGAGACCACCACCAATACGCTTTAGATTTTTCAGCCTTTCAAAAGAGAGAGAATGAAGATGAGGGAAGAAAGTGGTTGTTGTATATGTAGTAGTCATTGCTTCATCTTTATCATCTCTGTTTGAAACAACTTCTTCAATACCTTCACACCGGTCTATCCTAATTTTCTTTAGGTTCAAAAGAAGTTTCGCCATGAGAGGTGAAAACAAGTATTTAATCCTAT[T/C]GCAATGCCATATTAGTATGGTCGTGAGGTTTTGGAATGAGGATTGTTTTTGAAGAATTAAAATTCTTTTCCAGTTGCTGCACTTCCACACA
NSA_000325	TTCTTATTGCTGCTATTAGTGTTTTAAGTCTTAATTGTTAATTGTTAGTGTTAAATGTTGGTGTTTTAAGTCTTAAATGTTCCTACTTGCTACAATTGTTACTGTTTAGCAAGTTGCAACAGGTTAATTTGTTAATGGTAGGAGGGTATACTGAATCGTTGGTGTTAAATTGTTATATATATAAATTCTGCATACCTTGACCGAGATCCGATTTTTTACCGCATTAACTGCATAGACCTTTACAAAAACAAATGATCGCATAACGGAGTGTAACAAGACAGGGTTGACAACAATTTTGTTTT[T/G]CATTTCTAAAAAGCAAAAACTATATAGAAGATAATCCAGGGTGATTTAGTACCTGTAGATGTGAGCATCACGTGGTTGTGAACCGTTTTCAA…
NSA_000326	ATTTCACCAGAAAACGAGTTGTTAGCGAGGTTTAAAGCCGTAAGATGACTTAAATTCGATAAGGAAAAAGGAATACTTCCATTGAAACCATTATTCGACAGATCAAGTATCGAAAGATTGTTCCAGTTAGTAAAATTCAAAGGCAACGGGCCATAGAACCCGTTCGACTGAAGGTAAAGAGCTGTTAAGTTTCTAAGATTGGAAAAATCCGAAGGAAACGGGCCCGTTAGCCCGTTGGATCTCAGACTCAAGATTTGAAGATC[T/C]GATAACTGGCTAAGAGTGTTATGTGGAATCGGACCATGAAGACTAAAAGCAGGTAACCGGAGAGCTATAATTCTTGAACCATC
NSA_000327	GTACGGTACCGAGCTCATCCCTAGTGAGCTTAATGTTTGTGTGATGTGAATAGGTCATACGAACATTAGCGATCATTAAAGCTCAATACTATTAAAACAAATAGGTCATAAATCTTTCATAAAGTTTTATCTCTTTATCAAGAGTCTCCCTAATTATTAGGAAATTGGATCATAAAGATATACTTTCTATTGCTAAAGATCTGGAATTAGGCCCTGTATATATGTACAAATCTATTTTATATATATCTGTTGGAACTTCATCCATTATAACAACATTTCTCCAGTTTTTTTAATGGCAAATT[T/C]GGATCACCGACGGACAATTGGAGTATCATCATGCCTATAGCGTAACCATCGGACCATATTCATCTCAACTAGTCAATAATGTCTATATACTA…
NSA_000328	ATTTAATTTTTTTCTGTTTCAAGAAGCTGCCTAACACTCGCTCATTAGTCTTGAAAAATTACAGTTTTACCCTGAGCCGAAAAATACGGTCTTATCATCGTTTTAGTTTTTTTCCTAGCAAAATTATAGGAGTGCTTTTTTTAATTGATTGAGAATTATTCGGTCATCGCCCCGAACGCGGGCGGGGCATCAAGCAGTTATCAAACAAAAGAAAATATACATGGCACTAATGTAATATTATGTTATTCAATGACCAATATCCTAACTAATTTCTTTTATATTATACTCAAGACAAGAGTTGCTAATTATCACTTTCCTC[A/G]AGGTGCTTCCATCATCTTCACTCCACTTTCTGTTTCAGTTGTAATTCTACTGTGATTCAAATTCAAACCCAAATG…
NSA_000329	AAAAAAAACGATTTTCTTACATGCGTATTTTTATGCATGTGCGGTATAAATTCAAGTCGGTTTACGTTTCGACGTAAATTTTCTTCGGAAATATGTCTAGTCAAATATAATACGTTTTCATGCTTACGTGTTCAGTTGGTCTACATTTTGACATCATTTTTATTCGGAAACCAGTCGGGTAAAATATAATATGTTTTCATTAGACGGAATAAATTCGAGGTACTTTACGTTTAAACGC[T/C]GCGGCAACGTGCGGGGCAATTTACTAGTTGTTAAACAATACTGGTTTTTCCTCGTTTTAGAGAGAAATTTCCAGAAGTAATTCCAAGATTAAATG
NSA_000330	TCTCGAAAGTACTGGACCACCGAGATAGCAGCCCCAGTTTCATCAGGAAAACTAAAGGAACATAAGAATATAAATTAGTCAAAGATATCATATAAATTGACAAAAAAAACAAATAAAAAATATCTTATTACTTGATAAATTGATAACACTAATATTTCAACTCACGTTAGCTGGTTAACTGGTTGGATAGTTAGTCCTTGAACCTTGTATCGCCTCATGTAATTTTGGCGA[T/C]GGACCTCCACTCTAACACCTCTAAGAGCTCTTTTCACCTGAAATTTTCAATTACCATACAATCAAACTATGAATCTATTCTAGTTGTCTAAAATTTATAATAGAAAAACAATGTGTAAAAATGTAATATACAGTAACATAGGAAACATTCTCTGCATAAGGTT…
NSA_000331	CTCATCTTCACCAAATAAGTCATCTGGTGTTACTCGTGGGGCCAGTCCATCGCGAACCAGGGTCATGGATTCTGCACCTTCTAAAGGGGTCAGTCCATCGCGAGCCAGGGTCATGGGTTCTGCACCGTCTAGAGGGGTCAGTCCTAACCACATGAGACCATCTAGTCCTTCGAGGCAATTATGTAATACGAATACGAATACAGT[T/C]TCTGTTCTCACTTTTGTAGCTGACATGAAAAAGGGGAAGAAAGTAGCAACCCGTATAGAAGATGCGCACCATCTACGTCTACTTTATAATAGGCAAGTGCAATGGCAGTTTGTTAACGCAGGTGCAGAAGCCGTGTTGAATTCTCAAAAAGTAACAGCTGAGGTTGGTTTTTTGTCGTATCATTTTACTA…
NSA_000332	AATTATATGTTCTTGGGGATTTTTGTTCTTCTTGAAGAACCAAATTGGGGGGTTTTTTGAAGTGTAATTTTACTAATTCGATTTTTTTTTTACAGATTAGTGTTTTCTTTAGGAATTCATTTTAGATTAGGGTTCTTTTTGGGTCTGGAATGTGTTTCTGTTACACATAAGGTTAATTCAAAAACCTTTTGAGATAAAAGATCATTATGCCGTACTTATATCTTTTGCATTTATTGATATGGACTAACTTTATATAAACCCAAGGTTAAATCATAATAACTTTCTATTCAAACACTTACAAACTGACTAATGCAGTTACAATTGACCATAATTAGTCTTAATGAACA[A/G]CAAACACCCGTTATATGATGTCCATGCAAAATAAAATCTTAATTTTT…
NSA_000333	ATCCTCGCATTCCATTTTTCATTCCATGTAGGTTGTTGCGAAGAGGTAAACCGAGGATGGTTCGCTTTGATTGGAT[A/G]TAAGCCGTTGAAACAAACACAGACAAATACGCGCCTCATAACTGATTTTGGATACAAAGGATTAGTAGAGCTGAGAGCCCGCTTCCTAACTTGAGCACGTCGCGAGGGCAGCAAATGTTTTCTTGGCTGGTACATCCTATTGTTCTGTCATTGCATCTCAGATGATCCCTCAATTAGTTGCATTTACTTCCGTCCCAATTTGCTGACCCGTGGAATAAATGTTGAATGCATTTTCCCTCTATACATTACAATAGTCATTTACATGAACTTCAACATGTAGATGTAGTAATTAAATACTATTGTCTAACAGATTGGTAT…
NSA_000334	GGGCTAATTGAACTCAGCCAAGGAGGGTCTCAAAATCTACAATTCGTCGTCAATGCTGTGTTTTTGGCGTCACTTTATGCGGATTATTTAGAAGCTGCTAATTCTCCTGGCTCTTATTGTGGCACTACGTTTATTCCATTGAATACACTCCGGGAATTTGCCACTTCTCAGGTTAAAAACTTAACACTTTGATGGAGTATATGTCTAATAACTCGTTAACGTGTTTTATATTTGTAGATGGACTATATTTTGGGTAAAAATCCGATGAACATGAGCTATGTGGTGGGACACGGTGATAAATTCCCGACACATGTTCACCATCGAGGGGCATCAATACCAAATGACAATATTACATA[T/C]TCATGCCAAGACGGGGTTCAATGGTTGTATTCTGATAA…
NSA_000335	CAGGCTTATGTTTTATTTCTCACGGGTCAAACAAGTCAAAAGTTGACCAAAGTTTATATTTTTGATGAAAAGTACGTTACGTGATTTTTTTACTTTTTAATTAATAAATAAAAGTAGGAGGCTA[A/G]GATCCATCATTTCTTCTTCTTGGTACATAAAACGTACAACTGTGTTATAAACATGAGATATAAGGTAGTTAAACGAGTTGCATTCATGTTTAATAGTTAATACTTGTGTTATTTGCGTTGTCCGAGACATGTAAAACACCTAATAAATCATTTTAATAGTTAACTGAGGTATATAAGTATCAAAATTATATGATATCTGTAACCACTTGTTCCCGCCCACACAAAAATGACCCGTT
NSA_000336	CGGGAAGTTACCGTCTAAGGGGACTTCATCCGGATACGACTTACACGATAAAAATAGCAAAGACAAACGC[A/G]TTTGGCGCCTCTAACATCGAACGTGCTTCCCCAGAATCTGTTGAAGTCAAGGTGAGTTATACACTTATACATAGTTACATACTATAATTATAAAATATCGAACAATAATAAACTGAACTAGTAAAAATTTGTGACTTGTGAAGGTTGGATACGAAGACATCAAGGGGTTAGACTTTTTGGTTTTCGAGCAGCCGGAAATAACCTTATTAACCGGAACGGTTCAAGGAAGCGGGAATAAAGAGTTGCATGAACACCTAAAGTTGGAAA
NSA_000337	CAACAAGACCTATTCATAAGTAAACGAGTAGAAATTGCAGGCTCTAACTTAGATGTATTCATATTGGCCATCAAACCAAGAGTGTATAAAACTACTATCATATATAACAAACAGAGAAAACAAACATTTATTTCATGTAGGCATGTAGCAATAGGCCAATCCCTTAATAAGCATAAACACACAATAAATATCCAAGTTACCGGAATATGTGTGTAATCATCCCCTTCATCAGCCTCCATATCCAAAGTGGGGTCAACCTTCCTAATCTGTAACCA[T/G]AAAATATCAAAAAAGTGAAGGGAGTTGTCATTGGGGTTTATCTTGTTTGTTTTAA
NSA_000338	AATATGAGTATGCGTGTGTGTAAATATAATTGAGTAATATTTAGAACAAGATCTTTATCGGATCACTAGAGAATTATGAAACTAACCTGCATTTCGATCCATGTAACCCCCAAAAAGGGAACCCGAAACCAGATTAAGCCGACCCATTTAACCTGAGTCTTTTTTGGGTCGGATGGGTTATCTGGGTCCAGGTAAAAATGACACCCCTAATTTTGCACTCAATTTAGA[T/C]GTCAATTCATTAAAGGGCCATGGGCAAAGTTTACCTTTTCATCCAATTTACTTATAAACAGATTGATGCTGGTTTATGTTTCATCCCTAACAGGTCAAATAAATAAAGTCAAAAGGAAAATGGATCAAGCGAGTTGTCAAACGTCGCCGAAATTGTGTTTTCC
NSA_000339	ATAACCTCTCTCATTTTTTAATTTCTTTAGCCACTTTTTTCTATTGATTCCTCAAATATACATAAACTCTCAAACAATCAAGTCATGTAATCATCAGATTTGATTATTAAATATCACATGATCACAATTTAAACTGTAACTACAAAATATACCACATCCCATATATACTACTTTATTATGGTTTTTTTTCTTGGTCTCCATACGCAATACATCAACCTAAATACATTTCTATCCTCTTTAACGCATCCCATGTATACTACTTTATTCTTCTGACAAAATATAGTATTCAAATATAAATACTTTCAGCATGCAAATGCAACCTACTTCTTCTAATAAACTCACAAGGTCAATAAGTT[T/C]AGTCTAGTATAGTTCCACATTTGTCAATTATCATCCTT…
NSA_000340	TTTTCCCTGCCCCCAACATTCCTATCACCCTTACTGCTTTAAGATCTTCATTTGATAGATCCAACAGTATTTTGTCCAAAACGCCCTGGAGTGTTGGAATGTACGATATATCCGGGGCTGTCACCTTCACTACGCGCTCAGCAACTTTGTGGACCAAAGTATCCCCCAATTGATGTCCTTCCGTCACAAGTTCACCAATTTCTAAGCACATGGTTGCCATTTGTTTGCTGAGCTTTGACCGGGGAAGTAAATGAATCCATGTTGAGGTTTGTTGCTTCTCTG[T/C]GAACCTGCTTTCAAGTTCTTTCACAACCTTTTCAACCGCCATCACCCTGTGAAACCAGTCCTCCATGGTTCGGTTTTTTGTTGACTTGTATTTTAAGGTTCTATCCTTCAGA…
NSA_000341	AATGCTCAAAAACATTGGAAGTGGTTTACCTAATAGGGTTTAGGTATACTATCTTAAAAAAAGGAAAAAATGTGTGATTGGTTGAGAAGAAATGGACCCCACCACGCACCCATCTCTCCGCCCTTCCCTCCCTCTCACCGAATCGGTGAAGGTTCACCGCCCCACTTCATTACCGATCGGTAAACACGGACAGCGACGGTGTTACCGATCGGTAAACCGCGATACCGACGTGTTTACCGACCCACTCCGCTCACCTAAATGCCTCAATAGGTATCTAGATGTTTGACCAATTTAATGCTTGTTCGGTTCTATA[A/G]GCTGGTTTTGGGTTTTGTAATGATGCTCACGTAGAGTCCCATGGGCATGCAATGTAATCATACACCACAATCATTTTTTAA…
NSA_000342	TTCTAAAGTAATCATATTCATTAAGTACATCTTTATTCACTAATTATTAATGACTAAATGCATGTTCATTTTAACACAACATATTATGAGCAGATAATTACTGTACTTACTAATCACATGTTTCCCTCTCCCGTCTTCCTCTGCAAGTGATATCGCGATTGCACGGTCAATATCATCTATCTCAGACCGTGGATCCTGCTA[T/C]AGTTATATCCAATTAATAAATCAAGATCAAATTTTGACAAATTAATCATGCATAAAACAAGAACTATCCCAAAGTGGAATACTTGACAGAGATCAAACATCAGAAATATCAATTTTTTTATATATAAAATATCGCAATGCCTCAATAAGTGAGTGAATATATGAATGACAAGAAATAACAGCAATTTTTACCC…
NSA_000343	TCAAAATATCTACCTAGATTAGATTAAATTAGAAATTAATTAATTAAATTATACTTGATTTGATGAGCAACTAAACCAAGCATCCCAAGCGGATCCGCCATGCCACAACATACTTTTCATATCGAAAACGGAGTGATCTTC[A/G]GATTCTGCATCGCCGCCTTTTTGTCTTTCACTCCCGTTTAAATCACTTGATGCAACTATTGATTCTTCATTCTCGGACAAC
NSA_000344	ACTTTCAGTGTTGACATTTACAACCCCTTAACTTTCTAAAAACTTTGTAATCGAGTTTTACGTATTTATTTTTATGCACACGTGGGCATAAATTTAAGTTAATTTACATTTCGACGTAAAATTTTTCCCAAAAATTAGTCTGGTCAAATATAATATGTTCTTATACTTATTATTATATACGTTTTCGGTTGGTCTACGTTTTAACGTAATTTTTTTTTCCAGAAATGAGTCGGGTCAAATATAACACGTTTTCGTCCTTATTTTTATGTACACTTTTAGTTGGTTTACGTTTTGATGTAGTTTTTTATTTTCAAAAGACCGCAGCAACGCTCGGGACAATGTAATGGTTAGCAACATATTTAACTAGCACAAAGTTAAAA[T/C]ATTGAAAATATTTT…
NSA_000345	ATATGACTCTATGTTGTGATATAGACCGTCACTAAGAATCATATGAAGCAAATAATAACAATAAACCAACTCAAAGCATGCATACACATCAAACCATTAAATCAAACTGCTTACTAAACACAATCAACCCATAACAATCATGCAATTAACAAAAACGGTAAAAACTTTATATTAATCCATTCATCAAATCTAGGTGGCTTA[A/G]ACGTTTAGCCAAGCATCATAACTTTAAAAGCAAATAAACAAGGTTTAGAACAAGAATTCATCGATGACAAACAAGAAAGATAGAAAACTAAAGAAATCGAGTAGAAAAACCCGTTAATTTC
NSA_000346	TATGTAGTTATGCCTTGGCATTTTGGTATGGTGCAAAGATGATACTAGAAAAAGGCTACACTGGTGGCAGTGTGATTACTGTAATGATTGCTGTGCTCACTGGATCCATGTGAGAACATTTCTTTCT[A/G]CTTTCTACAGTCAGGTCATGTATTATTATTATTTTTAACGGATCAAAAAAGTGAATACAAAAACTACATGTTTTGATCCGTTACCTGAGGCACACAACCGACACCCAAAAAATAAAACCAAAATTTGTGAGGTTTAAACATAGGGAATTTGGTGTTCTCCAGGTCTCTTGGGCAGGTGGCTCCATGTTTGAGTGCATTTGCTGCGGGCCGGGCAGCAGCATTCAAGATGTTCGAAACTATAAACAGAAAGCCCGAAATAGATGCATA…
NSA_000347	GCATCTCCACCTAACGCCCATCATCACGCGCCAAACAACGGCGATGCCACGTCATCTGACACCACACATCAGTCTGAGACTGGTGGTGGAGCTCTCGATGAAGCACGTATCCGGCACAGGTCATCTGTTGCCGCTCTGCGCTCCGTTATCAATGCTATTCCCAATTCTAGAAAGGTACATTCTTATTCTTTTTTCTTGTTTTAATAAGAATGTTTTTTTTTTCTTTTCTGTTTGTATTATA[T/C]GTTCCTTTATGTGATTATTGAACTGATTACAATGCTTGTAGTTGAGAATGATTAGGGCTTTTTATGTGTTGCTAGAGAACTGGATGATTGGTTATGTTTGACCTTGAATTTTG
NSA_000348	CTTTATGAATAGCCGAAAAAACACTTTTTCCTAATAAATTTCCGGGAGCAAAGTATTGTGTAGCTGACTCTATCTCTTCCAAATTGAACCTAAAACTCCTCATTAGTTCTTGAGAGACCCCACCAAATCGACGACCCTCAGCTAACGGGTCCCACCCGTTTGGATACTCAAGGTTAATTAGTGGCGAGCCGTTCTTCCTGCATACTTCCTTTGACTTTAATCGGTCAACGGTGTCGTTAGATGAGTCAAACCTGTTTCCAGGCTTTCTAACTC[T/G]GTTCAGATAATGCGAAACTGCTAAGAAACTTATTACCGATAATCCAACTATTGCGACAATGACACCAACAATAATTGAGGCTTGTGG
NSA_000349	AAAACCAGTTGCTGTTTCAAGAAATCACCAACAATGCAGAATGAAGAGGGACAAAACATGGATCTTTACATCCCCCGAAAGTGGTATGTATTTGAAAGCTTGGTTTTAAAATGCGGTGCATCAGGAGCACATAATGCGCGCATCATATGATGCAGTCATGAGGTTGCATCGCATGTTGCGAGTCCAAGATGCGCGCATCACATGATGTCGTCTATTCTAGCGCCTGATGCAGTTGACCGGTATTTGAACAAATTAGATCTTTTATTGAACAATTCT[A/G]ACTATAGATGATGAGAATATATTATATTTAAGTGTTTAAAAGTTCACAAGTTAAAATATTAGCTATACATATTTTTTAATATTTTTAAGTAAAGAACACCTTGCATACGTGAAGCGTG…
NSA_000350	GGCTATAAATAGGAGTCTTCACCTCCAGGTTTAAGCATTCTGCTTCCTTGCTTTCTCACTCTTGATCACACACTTATTTTCTCAAAACATATACTTATTCTCACGCC[A/G]GAGAGTGGTTACAAGGAGCACCCACCCCCCCTATTCCCCTCCCCGTAACGAGCTTAACGAGGTGTTTAGTGTTTTGCAGGATCATCATTACCACAGCTTGGAGAAGATAAAGAATATTAACCTTATTTGTCGAGGCACATACCAAAAACTAATCACCAGATTAGTTTGGTGTT
NSA_000351	CGATGAACATATTTGACTTATCTAAAAAACCCCTTAAACATACAAGACCCTTCAATTCAACCCTAAAACCCTCATTCACCCTCTCAACAAAATCTGGAATTCTCAATCGTCTAGAATCGCCACAGCTGATTCCGTTGGAGGATGTCAGATGTTCTCCTCCTCTTCTTCATCTAATTATGTTGGAAATGGGTTTTGGTGTGGTAAATCAAAGCCATCAGGGACTTGAAATTATGAACCGTGAAAAAAATTGGCACCCTGTTCCCTTTACAAGAGGTGCCCTGATAGTTCAGTTGGGAGATCA[T/G]TTTGAAGTGATAAGCAATGGTAAATACAAGAGTATCCCACATAGAGCAGTTCTCAACGTGCAAAGGAA
NSA_000352	ACCAAGCATACAAAAATGTTTCTAGAACCGTAACAACTTATAAAAACATACATATGGGAAGAATCACGAGAGGAACCCTTATGTCAAGTTGTTGCCCCATATAATTGGACATACGTTATCACTGTTTGAGGGGAAA[T/C]TGAGATGATTTAGTTTTAGATATCTTGATTGTACAAGTTGGAAGACCAAAGACCACATTGTATTAGAAGGAATATGTTAGTTAAGGAGGGTTAAATAGTTTAGCCGTTATTGTGACAAGTGATTTGAGGGAGTGTGAAGTTACACGAGGATAAGTGACTCTATAGCGTTCTTCGCGTAAGGTTTCATTGTTCAACTGTAAGATTTTTGTTCTACAAGTCCTAGCTAACTTTTCTTGAAAGTAGTTCTAAGGCTATAGG…
NSA_000353	TTTATCCGGTTATCAAGATTTACGTGTTCAGGCAAATTTATTGTTATGCATATTATGAAATAGGTGAAACGGAGGAACAGTTTTCAACCAGACTAGCAACCAATTTGGAAAATTTGATCATCAAAGAGGGGCCAGAAACGGTATAAAAACATATATATTAAAAAAAAGATCATTGATGGTTGTTGTGGATGACATTGTATGCTTTGTTGATTACAGATTGCTG[T/C]ATTTATTGCAGAGCCTGTAATGGGAGCAGGAGGTGTGATACCTCCACCTGAAGGTTATTTTGAGAAGGTTGTTTATAA
NSA_000354	CACGACCACCTGTTTAAGTTAAGTTGTGGACATGAATAAAATCAGAAACCTAGCTAATTGTACGGAC[A/G]GATAGTAATTTGGTTTCAGTTGAAATGCTAATTAAAGACAGAAGACCTATGGTATAAGGCAAATGAATGAAAAAAGAAGAGAGAGAGAGAGAGATTACTATGGGAAGCGATGAACGCTTGCTTCGACGATAAGTGAGCGCCGGACGAGGAGTAGGAAGGTGTGGTTGACATTGCAGGGATGATAGATTGGCAAGCTTCGACGATGAGATAGAAGATGAAGTTACCAGCGCCGAATTCCATGTGGGGAT
NSA_000355	TTGTTCAATATGCGCATTCGTTTGCTATGATTTTTGTTTTATATTTTTTTTGTTGTGTGTTTCCTTTTTCCTTTCTTTCAATACAGAAAATGTTCCAACAACATAAGCTGGTCATTTTTATAAAATTTTATGTTCTTCGAAATAACGTACGTGATGA[T/G]TTTTTGATATTTTGTTTGGTTTTTAAATACAGCGGGGTATCTAAGTATGATCCATCAAATAAAAGAGATGGTCACAAAAGCTGGGAAGAAGGCCTACACGTTTGTGATGGGAAAACCTAATCCTTCAAAACTTGCTAATTTTCCGGAGGTAAAGTTGACAATCTTTATATAAATAAATGTGTTAAATGGT
NSA_000356	ACATGTCGTCCACTTATTGTGGATTCATCAGTTGAAAACGAATCACCGTTTCTTGTTGCTAATAGTTTAGGTCATCCGATACTGAGAAA[T/C]GATACTTTAGGGGATGGCACTTTTGTCCCAAATGATGTTTCTATAGGTGGCTCTAATAAGGCCAGATTTATCCTACTTACTGGTCCTAACATGGGTGGAAAGTCAACTCTTCTTCGCCAAGTTTGCTTAGCTGT
NSA_000357	GCGAAAAGCACGCCACATAACCATGGGCTCCCAGCTCAACCCAAGAGTAGTTTCTAAAACATTACTGACTATGACAGGCTGGCCTTTCGACGAATGCCACTGAAAATGTTTTAGATCTACGGGTTCAAGATCCACAGCATGTGGACAATTCAGGTAAGACAAATTATTTTGAGGGCCAGATCAACCAGACCTGTGCTGCACTTAACTCCCCCTTACCCAACTACAATCTATTATGTTCAGTCCATCTACCAACACACATCTGAGTGATGATTTGAAAAA[T/C]CATCATAAAGCCAGTGATACACAAAGTAAATTAATTCAAAAACAAAACCTTAGAGAAAAGTCACGTACTGCTAATTGATGTTGATTGCAAC
NSA_000358	TTTTTTGGTTATTGTTAATTTCTGCTGCATATATGTTATTAAAGGAGGGATTAGTTAACTAATGATGGAGTTAATTAACTTAATTATGGGTTTATAGGATGAAGCAAAGGCTGTTGGACA[A/G]CTTAGGAGTCCTAGATTAGCCAATTTGTTGGGATGTTGCTATGAAGGAAATGAAAGATTGCTGGTGGCTGAGTTCATGCCTCATGAAACTTTATCCAAACATCTGTTTCATTGTGAGTTGCTTGTTAATTTTTCATTGCAAAGGTTTGTGATTTGTAATAATTCTTTTGTAATG
NSA_000359	TATGCTAAATGCTTGTACATAAGGTGAAAAAGACCGAATTGCCCATTAAGTTAACAAAAAAGGACAGAAATGCCCCTGACTTAAGGGGAAAAAATGGATGGAGTTAACGAGTCGGATGAAAA[T/C]GGCAAGATTTCAAACCTTTTGGATCCAGATGCAAAAATGAAAACCTTTGGACGGAAGTCGCAAAACTGGCAAAACCTCAGGGACGAAAATGGCATTTTACTCCATAATAAAATACTGCAAATAAACTAAATGAAATCTTTATTCATAGTCTTACCGTCAGATGGTGGTTTGGTAGCTGTGATTCTCTTACATAATTTGATATTATCCACATCAGTTATCTTAATCTCTGGTGTTTCATTTTCTGATGTAGAA
NSA_000360	CTTCTGGCATAGCCCCGGTTGCCGATGCCTCCAGGTAATCAATTACCACTAACAATTTTTTTTTTTCTGAAAATGTCTTAATTTAAAACATCAGTAGTCTGATTTTATTTATTAGAATCATCTGACAGTTCTCAGTCAAGAGCTGATCTACTTACAATCGGGTTAGCCGTAACCAACATTCTAGCTGGCCTGGTGTGGCTATCGATTCGACCGAAAACCATATCAGTGGTAAGCTCCCCTCTTTGTTGTGTCAGATCACATATCAATTCGATAAAGGAACCTCGCATTTCTGCTCGTGTACAAACGTCATCAAATGTGACCCGTAAATAA[A/G]TTATAAATTCAGGTGCCACCTCGAGGTGTGGAGTGTGAAAGAATACATTCCGACATTCCAGATG…
NSA_000361	ATTTAACTAATCTAGCAAAATTTACATAAAACCCTAAAAGTTTTGTTCTTTTCGGAAATTTGAAAAAAGTAATAATCCAAGTTTCTAATCATGTTCTGTTGTTTTTTGTTCAATTTTCATAATTTGAGCCCCATTTTTGCTAAAATGTTGCTTAGCGTATATCAAATTGTTCTTGAATTGATGTAATTCTTAACCGTTGCTCTATGCGCTAACTAAAGTCAGATATACAGATTTTGACCATTAAT[T/C]TTGACTTTCAGGAGAGAAGACTCTTGGTCAAACTTCTAGTCAAACCGTTTTGGAACGATGGGGCGTGAAATCTTGTTCGGATGTCTTCTGCTTATGTTTGGA
NSA_000362	AAATGTTCTCTGCCCAATTGACTGTAGATGCAATGATTCAAATGCTAGCTCGATTCAAGGAATCTTCTGAGAGAAGGTTTATTCTTTATGTGTTTCTTTTTGGGCCTTGACTACATACATACATACATATATATGTATATATAT[A/G]TGTGTATCTATATGCATATATTTGTGGTTAATTGATTTTTGATGTCCTGCTATACCATGTGGCCTTCCAGGGAACAATCCATATTTGAGTGCATGATTGCGAATCTGTTTGAAGAGTACAAGTTCTTCAACAGATACCCTGACACACAACTTAAACTCGCAGCGGTTCTCTTTGGTAAGGCCTTGGTTTGATGCGACTTTGATTTTAACTTTAAATTAATATTCATGATACTAATTCAATATAACGAAAT…
NSA_000363	CTAAAAGTTTAGTTGTAGAGGTCAAAGAAAGTCATGTTGACTTTTTGTTTGGATGTGCATTTTGAAACTGGTCATGTGAAATTGAATAATCCAATTACCGACTATGGCGTATGGAAAAAAACACTTTCGAAAAATAGCGTTTGCTGCTATTTTAAGTTTTAAAAATCATATGATTGAAGGTTTCGTGTTTTTTATGTATTTGGATTACTTAACAAATTATTTCAAAACGCATAATCACTTTAGAAAGCATATGAGTTATAATGAACAAAGAAACAAAAAGAAGAAAAAACTTTTACCTAAAATAGAATTT[T/C]GGTTTAATGTCATAAATCAACACCCTCATCAAGGCCTTTAGAACCGATCATCACGTTCGAATCTATTTGTTTATCGAATTTCTT
NSA_000364	ACGATCCAAAATACTTTCCAGATCCCGAGAAATTCGATCCTTCAAGATTCGAAGGATCTGGTCCTGTACCATACGCGTTCGTACCTTTTGGAGGAGGACCAAGAATGTGCCCAGGAAAAGAGTATGCCCGATTAGAGATACTTGTTTTTATGCATAATTTCGTGAAGAACTTTAGGTTAAAGACGTTAATCCCAAATGAAAAGATCATCTATCGTTCTACTCCAGTCCCAGAAAAAGGTCTACCGGTTCACCTTTACCCTCATGGCAAGAAGTAGAAGTA[A/G]CATCTTTCAAACACTGTTCTATGTTCAAAGCAAATTGACTAACTATTTACTTTGAGCTGCATAATATATTAAAATTTTTATTATCGCAAACAATTTAAATAAAATATGTCATGA…
NSA_000365	ATGTCTATTTTCACTATTTTTAAATGTAAATTATATATATAAACCTCATTATTATTCCAAAAAGGTATACCATAAAAAATGAAAATTTATCATCTTAAATTTTATATAGCTTAGTATAGGTATACTTGAAAAAAAATCAGAATATTTATAACATCAATGTACTATGTGTTACATGCGTAACCGTGTATTATAAACTTTGGTTGCGTAAATATTTAACATACATTGTGTAATTATTCATGAATTGCATATACATCTTGCCTCAGCCAGCCACGTGTCGACTCTTGATTGTTTAGTACCTTTTCATGATAAGAATCCTGTGAACTCTATACGTACAGTTAACATGTAGACCTTTTTTAAGAGGTTTTGATGTATCAATGCCTGAAGCACATG[T/G]AGTT…
NSA_000366	GACTATTTGTTAATTAAAGATTTCAAGATAGTAGAATTGATAGTTGGAAGGGTGATTCTCTTTTTCTGTTTAGACAATGATCAAATTCCTAGAATTATATGTGTACATTTGTATGAATTTTAGCATTCGGCGTGGTTTTAAAAAGTGTTTGGCAATCCGATGCGTTTAGATCCCGAAAGATGATGTGTGA[T/C]GTGCAAAGCGCACATATGAGCGGCGTTCGTTACAAAAAAAAATATTTATCAATAATATTATTACTTGTTAACTTTCAAACGCTAAAATTATAAGATATTTTCATCACCTCTAGTAGGATTTGCTCAATCGATGGTCTAATTTGTTCAAATACTCAAACACATTGCTCACTTGATAGTCA
NSA_000367	TCTGAAGTTCACTAAGGAAGCTCCCCAAAGGTCTCTCAGAGTTCCTCATCATATTTTCCACACGTTCGATGAGCTGGAGGCTAGTATTATCAAAGCTTTGTCATCGATGTATGCTCATGTCTACACCATTGGCCCAGTGCAACTACTTCTTGATCAGATACCTGAAGAGAAAAAGCAAACTGGAA[T/G]TTCAAGTCATGGATACAGCTTACGGAAAGAAGAGCCAGAGTGTCTCCAGTGGCTTCAATCTAAGGAGCCAAATTCTGTCATTTATGTAAATT
NSA_000368	AAGGGTATTTCTCGGATTCCCATTTTGCACGAGGTGTCGTTGAGGCCGACACCTGGCAAAGTGAGTATATTACGGGATGGTTCGGTTGTGGTGGAAGTCGGTGGTATTGAGTTGGGTCAAGGGCTATGGACCAAGGTTAAACAAATGACCGCTTATTGTCTAAGTGCGGTTCAGTGTGACGGAAC[T/C]GATACGCTCTTGGACAAGGTTCGGGTCATACAAGCGGACACTTTGAGTATGGTTCAAGGTGGGTTCACTGCCGGAAGTACAACTTCCGAAGCGAGTTGCGAAGCGGTCAGACTTTGTTGCAGCGTTTTGGTTGAAAGACTCGTTTCGTTGAAGGAAAAGCTAAAAGAACAATCGGGTTCGGTCGATTGGGATTTACTTATTAGGCAGGC…
NSA_000369	ATATCTATATGTTGAAACAAATAAGCATGAGAGGCAAGGGTAGTTTTTTAATCTTTTGGCCGTTTATTGTGCTTAAGTTTATAATTTATTTGCAGTATACATTCTTAAACTCATTACAGGTCTTTTGGGCTTCTCTTTTATATATTTTTCAATAGGTTTTGTCTTTTTTAGCCTATCATGTCTAGTTTTCGATAAAGCGCTTGTTAAGTTTTTCTTTCTTTGTT[T/C]TTACTTTTTCATTAACGGTTTTTCTACTGTTTAATTGACTATTTAAATCATTCTTTTGATGTAATCAGATGTATAGATGTTACCGGTGCATATAGTTCTCAGAAGACTGAATTGAATATTAGCTTAACAGCAATTGGCCTGCTTTGGACTTCGACTGACTTTATCGCCAA…
NSA_000370	GTATTTAATATTTATGTACAACTAATTATGAATATTGCACCAGTTCAACTTAGGAGTGTAAAATTATAGGTATAAATACTTTTTATTACTTAATATTATTTATAATATACTTGTATAAATAACAGGCTTGTTTAGGCTAGCTCGTAAGCTTAACTAAACTCTCTATATAAATCTTGGGCTCGGACTAATATATTAAGCGTGTTTATCTTTTTAGGTCTGAGACTATTTATTAACTGAGCTTATTTTTAGGTCACGGATTGTTCATTAACTAAGCATATTTTTAGGCTTGGCACCAACGCTTATTTTTATACTC[T/C]AGCTAGTGTAATCCATCTCAATTCGAGCTTTTAGTGAGCTGATATTGAGTAGCTTACGGACGGCTCGTCCCATTTACCCAC…
NSA_000371	CCAAGGATATCAGAACATGGATCAGGAGCCCGTTCCACCAAACGTAAGCTCTCCAAACTTTCAAATGAGCATTTGTGTTCTCCGGTCTCCTTTTGTCGGATCGATCTTCGTTCGTTACAAGACATGTAATCGTATCCTCTTTTGTTGACAGTTTTTTGACAGGCAAAGGCTGTTCAC[T/C]ACCATCTTCAATCCTACCCGCCTTGCGAATGGAGAAGGATCTACCTTGGGGATTATCATATTTGACATCGAATTGGTCAGCCTGAAGCACCTCTAAATTTTTTAAAATTTATCTTGTGCATAATCTAGAACACTACTAGTTGTATCTGTATTCTGTATCCATACATAATTGTCGCGTGCCAAACAGATATAGATGTCATGATTATCTTTTTTGTATC…
NSA_000372	ATTTGAAATCAATATACTATCATTCATCAGTTTCCAGTTTCAGAATCATGCCCATGAACCCCATCTGGGTTGTATCACGAGACTTACGGTAACTTTTCCTCATCTAATGCTTTTCTTTATCATCACGAAACCATTAATTGCATTGCATGGCTTCTGGGTTTTGTATTTGTATTCCTCAATTGAGGTTTCTTGGGTTTCTTTGCCTTGCACACCAGGTGTTTGATAAATTCCTTCTGTGAGAAATGGGTTTGATTTTGTATAAATAAGCTTTGGTTCCATACAGGGTGTCATTCCAT[T/C]GTGTCTTCACTGTTTGTTTTGACTGGATAATCAAATGGAAGCTTTGGATTGGATTCAGAAAATTGTGATTGTTTT
NSA_000373	TCCCGATAACGTTGCTTGTGGAAAATTACATTGTGGCCTAATTATATTATCATTTGTAACTGGATTTCTGANNNNNNNNNNCGCCAGGACTACCGTTTGTCATGGCAGTTATACCATTCGGTTGACCCATAATTCGACCCATAATAATTACTTAATACATAATACATAATAGAATTATAAAAGTATAGTTTATAATTCCAACACCCTCCCTTAAACTAGACTTTTATGTAA[T/C]TAGTTTAGGATTCAGTTGAAGCCTTCATTCTTTTGTTTCTTCCCGATCCATAGGTGGAGATTGTTGTAAACTGGTGCCGAAACCGGTCCCGATGACGTTGCGTGTGGAAAATTACATTGTGGCCGAATTATATTGTCATTTG
NSA_000374	CGCCTTAACAGCCAAGGTTTTTACAGTCCTGGGGCATGGGTCTCCAAATACAGAATTAGAGACTTCTATTTTGCACCTATTTCTTCCTTCACAGGCCTGTCAACAACAAGCTTTCATGCTGTTATACTGCTTCTCCTAACAAATGGAAACTTTGGTCGATTTCTGACCCATTTAACCTTTTTTTTTAGTTGTTTTATTCTAATAATAATACTCTAAATAGATAGATCAAACATGACCTGAATCGACGGTTCATAAAGATTGCCACCAACACCCCACGTGTTACTTCATGACAAATAAGTGAAATAACAATGTGT[T/C]GGTCGGTGTCTATGTTACCTTGGATAAGATGGAAGATGAAGTTGGTGCATGGCA
NSA_000375	TTGTAGATAACTGCAAACACTGCAATGAGATGCAACGCGTGCTGGCGAGAGCTGGAAGGAAGAGCTATTTCTACCACTTGTGGCCATATCTTATGTATCCTTAATTTATAACCTTCTTTGAACTTCATTCGATTACTCAATTATACTTATTTCTCAGTAGTGAATGGCAATAAATTATCCTTAATGGCACCAAAAGGTAATGAAGATGCCAGCAAGATACTAAGTAATGATGGAGCTTGCCCTATCTGTGATCAAGTTCTTTCTAAAAGGTACTCGTAGATCTTGAATCACATGCTTTGTTCGTGTTGACTT[A/G]ATGTACATTTCTTTTGCTTTCAGTCTCATGAGACCTGTGGATATCAACCCAAACGATGAATGGATAAATGTAAGAACATG
NSA_000376	GAAAGGAGTGTTTCCAGAGATGACAGCTCATCAGCCGTGTCTGATGTGGACAACCTACTGGGACTAACTTACACGCAACACGATAATCTGGCTTCTACCAGTGCTGTTTCTGTTGTTTCTATTCCGATTGGAAATAGAGAGCAGACTAAACAGAAATGGTGTCGCCTTCAACAATATGATGTATGGTTATGGAACTCGTT[T/C]TGTTCCGCCCTAAATTCAGCTAAACATGGGAAAAAGTCGTTTCTTGATTCACTTGCTAGGTGTGTGAGCTGTCATGATTTATACTGGAGAGATGAGAAACATTGTAGGATTTGTCATACGACATTTGAGCTTGATTTTGATTTAGAAGAACGATATG
NSA_000377	TGACATTGGAAGAAAAACAGGTAAAAAATATTATATTTTTTGAAATTATAACTATTTTCAGTTTTCACTTGGTCACTTGTTTTTGGAGGGTATACTAACGTGTAACGATTGATTTTGTAAATAGGATCTAACTAACCTTGGAGTGTGGTACCTCTGCAACAAGGCTGAAGGAACTAAGATGTC[T/C]GGCAAGGCACAAGTAATACTACTGTTCTTTTTTTTTTTGTGCATAATAATTGATATAATTACCGAATAGTCTCATTAAACTAGAAAAAGAAATAGGAAAACACAAGTAGCACAAAGATGTCTAGTAGGTCGTCTGGTATTTTCGTACGTTATTATCAGTTCAACTACTTTTAAGGGT
NSA_000378	AAAAATTATAGTACGACAAGCAACTTAATTTATTTATAATCGTGAAAACCCATCACTAAAAAACTTGTGGGCCCCACCTGCTAATCAATGAGACAGGTAAAATGTAACATGTGATCGCTACTAAAGGAATAAGAAAC[A/G]TTACAAGCAACTTATTTATACCTCTTGTACTTTGTTTCCAGCCCGAGCAAGCAATTTATACTCGTTGTCAACCACGGATGCCATATAAACCTACACGTAATTCATAGAACATCCGTTTTAATTTGAAATCCCGACGTTTTAGGATCGTTAAGTGCACACACAATACGAAGAACATAATATAAGGA
NSA_000379	ACACATATACTCAAACAAACCTTATACTTAAAGAATATTAAATATTTAACCCAATACTTTAACATATACTAATGACAGAATTTAACTTCTATTTCTTCAAAGTTTAAAGCCAACACCTTTTACTGCTATGTCCAAACATCATAAATGACTTTAAGCTTCTCAAGATCCAGGTGCAACTTCTCTTTCCCCTCTTTTTATGTTTTATTAATATTTCTAAATATAATAAATACTA[T/C]GATTTGCTATTTTCGATGAACAAATGAGACATGAATGGTATTTTTCTTGCTACATTGTCACCTTCTTTGTTTAATTTGTTTCTGCATTTTGGTTTCAATCCTTATATTTTGTTTAATGTTGTTTATGTATCT
NSA_000380	CACCCGCCACCGCCAACAACCACCATCACCACCCACCAACCACCAAATACATTTTATTCAACACAAAATAGTTTAGAAGGGTAAAATAGTCATTTTGCACAGTTTTTCAGAGCTTTATCCAAACAACACTTATTGGCTCAAACACTTACTGGTTCAGGGCCTCTTACCCGGTCAGACCTCTTATTAGTTTAGCACTTACTGATTCAAAGGTTGCTAAACAAC[T/C]CCTAAATATTTAAAAATTACAGTAATCATCCAAATCTTTTAATAAAAATGATTTAGGAACTTGTATGCATTAAACGGTATCTTTTGGCAACTTTGAACCCGTTTGACAGCTCCCTTTAGTTAAAAAGTTAATTGGAGCAGTTTGA
NSA_000381	AAACTAATATATAGAGTTAAAAATCGTTGAAACCCGTTTAACTCATTATATTAACTAATGACTAGTGAAATAAACATTAATGTCAACAGTTGTTAACTTAATTACATTATCAACGTAGGATATCATGGTAAAAAAAAAAACTTTATTTTTTTAAGTGTTATCTATTCAACTTTTCATACCAGTTAACTAGTTTAATGATGATGACTAATTAATGGATAAAAAGGAGTGGCTTCATAGTATCTAACTTTTAGTGATGGACTGATGTAACTTTTTGATGAATTTAATGGAATGATGTTAATTGTGTGTTATGAATGATGTACAAAGTGACCCATTTGCCGAAACCTACTGCCATAACAATCTGACCCAGATGATGATTGTGAACTTGCAGTTA[A/G]TTA…
NSA_000382	CTGTAAACCGAGTTTATCTAGTAAGCACTGTCATGCATTAAATTAACTATATGAAATCTGATTGTTTTGTGTGTGTGTGTGTGTGTGTGTTTACCGCTTACATTTTCTAATCCTTGATTTAGAGGAAAGAGAGAGGATATACACATCAGGAGGGTGTGTGTGCGAATCAGATGATGAGCCAGGAGTGTCCAGGATTCGAGCTTCAATCAACGAGACACCCGAAGGACCAGGACTCGCGCTCTCAAGAGCTTT[T/C]GGTGACTTTTTTGTTAAAGATTCCGGTCTTATTTCCGAGCCTGACGTGATACAAAGAACCTTGACCACACGCGATCGTTTTGTTATTTTGGCAACTGATGGGGTATGAT
NSA_000383	CAAAGCTCTTACTGGTTCAGCACTTAATGTTTCAGACCTCTTACTAGTTCAGCACTTAACCATTAACCATTCAGATATTGCCAAACAGCCCCTAAAACTTTAGAAGAAATGGGCTATGAACATTTTGATTATTAGCAATAAAAATGATATAACCCACATAAGATCTAGATACAGTATAAAAGAAAAACAAATATGAGGCTACAAAATGTCAGATATAACAAACCATCTAATAACAGTCTACGAAACAACAAAGGTTTTACATAACAGCTTTAGATTCCGAGCATCTAGCTCATCG[T/C]GGTATGTCAGCCGACAAATTGTGAGTAATGTCCTCATCTCCATTATCAACTGCACCACTACTTGATGGTTTTGCACCAGCAGCCACAAGGTTTTTAAAC…
NSA_000384	CTGGGGGATGTTTTGATGGAGTTTTATATTGTCCACTTTGCAAGGTTTTTTTTGTGCCCATGTTGTGGTGCTAAGCTAACCAACTAGAGTGGTGCTATTATTTATTTATTTTTTTTAAATGCATTAAAGATTTCTTTGAGGGTGGATTAGCATAATCCACAATAGAGATTGATAGATGTGATAAAGGTTAGCTGCTCTATTAATGTGGATAACAATACCCTTTTGCTAATGTCTTTTCTTGTAACAAGGATTGATTCGCCACCCGAATCCCACATGAGAATAAGTGACTGGTGTCGTGCAGATAAGGTGAT[A/G]TATGTAATGAGAGTAAATGCGTGAAAATGGATGCGTATCTACCGGTAGATGAAAGGTATT
NSA_000385	GCTACAAAATGAGAAACGGTGCGTATCATCCCCACAGTTTAAATCCACCTTCAACGGATTTCGAATACGGGTCCAAAAGTCAACTTCTTCAAATGCTAATAATGCTTTTCTACATTTATCGCAGATAACGTTGGTGTTGGATACGTTAATGCATGCCTCTGAATGTGATCGGATACCATGTGCTTATAAAGAATGTAATACTATGAGAAGACTTTTTTTACCATGCTGCTAGATGCAGCGTCAAAGTTCGCGGTGGTTGCAAATATTG[T/C]CAACGAGTATGGATGATACTAAAGAAGCACTCACAAATATGTACAGATTCTGATTGCAAAATACCTCGCTGCATGTAAGCTGTGCCAAAAATGTAGTTTCA
NSA_000386	AAACTGCTCCGAAACCTCCGTCCCCTAGTTCATGAGAAGGATCAAAATTCTGGGTGGCATCTTCAAGCTCCTTATAGGAGAAAAAAGAGACGCCACAAGAGAGGCTTATGTCTTCTAGGTTTGGAGATTTGTTTTTTGACGAGGCATAGGAAAAAAGGTTTCTCTTACAGTGACACCAGATTATGAAGATGACAAAAGACA[A/G]AACGAGGATCAAGGCTGATCCAGCAATAACTAGAACAAGAAAATGCAACACATTCAGGTACATATTCCTACATGTATGTTGTATG
NSA_000387	AACTAGCTTTAAATAGATTTAAATAAACATTTGAAAAACTTACCATCATCTAAATTTTCACTACTTACAACTAACAAGATCTTATGGATATTTTTATATGTAAATTTTTGGTTTTATTGTAAGCTCTGTTGTGGCAGAGGGCTTTGGTTTTGTGGTTTGATGT[A/G]CAATGAAAGTTAAGTTTAAAAAAACACTTAAAACTAACAAGATAGTAGTATACGCAACATACATTGATCATCACAACCTACCCAATACGAAATTAACAATTAACAATAAATCAATAATGTAACGTCAATTCAATAAAAATAATGGTCTTAAATATAGAAATAAATGAAAATATCAAACATCTCTGCCTTTAATTTTTTTTTTTAAAATAAAAAACTAGATGTAAAACCCGT…
NSA_000388	AACTTCTTGGCTCAACCGTCGCATGCTTCCTTCTCAGTTTCGTCACTGGAGGCCTGGTGAGAACAATTAATTATTCCACCTTACTTAATTCGGTAACATTTTCGTAATTATTGAAATTCTAAGTGGTGTTTTTTTGTTTTTGTATTTTTGTTTAGGCCGTCCCTACACATGGTGTTGCAGAAGGCGTTGGATC[A/G]ATTCAAGGTGTAGTTTTTGAAATAATTATCACATTCGCATTGGTGTACACTGTTTA
NSA_000389	TTGACTTTGAAGTTGACTTCATTACAGAGATATCATGTTGCGAATCATCTTCAAGATGATCTACCTCTTTGTGGTTCTCCACCTTCCACCACCACTCTGCCACCACCAACACCGGCATCAGGATCACCCACTGTCGGATCTTATATCCCATCTCCCTCTGTACCTTCTTCTTCCTCCTACCCCACACCGCCTGCGTCACCGTCTTCATCCTACCCCTCCTACCCCACACCACCTTCTTGTTATGCTA[T/C]TCCTTACACACCACCCATAAGTACCAACCCTGGTTCGCCAGCTTCGTATCAACCGGGCAATGGTATAAGCCCTCCATATAGTTATGAGCCAAGCCCACCGACATTCTCGTTTCCTTCACCTACAGGATTCATACCTGCACCACCTCT…
NSA_000390	AAAATGTGTTCGATTATGTGTTCGTGAACGTGCTCGGTTAAAGTTAAATGAACGAACACGAACATGCCTCTGTTC[A/G]TGTTCGTTCGGTTCATTTACAGGCTTAGTTTGCGGGTCATCCCGACCCGACCCACCCATTTTACCACCTCGAAATACGTGCCATACCTTGGAGAAGGCTGTGCTTTGGTTTGGCCAGATTGGTATTGCAACGTTGCCTCCAACATTGATTCCGCCATAACCACTCTCTTCTCCATTTCAGCAAGTGAAGCGGTTGCCGTTTCGTATTTTTCCTAAATAAATCGAAAACAAAT
NSA_000391	ATTTTTTTTATTAAACTAAGAACACTATAAGAAATAAAGTCAATATTGGTGGATTTTATTTCTTGTCGTGTTTTTATTCTAATAAAAAATGTCTAAAAAGACGGCAATACCCCAGACTTAACAGAGAAAAATGGATGGAGTTAACGAGTCGGATGGAAACAGCAAGATTTCAAACATTTTGGATCTAGATGTGAAAAAACAAACCTTTGGACGAAAGTAGCAAAACTGGCCAAACCCCGGGGACAAAAATGACATTTTACTCCGAAATATAA[A/G]ATCTTACATCTTTGTGGGCCTTAATCTGACCAATAAAACTTTGACAGGTGTTCTTATTCCAAAAAGCTGCTCTTTACAAGTGTAACATGGCTGGAAAACCCGCAGTGGTTACTCGTGTCGTT…
NSA_000392	CGACTATGCTCACATGGTACTAACATAAACTCAAATGAATAGTATTCTTAATCTATGAAACCAGGCAACATTGACCCTACGCATAGTTAAATTAAAAACTGTTTGGCTAATTAGTCAAAGCCAAACATAACTTTCAAAGCTTCAATAAAGCCAATCTGTAACGACGCCAACACAATGCGCAAATATGCAACTCTAGACGTTAAACTTTACCTAGTTTACAAAT[T/C]GGGGGAAGTTTTTTCCCTTTCATTCTCAACTCATCAGCTTCTTCTTTCGTCAACCCTTCCGGTGATTCTTGTATAAGCTTAGGGTAAACCGGAGTTGCAGGCTTCCACAGCATCACAGGGTATTTCGGCCTGTTGTGCGGATCATAATGTCTACCCCGAAAAAGATACAGC…
NSA_000393	CCTCATCAAAGTTGATACATATCTGAAATTGGTGACCTGAAGCGATTGAAACGGAGCCTCAGCCAAAAAGCGACTGCTGCAAGCCCGCTTCACGGGATCGCCTCTCTTCATATCCTAAAGCGTTTTCTAGAATGGCACACGCCTCAGGTGTGCTTTTTTTAAAACAAGGTACACTTAAGTCTTAGCATGCTTCAAAGAAACCGTTACAAATTTAAACAACTAAAAACTGAAAATACCAACTTCATCTTTATCCGATCATTACATGAGGGCATTTTT[A/G]TAAGAAAATGATCGAAATTTCAAACTGAGACACCTTAGTAAGAAAGTTTGCATATCCACTATGTTTGACTCTAGACAAAATAGCTAAAC
NSA_000394	GGAATCGAGAAGTTCTGACTCAAACCCGTCTTGACACGAACCAAAGTAGCCGTTTTGACCCAAACGCGTTCTGACCATACCAATGTAACCCTTTTTTGAATCGACCCATTCTGACTCGAACCAAAATAACCTGTGTTGACCCGAATCCTTTGTGAACCGAACCCGTTCTGACCCGAACCAATATAACCCTTTTTTAAATTACCCGTTCTACCCCGACCCGACCCG[A/C]CCATGTTGCCAGCTCTAAATACGAGCACCAACTACTTATAATTTATAACAAAACCCAAACAGCACAAAATCTAAACAACTTTGGTTACTCAAGTCAAGTAACAAAACAGAAACTG
NSA_000395	GACGGAAAAGCCGGCGGTCTGCACCGGTTGGGTAACTGATTAATATCTGTCCCGTTAAAACGAGCAAATATTTTGTGCGGGTCAAAACCAGGTTCATTTGGCCAGATCCAACTACAGCGTTTGATTATTTTAACAAAATAATTGTATAAATCCCTTGACCCATATTACCCGTTAGACCCATCTTCTTTTTTGCAATTATTAATACTTAAACTTCTTTGACGGGTTATCAATCAAATACGGTCCAAATTGACCCATATTCATATAAACGTCTTGAAATTTAGACCTCTATA[T/G]AGTATTTATGATATGTATGGACTGTATAATTACATAATTTGATATGTAGGTGAACTCTATGCTCGGGCATTTTTAAGAGATGGAGAACCTCATCCTATGGAGCC…
NSA_000396	CACCCCTCCAAAGTGCAATGGAGGTCACCAACCTAGGCCATGGACCTTCTTGATC[A/G]CCCATTGACCCCGTCCAGGTAAGTGAGTAATCCGTTATATTCTGCCCCAATTTATATTAGACCCCTGGTCACCTTATCTTACTTCAAACCGATGTGGGACAACAGACTAATATAACAGAACATTGTGTTTCCATCTTATTTGAATAAACTTATTAAGGTATAAATGTAGCGGATTCATGGAAATCGGGGCATCTAATCTTTCTCTCACATATTTGAGAGAAACAGTGAGGATTTTAAGGTATAGGCTTAGTTGATTTATGGCAATTATGGCACTGCTGATTTGTCCTTTAGGCTTTTATTAGTTGCAAAATCTTCTGGTCTTCCTTTAGGACCTTTTGT…
NSA_000397	CAAATATTTATGGTTATAGTTCTTCCATATAACATGATACATATTATTTAGTTACTTTTATCGCAATTTTATATATAACTAAATTGTTTTATAAAATATATTTTATACATTAGATAAAAATTATATGAAATAATAAACTCGTTTAGGCTTGTGACTCGTGAGTCCACTTGAGCTCGATAAGTGAAGCCCAGGCTTGGGCTCGTTTATTAAACGAGCTTATGTTTAGGCTCTAGCTCGAGCTAGTATAAGCTCGGCTCGATTCGAGCATTTAGCGAGCCGATTTCAAGTAGCTCACGAATGGCTTGCCTCGTTTACGCCCCTAGGTAATTCACA[A/G]CTTGTTGGGCAGGTGGCTTTCAAGAGGTTGTGGTAGGAAAGCAGTGGAAGCAAGATTCGAA…
NSA_000398	GCCAGGTACATTCTAAGCTATCTCATAACTTTTATCTTTTGTGTTTAGACTCAAGTACCTCAGTTGGTGGTCTTATCTTGCATAATAAACATATTCTCACTACTTACAATTGTATTTTTAGTATGGTACTCGTGCAAGAATGCTT[T/C]AGTTAGACCCACCTTCTAATGCCATTATAGTTAACCGATCTAAAAGAGTTCCACTGGTTGGGGTACGAAGAAGAGCTAGCTACATACGAAGAAGAGCAAGAAATGATTAAAAAGGAGGTGGCTTTAAAAGCCACTCTTGTGAAAGAAGAGGAGTCGAAAGCTGTGGTTGATGCTGACGTTAGCAAAACTGACCCAATGCTAATTGATGACCGACCATACAATA
NSA_000399	GCCGTCTCTACTACCCCACTTTTCTTTCCTTCATTGTAGATCTGTGATTTTCGGTATCTTAGAGAAAACGGTTCAAATCACTCCAGCGACAATTCCGTGTTTCTTCAACTGGATTTCAGTTCTTTTATGTGACCCATTTTCAGTCCAACCATCATATTCGATCCGATTCTAAATCTGAAAATAC[T/C]AACAAATCAAGAAGTAACAAAAAGAAATGCAAGATCTGACACATTACTCAAATAAGCAAATCCAAAACACCTACAAATTGTTGGTGAAAATCTGAAAACAACAAGACTCAAGGGACCAAAAAAAATAACATTTTATTTACCAAATAGAGCAAAAAATAA
NSA_000400	TATTTCTTTTAACTTTTGTTTTTAATTTTAACTGTTAGGGTTTTGTTGGTTTTTGAGGTTAATTGTGTTAGGTTTATAGAAATTGGTGTGTTTGGATGAGGAATTTGTGTAGTTGAGATGAACTGGTTCTCCAATACCTTTGGTTAGGTTTTATTGTTTGGTTTGCAATTGTTAGGGTTTGAATGAAT[A/G]GTTTTGCAGTTCGGTGTTTCAGATTTGAATAAGCTGAATGTTAGTGTGGAATTATAGGCTCGCCTCAAATACTGTTAATGCGTTTTAGACGTGCTTGTTGTTTAGGTAGTAGAAGGCGGAAGGCGCAAAGGTTGAGCCTTCGGCCTAGGTGCAAAGCGCTTAAAAAGTTAGGGCTTAAGATAAGCAAGATGCGGAACATAAACGTA…
NSA_000401	GCCTGATGTTGTTTCGTATAACGCTATAATTAGCGGGTTTTGTAAGGCTTCTAGGGTTTGTGAAGCGATGAATCTTTTTGAGCGGATGCAAGTTGACGGTTTGTGTCCGGATGAAGTGACGTATAAGTTGATAATTGGAGGACTTTTACGTGAAAATAAGCTCTCGTTGGCTTGTACGGTGTGGGA[A/G]CAGATGATGGATAAAGGTTTTACGCTTGATAGAGATATATCGGAGACTCTTATTAATGCTATTAATTCAGAAGACTTATCTAGCATAAGTAATGGAAAAGGTGCGTATGTGTGTTAATTATACATGATGCATCCATTAGTTCGAATGCCAGTATATATTAAAGCGTGTTCATGTTTATCGTTTACATGAAATTTCAGGTGGAA
NSA_000402	ACACGCGCTCAAGACGCTGATAAAAGAAACCCCGTTTGGTTTTATACCATCTTTCACCATATGATTAAACATTTTTAATGCTTCGTTCGCGTAACCATGCACCGCAAGCCCTTCGATTACCGAGTTCCAACAAAAAAGATTTTTTTCAGGTAGTTTATAAAA[T/C]ACTGCAAGAGATTGATCTAAGCTGCCACACTTTGCATACATATCAATCAGTGACGACCCGATATAAACATCGAGTTTTAAACTATTATTTTGTATATAACGATGTATCTTTTTGCCTATGTCGAGTGCCCCGAGGTGAGCACAGGCTGAGATAGCGGTAGCCATGGTTACTTCATCGGGAATGATACCGTGTGCTGTCATATCATTAAACGT
NSA_000403	TCTTATCGGTATTGTACATAGCACATAAAAAGATAATAATGCTATGGGTCACCACCTCACAAGCATGGAGGAATATACCGAATTAACCAAAACAAAAACCAAAACGTGATTAAACACGAGATTATGCAAAAGGGAACTGATGATTTTGAAGAATTCTCGATCTTCATGACCATCATGACCATTACGACCATCACGATCACCACTGTCAGCAACTCCAGCAACTAAAACTTTTCAAGAATTTCTGACTATGGT[A/G]AAACCAAATCGACTAATAGTTCCAAAGGAACGATGGACCTTGCGCGATATCCCCATCGCTAGAATTCCCCTCATCATATTCAGCAAAATGAGGAGAAATCATCAGTGGTGGCTGCATGAAATAGTCATCAAACCCCGGAAAT…
NSA_000404	TGACCATGTTTGACCTTTTTTGTAATTGAGTTGTTTGTTTTTTTTTTATAAATGGAAACAAGAATGTTTGCAGTTAATTGATCATCTTTTGTTTTAAAGCATCTTTAGCTTGATCTTTAATTAAACTGACAAGGGGTTTTACTTTTAAAGATCTTTAACTCCATTGTGTTGTGGTTATATTATAGGT[A/G]AAACATGGGTACATATCTCAGTACTCCTAAAACAGATAAGCAGTCTGAAGATGGTGAGAATGAGAGGGTTCGATACGGTTTATCGTCGATGCAAGGCTGGCGTGCAACCATGGAAGATTCTGTGAGTAGATACTGATTTTAACAGTTAACAAGAATACTTCATTTCGATATGTTTATATGTTGTAGGTGTATTTATATCCATGTGAT…
NSA_000405	TGCGGGTGTGGTACTATATTATTAGAAACAAACCCATGAGATTATAAACGTTACCCTTCTCCATGGTCCAGATCTTGATGAGCTATGACTTTGGTGTTCCGACTGAAACATGAACACAACAAAAAATAAAAATATAAATTAATATATAAGAGAAGGGTCATTTACATATAATTAATAGAGGTTTTACATACCTCTTCGAACTTTTCAAAGTTTTGAGTATCCAA[T/C]TCATCGTTAACTTCAGGAATGAATGCGGCTTCCATCTGATAAATCCTATCCCAATCGATACCTC
NSA_000406	ATGTTAAAATTACTATAGGTAAGTTGTTTTATGATATATTATTAAATATCATTGTGTTTTAAGGGGTATTGAACTATTGCCTAAGCTATCAGCTAGAACGAATAAACTTTGCACTCCTCCGTTATCTTGATCATATTAAAATTGTTATTTTGTTTGCAGGTAATGCATCTATCTTCAACTAGATGATATTATTAGTGGTCAAGAATCTTTATTTCAAATACTACAAATCAACTATACTAGACTAGCTGAGGTGAGAATGGTTCTA[T/C]CTATTTTTTTATCGTTATTTACATGTATTTTCAAATAATCTTGGAAAAAGGCCCAGAATTTATTAGTCGCTTTAGGCCTCTAAAAAGCTTGAGCCGACCCTGCAAAGAATACACACGTTGAAGGTAATC…
NSA_000407	GTAATAAGGCCTAATAAAATTAGGTTTAACTAGTTATTGTGATGCTAGCGCTATTGATGTAGATCATTTGTCATTATCTATCTATACATACATATACATACACACTAGGTTTCAAGCTTTGTGTTTAACCATTAGAGACGTGTTTAAGTCTTTTCAATTCTTAATTCTGGTCTATTAAAAGTAACAATTTCTCATTCATAATAACTACTAATCAACTGTGAACCATCCTATTTTCATATTAAAATAAGTTACAAAATAACCATTTAAAAATAAGTTAAGGTTTCCAACATACTTGGATCGAGTTTGGTGGTGTCATAAATAAGTTTTGTCACAC[A/C]TAAATGTTGTTATTACTAAGATGGCAACGTATCCGAATATGAATCATTTGATGCAATCAT…
NSA_000408	AGGACTCAGGTTTGCACCAAAAGTGAAAATGCACAAAATAACTGTGATTAGTCTCTTTCATGCAAT[A/C]TTTTTAGAGTGAAATGATTCTTGGTTTGTATCTAATATTCTATAAATTCCTTTTCTTGTACCTTTTCTTGCTCATCTTTTGACAATGAAAAAGAAGAAATTCAACACAAACACATAGAAGACAAATATAAGAACATCAATTTTATTAATATAA
NSA_000409	CCTTATACAACTACGGTATCAGTTACCTAGATTCCTTTACAACTAAAATAAAAGCATAGCTAATGAAGAATCCAAAGAGCTTTCTATTCTAAACATCATATAATTCTTAGCACTTTAGCTTTCTTCCATATAAAGGATGTTTCCATGGTTCTTATATACATATATACATACAATATGGGCATCTTTACTAATTAGTTACTCCTTCGCACCTTGAGTCCCTGTGTTTAGTTGAACGTTAAACAAAAGGCGAAATTATATA[T/C]TTACCTTGACATATATAGGCATATAAAATCCAGGAAACAAAGGTCTATGCGGCAATGGCAATGCTAACACCTGTGAATTCAACAAAAATTGAAGAACATTTAACTATTATCCTAACAATTGATCATAT
NSA_000410	AAATGTTGGTATTCCTCCTCCGCCGGCGCTGCTTCTCCACCACCACCACCACCCCTGCTTTCTCAAACCTCTACACCAAGTATTCCTTTA[A/C]TCCCCCAAAATCACTTGATGATCAAAAACCTAAAACCCCCAACATCCGATCGCAACATTCCGACAGGAAAAAGAAGCCTCTCTACCGTCCTCCCTCTTCTCTCGACAGGTCCGGCCAAAACCCCATAAAGTCCGATCTCCCCTTCGATTTCCGCTTCAGTTACACCGAGAGCAGCCCTGCCGTGAG
NSA_000411	TCAAGGATAAATCAGTTGATTCGGTAATTATTTCCGACTTGCAGGATTATTGTATGAAATGCTCAGGTCGGCAAAAAGACCAGATTCAAAATCAAATTGGAAGGTTTGACTCGTTTAGAGTAAAGTATTGGTGTTGTTTTCACATTGGTAGTTTTTACTTGTAGTGATTAATCCTTTTTATATATTACTCATCTGTGCTCATTCGTCGTGGATCAACAACTATTTTATGATAAGCTTGCTCTTGTATTTTACTTCAAATTTTC[A/G]GTCTCTGTTTTGATTAGGTACTGATCATGGATAAAGTGACCGTTAAAATTATGTCATGTTCGTGCAAGATGGCTGACATCACAGATGAAGGAGTTTCATGTAAGACGTAATATGCCTGTCTCCGAAAGTTT…
NSA_000412	GCGATCTTTATCTTTAATAACAAGGTTAAACAATCTTCTGTCTTTCACCTTTTGAACCACCATCACTCCAATTACTCCCA[T/C]CAGAATGACCACTGCCACCATGGCCATTTTGTTTTTCATCATCCACCCGCCACCGCCGCTGCTACCGCCTCCGGTGCCGTTGTTCTGTGGGTGTCCCTTCATCCCCATTGTGTGTGTTTGTGGTGGATGGGTGGCGGATTACACAAGGTTAAAAGGTGTAGGGTGAGTGA
NSA_000413	CTTTTAAACAGTAATCCATGTTTTAGATCAAACTGGTTTATACTTTTCATTGATTTGAAGGTTTTTCTTAGTTGTACAACTAATACGTCATGTTTTCCTATAGACCTTTAAATGTTGATAGCACTAATGAGTATA[T/C]GATAAATATGGATTTGCAGGTGAAGGATGTAATGAAGAAGCAAGAAGAACTTCCAGTTTGTAAAGAAGGGGATCTAATAATGGATCAATTAGTCGAGCTTACAAGTAAAGGATGCGGGTGCCTTCTGGTGATTGATGATGATTACCACCTCATTGGCACATTCACCGATGGCGATCTCAGGCGAACACTCAAAGCCAGCAAAGAGGGCATCTTCAAACTCACCGTCGGTGAAATGTGCAA
NSA_000414	TGTGAACTCCCTAGAGATGGGTGCCGGAACAGTACCCGCAACAAAGAAGAAGATGAATGAAGGAGGGGTATTTTTGTTTTTTTAACTATATGGGATAAACTTTTTTTAAATCGAACGCCAAAACTTAACACGCATTCATTCATGGGACACAAATGTGTAGGTGGAGTGAAAAGTATGTGTTAAATGTGAAGATTGAATGATGTTCAATGTGAAGACTAAATGAATATCTGTTGAGTATCTCAACCAACATATACACATAGAGATTACACTGAGTTATATCGGAT[A/G]CGTCAAAACACGTTTTCACATGATTAACGCATCACATAACGTGTCGCCGGCTATAAACAACTAAGATGTCACCGCCACAATACATGACTAATGGCAACAATCTAGTTATA…
NSA_000415	GGGTTGTGTTCCCTTTAACAAACGGGTCGTAGACTTGTTTACCAAATGGGCTGTGTTTGGGTTGACTTTTCAATTAAACGGGTCGTGTTCAGTTTGACCTATTTAATTAAACGGGTCGTGCTCGGTGTGACCTGTTTAACACGTTTAATTTAAATAAACAGGTCGACCCGTAAACTTTTTTTATTAAATAGAACCAGCCAAACCGTTTACAACCCATTTATTACAACCCACAAACCGGGTTAACATGTTCACAACTTGATTACTACCCGCCAAACCATCAACCCGTTTGACATGTTTCGATAAATGGGTTA[A/G]ACGAGTAATATTCGGGTTACACGATTTTTTGTGTGTCCGGTTCAGGTTGATGGTTTTGACAGAATAAATTATATGGGTCGTGTT
NSA_000416	TAACAAGCGAGATAAGACAGGAGTGCGTTTGCGTGATCTCGCAGTTCTTCGACTCTCCTTTCCAGAGCTCTATTCCTCCTTGCAGCATCAGACTGTCAACATAAGTTTCCAAAAGACGATACACTCTGTTTATCATATTC[A/G]ATTGCCTCTCAGTCTTGGTTTATCGTCAGTGAGGTAACAGCAATTTTCTTTCTAGGGTTTCCTAATCTTCTGTTGTGATTATGAACAA
NSA_000417	TAGTAGTGATGCATAAAAGATTCACACTTAGTGAAAAAAATTCTATCATATTTAAAGTAACCTTTAGGTGGAAGTGCTTATTCCATATGCATTGGGCATTCATCCATCTATAT[T/G]AACTATATTGTATATTTATATCTAATAAATAAGTAACTACCTAACGTCATATGTTACAATTTTGTAAGCACAAATTATTTTTTTCTTATTTAAGCATATTTGTATTTTATCTCTTATTTTTAAAATATATCTTACATCAAAATATCATTTTATAGTTTCTAAATCTTAATTACTAAATCTTTATTATTTCTTTTATTCAATCCATAATTTCATATAATTCACGTGTTTTAACCTTACTGTGTGTATATATACATAAAATATCTTACATCATTT
NSA_000418	GTGTCAATATGTTATACAGTCGCTTAGCTTCCTTGAATGTTGGTCTACGAAC[A/G]GTCAAAGGGATGCGTCTAATGGCGCTTTTCTGACAACTAAAGTACGGAGTTTCACCTTCAAATAGCAGTTGGCGGTTGTCTGATGGAGCATGAATGAAGATGCAAGAGGAAGCTTCAAAATAAGGCTTCCAGGCTGCGAGTAATTCTCGAATATCCTGATTTTGAAATGATAATTACTTGAGTGATTAAAACAGAACAAAATAATAATAATAATTTAACTGAATAAGATTTAGCTTCTAATCTAGGCGTTTTGGACTAAAAGTAATATGAATATAGGGCC
NSA_000419	TAACTTTTTACCTATTAATTTGACACTAAGGGTATTTTTGTCATTTCATACGCATCTAACACAAAAAACTAACCTCCATCCACACCAGGGACTATCCGGGAACGAAATTCAAAAACTTGGGGACTATAGGTGTAATTTTAGAAAGTTAGGGACTAAAGGTGAAAAATGAGCAAACCATAGGGACTATCCGAGCATTTTTCTCTATTTTAGATGTTAAACAATTTTTGTTAATTAGGGTTCTACCACCACATTTGTCACCATTTGTTGACAA[T/C]GAAGCGGAAGGGTACGTACCTGAATATGGAGAAACCATAAAAAGGCTTCAAGCAGCCGCAAGAAAAGAAATCCTTCCAATGCCAGGTGGCGAACACGATGATCTTGAGAATGCCCAGAATCTA…
NSA_000420	ATATAAATGACCAAACATAAATAGACATAAAGTAGCTTTTTTATACAAATTATTGGTTGATGACAATAAGTTATATTGGAAAGCCCAATTAATGTATATAAGTAGAAAAAAACCTCTCTTATGTTTATATTTATATAAGCCCATATGTATCTATTAAAATATTAACGAACATAAAC[A/G]AACGAACGTAAACGGGCGTTGACGAACATAAATGAACGAACAACATGTGTGTTCATGTTCGCTCGTTTAATTAAATGAACAAATAATTTTGTTCATGTTTGTTCGTTTATTTAATAAACGAACTTCCCGCTGAACAAGTTCACGGACAGTTCATGAACGTTCGGTTCGTTTACAGGCCTAATTGGCGGCACTCTTAACCATATATTGTTGCTAATATT…
NSA_000421	GCAACAATAGCCAATCCGACAGGAACACGCTCTTCATAAGGATTACTACGTTGAATCTTCTTTGGAACACCATATCTCTCATTGTATAAGTTCCCGTTGTTTGGTTTCTTAAAAGTTGTACTAGGTGAAGATTCAGGGTCGGCTTTGCTATTTGGTGATTCTGGGAGGATATACTTCGTTGGAGTCCAGTACTCCGATGCGTTGCTTGTTTTTGGGTTTG[A/G]TTTTCTAGTCGTTTGTGTTTGTTTTCGGGCAGCTACAGCTTCTTTAAGTTTGCTGATGTCTGGTGAGTTTGATTGTGTGGAATTTTCTGCTATTTGTAACAGTTTTTTGCTTGTTTGACTTGCGGGCATTCCTGGAATCGGTGGTTGCCAGTATAACCAGTCTGTGATTGATCT…
NSA_000422	TTGTCTTTCAAGACTGTGACACAAATGGAAATAGTGTCATCAAATGTGGCCAATGTTTAGCTAGCAAATATTAGTGAATGTTATACTGACAAGAGCTCAAGCTGTTTTAACTTCGATACCAAAAACGGGATGTCTCCAGCTAACATATTGAATGATAGATCCNNNNNNNNNNGTACAAGAGCTCGAGCTGTTTTAACTTCGATACCGAAAACGGGATGTCTCC[A/G]GTTAACATATTGAATGATAGATCCCTAGTAAAGTAATTTAATCATAAATCATAACCACAAAACTTGTTAAAGTTATT
NSA_000423	CTACACTTCATTGATGTCTTACACTTTTTGTTAGACTACCTAAGAACATGTAATCATTCAAAGTGTGCATTATATCCTTCTGATACTTGAATACTCTAACATGCACTCATTAAAAGTGTGCATTATATACTTCTGCTACTTGAATTCTCTAACATGCTTTCTCTGCATCACTGATGTTAAAACTGGACCATATTCTGTTAAGGTTTCCAGAACTTCTTTCAACCACT[A/G]CCGATGCACATGCGGGTGGTCGGTTTGTGGGGTCGCCTGCAAAATGGATCCACTTTTAGAG
NSA_000424	CTTCTGCTTTTGCATCCATGTATTACACAAACCGAAGGAGGTGAGAATTTCCCGTCAGGGAAGTCACGTGCGATCGTAGTCCCGCATTTGGTACATACGAAACTCATT[T/C]GTACCACCAACGGCTTGACGGTGCTAACTTTTATCACAGTGCCACGCACGGAAACGAGCCGTTCTGCAACGTTATTTTGGTAAATTATACTATCAAATTACATAACATAGATTCAACTCATAGTGAAATTAAAGATACCAATGTAAGCTGCCTTGAGGTTCTTCAAAGCAATCATTGATTCGGGGTGGTTGTGCAAGCGGATGTTTACCTTTGTACTTTCGTCCCATTCTTCAACGT
NSA_000425	AATGTATCAACGCTAATATACTTTGTTTGCAGGACACCTGAAGATTTTGAAGTCAAACTTGGGAGTCTTGTATCGGGCACCGTTGAACGGGTAACTCCTAATGCTATAATAGTTGATGTTGGTATTAAGGGTTACAACGGAATCATTACTCCGGAACATCTGGCAGATAACCATGGTGAGTATTTAATTTGGCCAGTAAGTATTTAAGCAACATTGTA[T/C]TTTTTTACCGTTCAACGTTTTTTATTTCTCAATGGTCAGGGCTTGCTACTATAATGAAGTCGGTATTGAAGCCGGGGTACAAGTTTGAAAAGCTCTTGGTTTTAGGTAAGTGTGCATCTTAGATGTTTACACTTTGACAAAAAAGCTGCCATTTACAATATGAATTTGTATTTACG…
NSA_000426	TAGTGTCTCTGCAAGGTAAATAACCATAGCACCATAAAACTCCTAAAACTAGAATGATGGTACAAATTGCTCTAGCCACAATACCTCTGAAATCTGAATGATTGAAATAAACAAAGATTGAATTGTAAATGTTGATTGAAAACTCACGAATCACGATTGAAGATGATTTTTAGATGAGTTATGCTGAATACTGCTGATTTTGTGGTTTGAAGAAAAGTAGAAAACCTCTGAAGAAATAAGTCAAAAGACAAAAAC[T/C]CTAGAAGGCCTTTAACCCGCCTCTTTTTTCTTATAACCCGTTCCACCAGTTTCCTTTTACATCCAAACCCAACATGACCCATAAAAACCTTTGCGTGTTTATGGGATGACCCAACTGGACCCACTACATA
NSA_000427	TGTATAAAGGTATATATAATGTTATAAATATGTATACATGTGCATATGTACATGCACGTACACACATGCTAATTTAAGATGGAAAGGGTACTCTTTGCTTATTACCTGCTGGGGGAGACAAAGCAAGGCATGAGATTGTTTCACATAAAAGGTGTTTAAATCTGATCATTATGATCTGCGGAGCATACATGCCATCCAAGCACTGTGTTTGTTT[T/C]GGATGTCAAATATGCAGGTTTGCGGGCCATAGATGCTGAGCGTGTACTGATT
NSA_000428	TGTGTATTCATGTGTCATGTACTCATGTCATCATCGTTTAGAGAGATTATACATGGATGAGAGCTGCTTTTATCTAACGAGTGATTAAGTACGTGTGGAAGTTTTTTTGTAAAAG[A/G]AAAGTAGTCCTTTGTCCCTGTGTGTGTCTTTTGGCTGCTGCTTCTAAGGGGTGTAGAAAGCTTGAACGAGCCGAGCTCGACCCCGAGCCCGAACCTAAAAACAAGCTCGTTTAGTAAGTGAGCCCGAGCTTCACTTATCGAGCTCGAGCCGACTCGCGAGC
NSA_000429	TTTTCATTATCAAATCCTAGCCATTGATTACACTTCTGTATACACTTGTGTATTGATAATCAAGGGCTAGGATTAGTTCACTAGTGTTCACAATCAAGGGGGTTGTTTACAAATGAACCTAATCCTCCGTATATATGTACATATATGTGTGCATATATATTATTATATACGTACAAAGAGGCGCTCATTTCAAAACCAAGAAA[T/G]ATTAAATCGAATAGTAAAATAGAGGAATTTAACAAACCTGTTTCCCCATTTAGCATGAAGCTCCATGATCAAGAGTTGTTCTTCCGGTGTAATATTGCCCCTCCTTACATCCGGCCTGAGATAGTTCAACCACCTAAGCCGGCAACTTTTTCCGGTTCTTTTCAA
NSA_000430	GTACTTACTCTAGTAGAGTAATTATGTGTAATTACCCTAGGGTAATTATAATTACTCTACTAGTGTTATTTACACAAAAAATAAAAAAATAAAAAAATCTTCTTTTGAGAATCTGGGACTAAAATACGTGCTTAATAAAATGAGAAAAAAATCCCCTCCAC[T/G]TCTTACGTTAAGCCAATTTGTATGTTAAGACCCCTTTGTACCGGAACCTAACTCCTATTTTAATAATATCCTATCTTTTAATTTCT
NSA_000431	ACATAAACATAAGAACAATAATCATCAAACAACATTAGTAACGGATCACCGACTTTTTGTAGCTGTCGGTTTTGGGCACTGATTTCTAAAGTGTCCTGTTTCTTTGCAATTCCAACAGGTAGCATCCTTCCTGTTGTTTGACTGCTCCCTCTCTCTAGACTTGGATCTGACCCGGTTATTCCCTCTTTCAACACTCCTTCGTCTCATGTCTTCATTCAGAAGAAGCTGATCTTTAACCCGTTCAAAAGTAAGCTTAGCC[A/G]TTCCAGACGAAACGCTAAATGTCGTGACTGTTTCCGACCAACTCTCAGGCAAAGAAGACAACAGAAGTAGAGCACGTTTCTCGTCATCAAACATTATACCGGCAGAGATCAAACGCGATATAACAGA
NSA_000432	GCAAGCGTGTTTAGATAGGTTACGTATGCACTTGATGTGTAATACGTCTAGAAAATAGATTTGAAAACATATTTGTGCTGATGGTGTGTGTATTAAGTAAACAGACAACTTTGATGCAACCAACTTTTTTCTTACCATTTAAATAAAATACATAAACGAGTTTCTAGTGATAGCTTATACTAGTATATTTGTTGTGTAACTGATACATATTTTTGCTGAAAAATGGCTTATAT[T/G]TAAAAACATACATCATAGATACTTACATTCTACTTGTTCTATGTATATTTAGGGCTCTTCAAGCATGACT
NSA_000433	AATACCCAATTGCGTTAAGGACTAATGGCACGTGTTTTTTAGTTCGAACAGGGTACACAAATTCTCGGACCGGCCCTGGCCTTTTCTTTAAAAAAATAATCACAGTTTTACTGCAAGGTTGAATTTGTTGATCAAGTCATATGCATAACCTTTTCAAGAAGCTTTTAACACGATATGGGTCCTAGCCATTATTTTAATTATCATGCAAACTATATATTATAAACTAATAATAAC[A/C]TAAAGACCTTTTCAAGTTGACCAGGCTTACTGGTCTAGTCTTGCTTCTTCAATACACCTTTACTCCCATAAGTACCATATATAAACACAAGTTCGCTAGATTTGCAAATATCAAGCTAAATCAAATATAATGTCAAACATG
NSA_000434	TTGAGGGTTCGAGTTTCGTGATGAACAATGAATTAGGATAGATTAGATTGATGTTGAAAAAATTAACATGAGGTAAATGTAAATTTCATTGAAATACAATTGGACCAATTCAAACTTAAGCCTACAGACTTTTGGATAATTTAGAAGGGTTGCAACTGCACTAAATTACATACAAATAAAATTAAAATCGATATTTGTTTTTGCAAATTCCAAAGTGCCCCCACAACAAATCCCAACAGTTT[A/C]TGAGCTAAAAATTAAACGAAAACTGGCCTGCATGTACGTCTATGTTTGCCGATCCTGTTTGTGAAAACATTGTGTCTAACACACAAGTTGACCATAAGGGTTGTTTATCTTGAGTAACTATTTGGCGGTGACAATGCTGCTTCAGTTAAATG…
NSA_000435	AATCTATTTATTCGTTGCCACTAGCCATCATAAAAATATCAATGAACTAAATTTAAGACTACTAATTTCCACCGATT[A/C]CATTTTTTGAGACCCGTTTTAACCCAAAACTAAATTTAGCATTTTTTTTTTAAAAAAAACATCCTGTTTCCGGTTTGAAAAGCTTACCAAACTGGGTTGCAGTTAAAATCATTAATTAAAGACATTTAACCATTATTATAACATATTTATTAGCCCACATCCAAATTGCATTTGAATCAGATTTTGTAATGTCATCAAAAACATTCATAAATACCAACCAAAGATCCTCCTATTAGAACATCAACTTATCACAAACTGTTTTAAACCAAATCCCGACAATCATTGAT
NSA_000436	TCATAGACCATGTCATTGGATACTCTCTATACTCAGAACCCCTGTAAATTCAGAAAGTTTAGAATCTTTTTCTCATATAAAAGATCAGTATCATGCATGTAAGAGATAGTGGTATTAAACAAACCTTTGAACACATCTTTCCTTGCAATGATCAACATACTCCGGAGTATACATCCCAATGATTCCTTCCAAACGCTTTACTAACTCTTCAATCTCGTGAAAGGGCAGTATATCCCAAACCTTTAAGACTTGGGTATAAC[A/G]CGTTTCCTTCATTATATCTATTGTACATATGAGATGCAATCCTTTAACCCTAAATTCTTTAATAAGTTCAAAATAACAGCTTTTACTAACAGAAGCAGCAGTGGAACTCCGTTTTGGCCGCC
NSA_000437	TTCAAACCCGAGCTTGATAGGCTCGCGAGCCTAAATGAGCATGTTATTTAGATAAATATATTAATTTTTTTATTTATGTAGTAAATATATAACTACATGATAAATATTAGTATATATAAAGTTATGATAAAAATAACTAAATAGTATATAATTTGTTTTATATAAAATAATTATATACACGGATGAATAAAAATAATCAGTGAGCCGAGCCGAGCTCAAGCTCT[T/C]TTAAATTAAACGATCCGAACTCGAGCTTAGGTGAGCTCAACTTGGCTCTTTTACACCTCTAATGTTGAGATACATTTTGTGTTTCTAAATTCTAATGACTGTGGGTATGTGAAGGGTGCATTGTGGGTGATGAAGCCGATGGTGTTCCCGGAATTC
NSA_000438	ATGTAGTAGCTGATCCCTGACCGGAGGTTTTTTCGGGTGACATCGAGTACTGAATCTGGAGCTGAGTTGGCTGCCAAGACAAAGAGGATGAATGAAAATGAGAGTAAGATTATTATTGACCTCCTCATTTGAGAAATAGTTTGGGGATGAAAAGTTGCTATTTATATATGGTAAATAAGTAGATAACATATATTTATTATTTGGATCTGGGTTTCCATATAAATTATCTTTCCATATATCATGTTTG[A/G]AAGTCAACGGTCAATTGGTCAAAGCCACTTTATTATCTGCCAGCAAGATTTAAAGTTTGGTGAGAAACAATGAGTAGATCTTGTTTGATTACAAAAACATAGATACTTATTCAAACATTGCTAAAACAAACAACATCGTTGTTCTTT…
NSA_000439	CGCATTTTAAAACCAAGGACAATCCTTAAAAGCACTTGTTTTTATTTTAAACGGTGGAGAATTAACACAATACCTCTTCTGCCAAATTTAAGAATTTGCTGGAATCATCAGGACCATAACCAGATGACCCTAA[T/C]GCTATCATTCCTGGTGCAAAGCATGCCAATTCATCCATCTGCGCACATAAAAAGATATTACAATCTCTAGATATTCATACGGAAACTTTCAATATTATTTATTGATATCTAGGTATACTGACATTACCTTATCGATCAAAGAATTTCCTATTTTTTCGGAGATGTAAGTAAAAGATGATGGTGCAGTCTTGCGGACCAAGCTCAATAGACCTTTCATTGATGTCTCC
NSA_000440	AAAGAGAAACCGTCCACAAAACCAAACTGATGACTGGTTTTGACGGTTTCATGGTTTGAAACTGAACTATAAACACCCTTTCCTTATAAGATTATCAACACTTTGTTTTTTTAAGCACATGTACCTTTATTATGTTATTTGCTTTTATTATGTGACCCGATCTAACGCAACAGAAAAACATCAATGGCGAGTTGTTGTAAATTTGACTAACAAAAAAAGTTAACACCATAGAAAAAAAATTCATG[T/C]TTCGCCACTACTAATAAGCATAATTTATGTAAAGCAATTTGTCTACCAACAACTGAAATTTCAAATCGAGTCAAT
NSA_000441	ACAAGTAGCTATTATTATTAATAATTAAAAGATCCTTGAATTAAATAAGTTAAAATTAAGATAAAAGACAAATCTTGGAAATGGGCTCAATGAGGGACATAATATATTCATGGAAACCGTAC[T/G]ATCAATTCTAGTAACCTGAAAATGACAATATTTTTATATTTTCACAAAGATTCATGCAATAAAAAAAGAAAAAAAATGACATAAAAATGGTCAAACAGGATCGAAAACAAGCCGGAAAAAACTCAGAAAACTTGGAACAGAAACATCAAAACAATTGTTTAACAAGACCGATGATA
NSA_000442	TCCAATGAGAGAGACTAGATTTTTATGCTTGAGATCAGAAAGCGCTGAAATTTCCGTCCAGAACTCAATGTCTCCTTCCCCATGCTTACGATCTAACCTCCTCGCAGCAATCTTTATCGACTTCCCCGATCGTTGGAGTTGTCCTTTGTATGCTGGTCCAAATCCACCGTGTCCGATGATGTTATCATCATGAAAGTTATTGGTGGCCTTTACTACGTCTTCAAGTGGAATTTGTAAGTGAGCAAACTTGGCGATTGTTGTTGTCATGTTTCTGTTTATCAAGTTAAAAAAAAGAGTTCAAAATCAGTGGGTTACAAATGAAT[A/G]AGAAGGTAAAGGTAACATATACTTATGATGGGGCAACCCCAATATATGTGAAATTTTTGTTTTTACCAAAC…
NSA_000443	AACAACTTCACAAACTCATCACGTTCTTTGGCAAGACGCATTCCATGACCTCCACCACCTGTTGTAGCCTTTAGAGCATAAAAACTATATTAACATAAGCTTTCTATTAAAATCAGCTGCATTCACTCAGCATTTAATGTAAATCAAAACAACATACCTTCGATTTTCAAAATTGTTTAGAAAAGATAGCTTGAATCAGAAATCGTGAATGGGATTTAGGCAAGATCGATGGAATC[A/G]GAATCGTTTTTTGAAAGTTAGGGTTTCAATTAGAAATAAAGATTGATCTGTTCTTCAATTACGTATCGCAATCATGGAAACAACGATTTTAGATCGCCGAATCTGTAACATCATTG
NSA_000444	ATATATAGATACCTGTCTTTTGCTACTAAGGAACCTTTTATAGGATCATCTGAGTCCAAACATTTCTATCAAATGTTAAATGAAAAATAAATGTCATTGAACGCATTCAATGCATCTTATTCGGTTTAAATGTTTTAACTAGATATTGAATTCTGTTTAAGCTCAAACATATGAACTATGGGAAAATAATTGGACCGTGTATGAAACAACTGATCTGGAAACCACTGATGAA[A/G]GGGAAACAACTGATCTGAATCACCTGATCAGTAGAACTACTTATAAAAAACAATTGACCAGTGAACCTGTCATCATCTAGATCTGAATTCATTGACCAATTTTCCAATATGAACTAGGTGGACGGATATTAAGAAAATTATCAAACTGCAAGCAATTAACTA…
NSA_000445	TAGTTTACGAAACATATTTGAAACATTAACCGAGTTCTAAAAAATCTTTAAAAATGGAAAGGAAAGTGGTTGCAGATCAGCCCAAAGTCCCAAACCGACCCATTTCAGTATGCACTAAATTTACCCGTCTAATCTACAACATACACCACACACAAATTACATCATTTGGTTGGGCCCATGGTTATAGAATGATGTATTTGTCAAATATCTGAAATACCCTTTGATGACCAAAACAGTAAGAGAACCTTCTAGAACA[A/C]AAATCAATATCCTCAACAGTATGACTGACGACAAAGACAAATACATGATTGTAACTACAAAAGTTGCAAAAGAAGAAAATACTGAAATTTTCTGGAGA
NSA_000446	CAACTTTTTCCAAAAGTACATGGATGGACCCTGTGGTATACACTTTGTAACACATTTAGTCACTAAACG[T/C]TGGGGACTAAAGCGTTACAAAGTGCAAACCACAGGGAGCATCCGTGTACTTTTGGCAAAAGTCAGGGACTAAATACGTTACAAAGTGCAAACCACAAGGACTATCCGTGTACTTTTGAAAAACTAGGAACTAAATCCAAAATTTTGGTTAACCACAGGGACCATCCATGTACTAAGAGAACAACAAATATGATTGTAC
NSA_000447	TCCTCAAGTTTTGAATTTTAATATGATTTGGTAGGGTTTTAGGGGGAATTAGTGATCAGAGTTGTGAAGTTGGATTGATTATTTGTGGGTTTTTGGTAAATCTTGATCCCAAAGTTTTGATTTTTAATGTGATTTGCAAGGGTTTAAGGAAAGTTAGTGGTTAGAATTTGAATTTGGGCTAATTA[T/G]TGTTTTGTTACAAGCAGTTGCTGCTGTTTCTGATGGTTTGAAGGCATGGGAAGTGCTGAAAGGAAGATCGCATAGTATCGATCTTATACTGACTGAAGTCGAGCTGCCTTCGATCTCCGGGTTTGCTCTTCTCACCTTGATTATGGAGCATCAAGTCTGCAAGAACATTCCCGTCATAA
NSA_000448	GGTTTCCCATATTGGGATTTGTAACTTGTAGATTAAACTTCTTGTATGTTATGTACTCCATATTTTTTTTCGATTTCTATCTTTTCTATAGAGGACGTTTTTGGCAGGAGGCGATGTTTAAATCTAGTTTGATTGGCAAACTTGATATGGAGTTTAAGTAAGTAGTTTAAGAGTATTGCATGCATTACTTCATTTATTATATGGATTCGTCATTCGTTATAAGGTATATAAGTGCAGCAAAGGGGAGTGAGATTAAGTTGTTAAATGCGCAACATGGTAGCTGTTTAATTGTTTTAAACTTGTCTTCGGCATCATTGATTGAAATTCCGTTCCTTAGTAGTTCAAACAAGATTTTATCATTTATATCAACAGTTAACTTCG[T/C]GTTTCACAATGCA…
NSA_000449	GAACTTTGTGATGTTGACCTGAAGGATTTTAGCCTCCAAGGTAAATAATTTTGTAGAAACGAGTTGAATAATTGGCTAAAGGCGACATTATAGATAAATAAGTGGAAATTCTCACATCATTAAGTTTGTTATAATGTAACTGATATGCTTTCTTTTTCTGTATGCAACTATGATATCGGGGCTGAAGTAGCTTATGGAGATGAAGGTGATCTTCCTTGCTTTTCTATATTTTCTTTGTATTTTATTCAAATAAAATTGAATAGAAAGTAAAAATAAAGGCAAACAGCGGGTTCTAAGTTCCGAACC[A/G]CTAGACCCTGTTTTTCAAACTATAAACCATGGATCGAACCATGCATATCTCAAACTGGTCAAACA
NSA_000450	TAGAAGCAAAATCTGTTTTGAAAGACTTCTTGAGTAAACCCAGCAAGTCTTGCCATAGCTGTGAATGTAAAAACCCGAAGATCACCAAACCAACGTTTGGATC[A/G]TTTCGTATGGTTAGTTTTTAACTTTTTATAATGTTTTACAGTATTTGGGAAACAACTAAAGGAAACTGATATAAAGTTACTTGTATACGAACGATTCGGTTTAGGAAATGAGTGTTAAAGATGCGGAGAAGAATCATATAAAAGGTTATCAGCTGGGAAGTAGTCGGGACGAGGAAGAGCTTCTAGAAGATGA
NSA_000451	GTTAACAAAAAAGACTAAAATACCCCTGACTTAACGAAAAAAATTGATGGGGTTAACGAACCGGATGAAAATGGCAAAATTTTGAACCTTTTGGATTCAAATGCGCAAAAACAAACTTTTAGATGAAAGTCGCAAAACTGGCCAAACCGACGAAAATCACATTTTACCCTTTAAAAAAATGTGTAACTGTATCTTTGTGAGTGGTTTAAGTTTTTTAAACCTCGTTGTTTACTACTAATAATATTCTGGTTGAATTTGTGAAGTCTAGTATTTGCAACTTTGTCAATATAACTTGTGTTCGATTTTGGCAGGGGTATGGTACCCTGCTTATGGAGGAAGCTGAGCGGATTGC[T/C]AGTAGGGAGCACAGGTCAACGAAGATAGCTGTTATTTCGGGT…
NSA_000452	CGATTCAGTATTGAAAAAACCGGTACAGGAAATTCGGTACTGGTACCAAGTATCAAACGCTCATGCTAACATAAAATCATAAAGAGGTTATCTTCCTATATAACAAGTTTGTTCTTTGCATTTTATATAACTTTTTAAATTTATCTTTAATGTATTTTTTTAAACCTTAATAAGTTCAAACCCTGAAACCAAACCGGAACTAAATTGTTAGTAACAACTCGGTTTGGTTCGTTTTAATTGTCAACGGCTTGGATCAAAAA[A/C]TGTTACTAACCGTTTGGCTCATGGTTTGACTTAAAAATCGTGAACACCCCTGATAAGAATAAGGTTTTTACTGCTCTTTGTCTATCTAAGTTACACTAGATCTTTTGTTGGAA
NSA_000453	CGAAATTAGTAAAATAACGTTCAAATTACTGCACTTTCACTTTTGCCCCCC[A/G]AACGCCCACACATATATACATTATATGCGCATACCGCAAGCGGGGCGTTTTTACCTATATTATTCTATTCTACAAAAAGCTTAGCAGAAAACATATGAAGTCGCGACATAGACAGTCCACGTTCCCTAAAAAGTAGACAAGACTATTCTCGTGAAACAAATTAATAGATTAAATCCTCATTTGTCGTTAAAATAGCTATTCACGCAAATCAACCATGACTCTAAAGTAACATCTCTATTATCTGCTACCAGCACATCACCAGAAATGTGAAGATAAGCAATAACTACTATAGCATATGTTTAACTAGTGTATCCTCAAAGCACAA
NSA_000454	GTTTATGTAATTTTATAAATAATGAAGTTGTATGTTTTTTTTATAAATGTTTGTGTGATTTTTTTAAATTTTGTATATATATTTTTTTTTTATAAACTACCTTGCCACGCGGTGCACCCAACCCAAGCCCAACCCACGCCCCACCATACCCCGTGGACACGTACCAGGCAGTGGGGGGGGGCTCCCATTCCACGTGTCATCACTCGCCCCAACCCACGCCCAACCCAAGCCCCA[T/C]CATACCCCGCAGTCTTACAAATTACATTACAATATTACAATTTACAAAATTGAGATAGTAATTACCCTTACTATATCGACTTTTAAGAAGCCCAAGCCCAAATCACAATACGCCCCACTTGTAGAAACCC
NSA_000455	CAAAACCAACCCATCTAACCTTGTCCACTTGCAGGTGTTGTTGCTACAAAAACAACCCATTATGGCCCAAACCTGTTCTGGTACGGGTCAACAAGTCAACTACTCAAGTCAAGTTGGATTGAGCATAAACACTTTTTATCCAAAACTGTAAAAGATTTTGTTGATAAGTAGGGTTCAAATATGCTTACAAAAATTATCATATTTTAACGGCATTCAAAACCCAACTGACCC[A/G]TTTCCATATAAACTAATTTTCTTATTTCACCCGCTAGATATTAAATGCAACCCAAGTTGACCCGTTCATAAGTAAATGGCCAGAACTCGCCACCTGTACATAC
NSA_000456	TTAATATATTTTCTTTGTTTTGTTCCAAACCAAAAATGAAACTTCCTCTACGAACCCTAACAACTGTCATTGCCATATCATGGACATTTCTGGAATTCTAACAGGTAGTTTAGGTAATGTTGTTCAGTTTTTTAATGGTTATACAGTTAATGTGTTTGACATTCTTCTTTTTAGTTGAACAACCACCTCCTACATGTGCTGTGTTTTACTTATTAATTTAATTTTGAAACTATAATACTTTGTTAGGTACATCCCACACCTATATAAACCATGCAAATTGCAATTCATTAGCATACATTCGTATTAACTGTTCACCAAATTCTAAAGAAAAC[A/C]AAATCAGTATTTTCATCTCATATAGTAAGGTTCTTATCCAACATAGCTATGAAAAACCTCAA…
NSA_000457	CAACGCTTCCATCTTAGTCATGTTTCTATTGTTCAAGTCATCTCTCCGTCACTTGTAATTTTATATTAACCCTATGAAATCATCATGTTACAGACTTTAACATTTCTGTTCTTAACATCAACTTCATTAGTTCAATCCATCTGCCACAAAGGTTGTGATTTAGCTCTCGCTTCATACTACA[T/C]TGTACCAGCAGGAAATGATATCAACTCAATCTCCAAATTCATAAACACCAGCCCCACCAACATTCTCAAGTATAACCCGAACACCACTTTTCGTCCTTTTACGAGGATCAACCTGCCGTTTCGTTGTGA
NSA_000458	TTAGTTAAATCTCCTAGCAATCCGATCAAAAAAAATATCCTAGCAATGATTAGTTACCTGAATTGCAGGATTTATTGTAAGCAGAATCGAAATCCC[A/G]AGTCCATCAAACGCCTCTCCCCACGTTCCCTCTGAAAGGGTCTTCCATAGCCCTTTAGATTTCCCAAAATCACTTGTTTGCATCCTTGACGCAGCTGTATCCAACGGCTAAACAAACACCGCATATTTAATACAAAAAAGCTTATTTGTTCTGACCCGAAACTCTACATGCCCATGTTGCCACACGTAATGTATACAGTAAGACGTGCTAATATGATTTTGACTAACCTGTGTTATTGCAACGGTAAAAGCGCCAGAAACAGCAGCAATAAGCAAGTTAGCTTTGGTCC
NSA_000459	GGCTAATATAGTAAAAGTGATATAATCACAGGGGCCAAAAACGTAATTTACTCTAATCATATTAATAACATAATCCCCCACTCACTCCAATATGACAGCATTCAAAATT[A/G]CCCTTGATACATATGTGATTATGACCTTTATATATAAAGGTTAATTAGTATACATCTTGCAACAATTAGTTACTCGTCAACACAAACCGTGTGCTTGAACTAATGATAAAAAAAAATATAAGTTAACGATAACTTACACTCATGATTATAATTTGTAAAATCCAAAACCGGATTATCTCCCATTTG
NSA_000460	ATATCGGTCAAGGACCGAAATTTGAAATATAGGATATTTCGGTGAGAGATATCGGTGGGATATCGGTAATTTTAATATAATGCAGAATTTATATATATAGCAGTTTAACACCAATAATTCAGTGATATATCGGTTATATCGGTCAAATATCGGTGATATATCGGTCAACTATTACCGTAATAGTTGGGATTATTTAAATCTCATTTTCCATAAACAAATAAGAAATTTAATTCTGTAATTGTTTCAACCATTTTTAAACTTTAATATTTTGATACAATTACAATACATGTGATTTTATTAGGTTGAGCAATTAGAAAGAGACGTTGCTGA[A/G]CTACAACAGACCCTTGCCGAAAAACAGGAACAAGAAAACGCCATGCTTCAGGTTATTAATTTAA…
NSA_000461	TTCGGCCAATTTTTTCGCAATGCAAGATGTTTGATTGTTTCATGAGCAAAGAATATATTAGAAGTGGCAAAATGGATGGGTTGATTTGGGTTTGTTACTAGGTCAAAATGGGTTTGGGTCAGGATGAGTTGATTTAAAAAAAAGTCAGAATGGGTTTGGGTCAAAACCCTCATACTAAAGTCTAAAGTC[A/G]ACAATTATTGAGAAAAAAGCTCATAGTTTCATGGCTTACATGAAACCGCAATTAGACAGAAATGCACATTCAAACGGTGATAAGTTCCACCGACGATTAAAATGGTAGCAAAAAAACAAATTACTAAAAAAATATATACTTACATAGTTTTATATGTCTAGAGGCCATCGTCAAAGTAATGCATATTATCTATACCAATCCCTTT…
NSA_000462	CCCACTCCAAACACCCCGAAATTTATCAGTTGTATGTAATCTAAATTCAAATAATTCTCTCTCTCCCACATGACACAAACCCCAATTCCTAGTCTCTTTTCTACTCTTTTTCCACAACAAAAATTAGGGTTCCACCACAAAGATTCCCACCCAATCCACCCACCTCCGATCCAAATCCCCCACTTCAATCCCACTTCTCAACACCCAAAATCCCCAATTCAACCCTC[A/G]CCAATCCAATTCCCGAAACACCCACAAAAAAACCAGTCTTCACACCACTCAAAAAGCACAATTTCAAACAAAAAAAAAAAAAAGAGTTTTCTTTTCCAAAACGTACACGTGAAGCTACTTCATGCTCATCACACCCTCTTTCACACTTTATTTTCATCAAGTTTCAA…
NSA_000463	GATAGTACTTGTGGTTTATTGAAAGTAACACCTTTGAGTACTAACAGAAAATTATGTAAGGGTACTTCAGTCATTTTACACTGATTTTACATAAAAATTAACGGCAGTTAGCCTTGATACTCAAAGGTGTTACAAAATCGAAACCATAGAACAGCAGTTGATTATTGTAACTACTAGCATATGAACTGAACAGCACCTAAGAGTCCTAATTAATGTGATTTATTTTTTATTTTTTTGTAATTTCAGGGCGGAGCATCTGGGTCCATGACCGAGCCTGCACAAAGTACACG[T/C]GATGTTGATCTGTCACCTGGACAGCCTTTACAACCGAATCAGTCTGGTAGCCTTGGTGTAATCGGTAGAAGAAGCCTTTCGGACCTCGGTGCAATCGGAGACAA…
NSA_000464	GCAAAGAGCCAGGTAATCAAGTCCATTCAAAAGTTTCTAATCTTTTTATTTATTGTTATTGCTGTAACTGATTATATCCTGCTTTTTAGTGTGAATTTACTCTTGTTCAACATCACCTTCTGACATCCCTTACAATG[A/C]CCCTATGTGAATTATTCATAGTTGCCAGAGAACCGTCGAAAGGCAGATAATCCTGCATTGCAGAAGGGTCTAAATGCAATTACATCATCCTTCAATTACATTGGTAATGCTCTTGAGGTAAAGCTTCTGATGTACATGTTTATTTCAGCTAAGTCTAAATCAGTCGATGATTGAAAAAATAATA
NSA_000465	ATTAGTAGTTTTAATTAATGTTTAAGCCAAACTGGATTTAAGTTAATTGTATATACATTATACAATTCTTAATGTAGTGCTTTTGAGATAGGTCATATGGCAATTCAAGTAAATTGCAACGAACGCTGCCAATGATTCACCAAAATCACCTTCCGCTTGTTGGAGTTAATAGCAATCACCGATGCTATTGCAGCGTTTCAGCCCCTGAACCTACTGTTTCAGAGAGTTCCTCCACCTCTATAAAGTAATTATTTTGTGATATAA[T/G]GATATTTATAAGTTTTTCAGCTATATTTTTCGGGTAATATAACATGTTGGTCTTGAATAGTACTCCCTTCTTTAACTTAAAATGTATTTAACAGGAGGAGAATTGTGTCTGGAGTCCAGCCAACAGGATC…
NSA_000466	AATGTGCAGGCGGGGAGAGATAGATACACCCGACATCTTTGAATTAGATGGTGCAGAGTCATTAGGTTCTTATTTGGAGATCCATCAATGTTCTGATACAGCTCCAGAACTTCTACAATGTTCTATCCAGTGGTATCGTTTGGCATCCGAAGATGGCAAAAAGTGCCTTATTTCAGGTATTTATAAACATCGGATACGATGAAAATTTTGCATGGTAATAGTACTAAACAGCAGTCATACTTGTTAGGTGCCACCAAACCTATTTATGCTCC[T/C]GAACCCTCTGATGTTGGCCGAGTACTTCAAGCTGACATCATCTCAGACGGGCTCAGTGTCACGCTGACAACATCTGGTCCCATTGATCCTGGTTGGTGTCTTTTTATGTTCTTTCCTTTTTA…
NSA_000467	CAGTTCAGTGTAAAAGTCGGTTAGTATGAGTTGTACTTAAAACACTAGTATGAAATGAGAAGGGTAGCTATGTTTTGGTTAAGTCGATCTTTCTTCTTCCTGGATAATTCTCTCTTTCCAAAC[T/C]ACATGTAACAGCTATCGGATGAAAAATCTCGATGTGTCAATTTGTTTGTTATCTTATAATCTTATTATATATTTAATTGACATCTCAAACTTCTTAAGTGTATATG
NSA_000468	ACGTTATTTTGCTTAGAATCTATCATTGTTCAAACCTATATAAGATTTACCCTTTGTATTATACAGAACCGTTGGCAGTTACCTGCACGATAACTTTGTAC[A/G]GAGCCAAGAAAAGGGGGAAGAGGCAGTTGTTAACCTATCCCAACTTTTGAAGAAAAAAACGAAGAAAGAAAGCGCGAGGTTTTTCTATCAGATGCTGGTAAGCCTCTAACCGCAACAAAATCTATACGTTTTTACTTGAGATTAGTTTGTTGCTGTTAGTATTTAATTTGTTTACTTGTGTTTTAAAAAAACAAAC
NSA_000469	TCTTTGGTTCGTTTTTTTTTAATTCTGTTTGTGTGTGTGCGTGACCTAACATTTTACCGACAAAAGAATAAAGTCCCATTGTCCCAGTTCAATTTTGTCAAAAATTTAGAGTTAAATACGAATTTATCCAAACGTAAGAGATCATATAATACAATCCATTTGTGTATAAAGGATTTTGTTTCTTTTGATTTTCTTTGTGAACTGAAATGGCCTGTATTGTTCGTACAATCGTACTT[T/C]ATATCATAGTTATTTGATATTAATAACACTGATTTACAAACATAGTGTTATTCCATGGACTTCCCATACATATAAATAACTTCGATGAAAGAAGTCTGTGCTACAAATATCCTGATATTTTACTAGGCTTGTGCTATATTTCTAGTAGGCAGTTCTCT…
NSA_000470	GTTTATCATAGAGAGATTATCGTTAGGGATCGAATTCGGTTTCACCATTTTAAAAACGGGTCATGTTCCTGCAATGATTATTGGTGAACTCAATATTCTTTATTCCACATTTTGCCTGTGTACCCCAAGTGTTTGTTTCTTTTAGACTAGATTATGTTTGAATAGAGTTTATTGAACAACATTCATATCTCAT[A/C]ATTATAGAAGGGACAACATCTATATCATACCCTTCAAGGGGTGGCGCAATGGTAAGCGCCTGATTCCCTCTAGTTCAAATCTAACGTTAACTGGTTTCGGCTTTTAACCACTTTAAGGTTGTGAGTTTTGCGTTGTGGTGGTTAAAAAAACATCTATATCGAGTATATCTCGATTTACAAGTTGATATGGCATTTTTTGTT…
NSA_000471	AATAATTACACGCTAAAAAATGTTATCAATATCTATACAACCTAATAAAAGCCTTAATTAGGGGACACATGTCCACCTACTAGGGCCTCAATTTCTCATTTTCCCGCCAAAACTAGCATCCCTTGATTTCCCCTGAGGTGAAGGTCA[T/C]GCGGGATCCATTCGCATTCATTCGGGTCGAATTGGTTCTCATATATAAACACATAACCCGGCTTCCTCCTCACTTTTTCATCTCAAATTAGGGTTTCTCAAGCCTCTCTGCCTCTGCTCTCTAAGACTCATCATAGATCTGCGTATAATCCATCCGATTCTATTCAAGGTTAGATACTCCATATTGGAATTATAAAATCACGATGTTTATCACTGATTTGTTTTTCATTCTTCATGAACTAGGGTTT…
NSA_000472	ATTCCAAGATCTAAATAAAACACAATTACATTCAATTCAAATACTTAAATTCATAATTCATATGCCTCTAAATCTGCCCAAATGAATGAGCCAAATACGCCAATGTTCCAACAAGTGGTGCATTTGTGTACGTTGCCGGTTCCGCCTGGAAATAATCGGATCGTTCATCGGTATAACGGTCATGTTCATCAGGTCCACCGAC[T/C]ACAGCTCCCACGAGTATGTTCGGGTCTGGAGACTCCGAATGCATGAAATTAAACCCTGACCCACAATCGATTTTAGCTGGATGAGCAGAGACTGACGGCAGAGACGATCCCCTGTGGTGGATCCTTTGTGGGTATCGTGGACCGTATCCTACCATAAACGACATCCTCATTGGATTATCACCGAGCAAGTAG…
NSA_000473	AACCCAAATGAACATAAATGAATGAAGCCTTTGTTCATGTTTGTTTGTTTTACCTATCGAATGATATTTCTTGTTCGTGTTTGTTCATTTATTAAACGAATGAACATAAAC[A/G]AACTTCCCGCCAAACCATTCGTTGAACGTTCGATTCGTTTACAGCCGTAGACATTATTTAGTGCCACATAGCCAAGTTATGGGTAAAACGAGTGATAGATTGTTAATTTTGCGTTTTTTTTCTCAACAGGGAAGGAAGTTAGCAAAGCAC
NSA_000474	TATGACCCCACTCGTATAATAAATGACACGTTTTGACCCATTGCACAAGACTTGTTCATTTGCCCATGTCAACTTAGTTGACGGTGTATTAAAATTTTGGACCCGCCACTGGTTTTTATCATCCTTAAAATGGCTTCGTTTATCCGAGATTCTGAGCCCATTTTGACCCACCCATGTATAGTAAGAAT[A/G]ATGCCAACAAAACCAACAAACTTCATAAATAATCTAACCAAAAAACAACAGTTGAATCTAGAGTTAAATTAAATGTTTACAACTAAAACTATCACATCCTAGAGTAAGGCAAGAACCACGGTGGTGGCGTGA
NSA_000475	CCCAAAACACTCACTGTATAGGCCCAGATGGTTCACCTTTATCTTCTACAATTTCCACAGCAGCATCATCCGAACTGTTGCTAGAGGTCTGGATCGGGCTCTGGTTCGGGCTGGAATCAGATGGCACTGATTCTTCTTCTTGAGCTGGAACGAGAAAACTTTGCATTCTCGTAAGGTAA[A/C]TTGAGCTAGACGGTTGTGATCTCATGTGCTGAGTTGTTGAAACGGATGGACCGTCAGGATCAACCGAAATGGTTGACGGGTTATTTAGGTTTAGAAAGGGAAAGACTATACAACGGCATCGAGGACATTTTGTGTTTAATATAAGCCATTTATCGATGCACGCCACATGGAAATTATGAGCACAAGGAAGCCCGCGAACCTAGAAATTAATTAAT…
NSA_000476	TTGTATTCTTCATGCTCCTTTTTCCTTGGTGCTTCGTTAATAGCATGACGGTTCTTCCACATTAATGGTACAGGAGGTCGACCAGAGACTTGATTGTTTTTTGTCCTCTCGTTTTTATTTTCAGCAGAATTATTCTGCATCGAAGCCTTCCCGGAACCTTTAATCTGGAACGGATTAAGCTCTGTGAAAAGGTTTTTATTATCCTCCACACTGCTCTGAGTATTATTATTATTATATGGGACGATATTAACATTCATTCTTAAGCCACCACCAACTGCATTCGGCCCACGGCCGCCTTTATACAGAGAACTGCCAATTGCTGATGAGGGAATATGATCCAACTGACTAGAAGGCGAC[A/G]CTCTTTTCCCTGCTGCTGGAGACGCACCAACAACGGT…
NSA_000477	AAAGTGTACGTCCATCGGCCGAGGAGCATGCAACATGCTGCACGAAAATAGTTCCAATACTTTAACATCTGTTGTAAATTCTTAGTTCATGTTAAAATACACGGTTAGCGATAGAAATTAACATATTGACAATATTGTATGTTTGACCTTATATATAGGAACCATGCTAATAATATCCGCCTTTGTGAAAGGAGATGCCGAATCCATATCATAGTCC[T/C]TCGGAACAAGCTCAAGACCAACCTGGTGGTATACGCTTTATTAAACTTAATATATCATACTATCAATATATGAAAGTTTAAATTTAATTCACTTAAAACTGTGACATACCTTGTGGCAAAGTCCTCGAAGAATGGAAAACTTACGCAGATCGGTACGACTTTCGTTTTTCAACTGGT…
NSA_000478	ACATATTTTGAACTTGAAAACTCATGTATCTAACAACAATGAATATTGCTGATTTTGATTCTAGAACAAGAAGCTGGAGTGGTTCATCTTGAAGAAGATGGTAAACCACAAGATCGAGTTGAAGCGGCTTCTAGGTGTCTTCCACA[T/C]CATCATCCTGCTACCACTTGGAATTCTGAATTCCGCTACTGGAAAATCCGTGACTATGCATACGCTTACAGGTCGGGCCTTACCACACCGTCAATGGTAGGTTCAGGTGTCCCCATGTTTCGGACGCTTGTTTAATTCTACTAAGAAACGTCGTCCACCTTA
NSA_000479	GATAACCGTCTACTAGTAAATTACTAATCTTCAAGCTCAATAATCTTGACCACAGAGTCATCCCCGACTTTCTGGCAAACAACAACCCGATCATGCGGCTTTATCACACCGATGTTTCTACCATGATCCAACGCCACCTTTAAAACTGTCTCATTTGTAGCACCTGTAGATTCAGCCTGCAAAAAACCATCCATTAGTTTATCTTTTTCTTTTTATAAAACAAATAGATGTTTTTTGCATTCGTTAAAGAAGTTCTTACAGCGTGTCGAGGATCTGCAAGCATCGGGAAAAGACCTCTTATGAT[A/G]AGCGATTGCCTTGCCTTCTCATACAAATCACCACAAGAGAATCAAAAACAAGTTTTTCATAATTGTTAATTACGAAAAAAGCCGATAACA…
NSA_000480	GCATATCAAATGACAAATGAAACATATAAAGGTGTGTACACATATTCTCCTGTTCCAAAACATCAACCACCAACACATGATCAATCGGTACCAACTTCCTTATCGCTAAGCATTTAATCGAGCAAAATAACTTCACTTTCTATCAATCTAAACTATAAACAACAGCAATCCAATCTTAATCCCTCACACAAACTAAGCTCCTTACTCAATCAAACTATCATAAACACGTATAACATTTATAACCACATCAATATTCAACACAATCAGTATCTGATCTTCATTACTCTCCAAAAAAAATGATCTATCTACTCAATCAAATCATCATCAACACATGTAAAATT[T/C]ATAACCACATCAACATTCAACAAAAACGAGATCAATCAAACCAATAGGAAACG…
NSA_000481	AACATTAATCTTACATTTGTAACATTTTCATTTACTTTTTAGATTTTTAGGATTAAAAAAATGGGCGATTCACTTGAGTTCGATGCACAGTGCAAGTGTGCATCCAAATCCACAAAATTATGTGATATAATATAAAAAGAGTACAGATGAATATGGGATGTGTAAGAAACTATATAATGACAAGAAAAGAAGTGATAAACATATACCTATGATCTGATATGCGCCTTTCGGTTTTAGATGCTGAGCTGAGAAGAGATTCTGATAAAACTTTTAATTTATCAACCTGCATAACATAATTACTAGTTTTATTTACATG[T/C]CAAACCCATGCACCAGATTACATATAAATCAAGGATAATAAAGAGAAGGAATAACACATGATGCTTACTTTATGAGCA…
NSA_000482	GCCCGAATCCACTTTGACATATTACCCAACCACTCAACCAGCGCTTTTTGTAGCTGTATTTGTTCTAGATCGCTTAATCATATGATCTAGAACAGCATGTTTGATCACAGTTTGTTGTGATTTTGCAGTACAGTTATTCAGTTAAGGCAATCAAAAAATACAAAAACATTCTGAATCTTACAATGTGCACATCTTTAAGAGCATTAGACGTTGATTCATCAA[A/C]GAAAGATTTGGTATGTCTATTCTCTGAACTTAGACTTGTGATCCGTGAAACCTCTGAAGCATGTGGATCTTTGTGTATGCATGATATTACGGGAGAAGGGTATGAGTGAGTAACTTTGCACAAATTAGGCTGCGTTAAACCTATTTTATTCATTAAAGTGTCTCCTCTAAGT…
NSA_000483	TCGAGCCGGGGGTCTCACTGGAAGCAGCCTCTCTATTCCTACGGGATAGATGTAAGGCTGTCTACATCTTACCCTCGTGTATTTTTTAAAATAAATAAATATTTTGAATTATTTTTTCATTAACCATACGAAAACACATATATAATTACCATAGGAAAATAAAAAAC[A/G]AACATAACATGAATGTAAGTGGTAGTTTGTATTATTTGTTTATAATATAATAACATAATTTTATAGATACCGTGTGATCAAAATGTGTAAAATATGTGTTGTGGGCCAGGCTGGGATAATCTTACCCGTTTTGGCTCGCGCTTAAATATTATCTGTTTTGACCCGTTACCCACCCTAGATGCCCATTTTTCCACCTTTATTTTC
NSA_000484	GTGGTGGTGAGGTTGATTCTCTGATGATGAGTGAAGGCAAAATAGTACACAATTACACACATGAATGGCAATTTATAAGAGCATCAGCAAAAACACGCCATACTCGCCTCCTCAAGAATCACACGCACTTTCTCTCTCCTCCCACCCATGGACAGGTTTCTCTCTCCTCGCCCTCTCACTTCCAACATTGACATCGATGCAGCTACAAACCATGGAATGCGGATGGTCTAA[T/C]CATATACAATAACTTTGACATCTATACCCCTATATATCTATCATCATCCATATGTATAAATGTCCAAAATTGTTCCTTTAGTTTCATACTTGTTGCTTGCATATGACTAAAGTGTGTTGTGTACAAATAACGGCCCAGTATTTTTGT
NSA_000485	GACAAAGACCGACAACACCCTCGATAATTCTTAACAAAGACCGATTTTTCGGGGTGAATGACGATAAAGTCGTGCAAAGCCAATCGGTCGTTAACCATATATAATCACT[A/C]GTTGTCATATTAAGCTTATTAACCACTTGAAAAAACTTCAAAGCGGGATCAGGATTAACGTGAACGATATAAACACGAGGACCAAGCGGGATTGACCCGTTAAGCACGTTAACGACGTCATTGACGCTATAATTAACGGGCAACGCTAACTTGTAACTAATCTTCGACATTCTTTTTTCTACTTCATCATCTAACGAAAATATCCCGTTTCTCCCGTACTCATCGTCAGTGTAAATAGCGATCA
NSA_000486	AAATTACAAACAGATTTTTTAGGGCTTTTAATCAGAACGACGATACAAGTCCATTGATGTAAAACTTACCTCGAAA[T/G]GGTGCTCCAAATGACTTGATTTTCGCTAATTGGAAATTTAAACACCCAAATTGAAGCGCCGTTTTCATCGTTTGGAGCACCGTTTCGTGGTAAGTTTTACATCAATGGACTCGTATCTCCGTTCTGATCAAAATCCGTAAAAAACTGTTTGTAATTTGAAAAAAAAAACTCCGTTAAGTTTTTTTAACGGAGGATCAGCGTAGGAAAAATATGTGAAAGGTGGGACTGGTGGGGGGAATATTTAAAGATAAGACTGTCAATGACCAAAGATCTTTAGTTA
NSA_000487	GAATTTTTAATTTTTTTTATATGAACAGGACGTGCAGAATGGATGGACAAGAGTCATAGGCAATGTCTGATCCTCTGGCATCGAATAAAAGATTGGGCAGACATTATATTACACTTTGTGAGTAACCAAAAATACCCTTATATTTTTAAACTGTCGTATTAACCATTTTGTTTATAATGACTGTTGAC[A/G]CGGTTCTTGATTAGGCCAAGGAGAATGGCTTAGAGGACAGCGTGATGACCGTTGAGGAGATTCGTACAGGAATTGAATCACGGGGAACAGGTAAACGATGGCCAATTTTTTTCCATTCAAATAATAAAATCATAAAACGTCGGAAATCATCTTCTTGTTTACATATGTGGGTTTCCTTCGTTTTTATTTATGTTGTATTGTAAATG…
NSA_000488	TTATATTTTGTAACTTACAATAAAATGCATCTCCATCTATTTCTACCATCATTTTCAGCATTTTGTGCAATACAATATTGACTTATAAATATAAAAAAATAATAAGAAGAATAAGTT[A/C]AAAAAGAAATCATAAATGCCACACATCTTCACTGGGATCTCTTAATATTTGATATTGTGATATACTTGGAGATCCGACTCGCTACGCTTCCGAAGCTTCACTTTCAGCCCATGTTTCATGTACATAGTGAGTGCAAGCTTTGGTGTAACCGGATGATTTTCCGCCACTGCCACTTTATAGCGGTATAAGATTGAGGCAGCGGCGAATTTCATCTGGTAGTAAGCAAAGTCTTTACCCAAGCACAACCTC
NSA_000489	TATTTAACGTATGTAATATTGTTCTTGCAATCAATATTAACACATTGCTTTAATAGAATATAAAAAATGAACATAAATGTTTGGGGGTCACCCCAGCATGTCGTGGCCCGTTTCAGCCCGTACCCGTTTCAACTTATTTCCCAACTGGCACACATCTAATGTTTGGTGACTGAGAACTTGTTTAATTGTTTCTTCGCCTATTTTATCAGAGTGGACCGGTCGTGTACCGTAGCAGAACCGTGTTTGAAGATGCAACACC[A/G]GAGCTGGTTAGAGATTTCTTTTGGGATGATGAATTTCGACCCAAATGGGACCCGATGCTGACATATGTAAAGATTCTGGAAGAGTGTCCTCGTACTGGGACCATGATTGTCAACTGGGTTAAAAAGGTTTCACAT…
NSA_000490	TACAAAGAGAAGTAGCAGAGCTGATGTAGTTAAAAGCACCAGTATAAAATTTCTTTTCCATTCGTTGAGATCGGACTGGGAGTTCACAAGACCTTTCAATAAGAAATAATAATCATTTAGCACATAAGCTAAAAACACAATGAGAGTCTATTTTTTATATAAAAAAAAAGTATGTACCTTCTAATTCAGAGGCTGACATTCTTATGTAAATATCTTGATCCAC[A/G]TCATATTCTCTTGTGTCCAAAAGCTCATCAAGCCATAGCAAACATCCACTTCCTCCATTTCTGATATCCAAACTTGTATAAGCCGTACAAGAGCAGTTCCTTTTGCAAGCTATCTCACATTCTCC
NSA_000491	AGTGTAGGATTCATGCTGTTATTAATCTAAAGTTGCAGTTTTCTTTTTTGTTTTTTTTTTTAAACGAAAATGTGGGTAATTAACAGGAATTTGGCCAGAATCCGCAAGTTTTAGCGATACCGACATGCCCCCTGTGCCAGCTGGCTGGAAAGGAAAATGCCAATCAGGGGAAGCATTCAATATTACACATTGTAACAGGTCTTCAATTATTATTCAGCTATTATT[A/G]CCTCCATGATTGGTTTTTCAGATTTGTTTTATTTTCTTATTTTTTATAGACCGATGATACACTGATGTTAGTTCATGATTGGGTTCGGATCTAATCTAAATTTTGTGTTTTACATAGGAAACTGATAGGTGCTAGATACTATCTGAGCGGATACGAAGCC
NSA_000492	ATGTTAGGGTTTAATTAATTGAGATTGATTAGTTTAGTTTTCTGCTTTAGGTTTGTTTAATTTTTTGTTGTTTGATTTTGGTTTTGTGCATAAATAATAAAACTATAAAAGAGATTACTTTACACGAGGGCATAAATGTGAATTGTGTTTAGATCGATGAAATGATGGTTGTATGTTTAAATGGTGTGTTTGATGCAGAATGAGGAACCTTTGGTTGAAGATGATGATGATGAAGATGATGATGACGATGAGGATGAAGATGATGTTGAAGGTGAGAGTTTGTGGTTG[A/G]ATGAATACTGTGCATAAGTTTGGTGTCTGTTGCTATATGATTCTTTGTGTGTCGTCGTCCGGGTAAAAAAAAGAACATTAAAATTTGAGATTTTGTCATAAGTTAA…
NSA_000493	CTGAGATAGAGTTTTTGTAGCTTATTGGTAATATCAATGCGTGCATAAGGTTAAATGAAGCATTTCGTTAGATTACTTACATAAATCTTCGTTTGAATTGTTCAGTTTCGTCTGTTATTGCTTCGCGGATCTGAGATTAGTTTTTTATAGTTTTTAGTTACATGAATGCACGTTTTAGGTTTATTGAAGTATTCCTATCAATTACAATATAGTTAATTGGTAGGTAACTTGTTAGTTGTGTGTGAATTCAATAAGTGAAAATCTTCGTTTGAATCATTCAATTTC[A/G]TCAGTTATTACTTGCAGATCTGTGCTAGAGTTTTCTGTTGTTTTTAGTAATATGAATGCATGCTTTGGGAGTTAAGGTTGAACGAAGTATTTCGATCGAGTACTTTTGG…
NSA_000494	CCTTTGAAAACTATGATTTGTCAACATGCTTTTTTTCTTTTGTAATAAAAGTTCCCTATTCAAAGGACTCATAATAAACATACACAACATGCTTATCCTATTTCGATACATGGCTGGAGCATGTTATGAGGTTCTACGTAGTATCAATTATATGTTAAATAGAAACACAGTTACCTCTAGACCTTTTCCTTTATAAATTTCTTCTA[T/G]CAATAATTTATTTTAGATAATCACGCAATTGCCATTAAAAATGTCGTCGTGATTGATTTTTATGCCTAATCCATACATATCTTTTAATGTTTTATCATTTATTTTAATGAAATTACAGCTCACATAACATTATATATGTGTAATTATCACAACAATATAATGGTTTTTTTAGCTTTTACATTCTTAAG…
NSA_000495	AAATCAAAACCAAATACTGAACTAATATGATTTTTTATGCTAAAACCGTATACTGAATTGATATGATTTTTTTATGCTAAGAAGTTTGCATTTCGTCCCGGACCGAACCACACCCAAAATTAAGACCGAAAACCGAACCAAATATACTTAATCGGTCCGGTCTTGGGTTGGTCAGGTTCCCGGCTGAGCCCTATATA[A/G]TCCAGCGTTCAAACTCGTTTTGAATGATGAAATTCAAAACTTAGCATATAACTTGTAATCTTTACAAAAGTCAGCCTAACATATTGAAAAACATTCAAAATTAAAAAGAAAAAAAAAACAAGACAGATTTCCTGGTTCATCTCATTAGATGAGATGATAAGAAGCCAGGAACATTCACATTCAGTTCAGCAGTAGCA…
NSA_000496	AGACAACAACTGAGCAATCCATTTTGCTTGTGATTCAAAGAAAGGAAATCCTATAAGCTACATCAATCAATACCAACCAAATAAGTTAAAAGAAACAGGCTTTTAAATAGCATTATACTTAAAGGAACTCCATAATATATATAGTATATGAATGTTTAAAATTAGTTGTATTTTGTAGGAAGTAAAGAAAAGAGAAATGACTTTTAAGGTTTACCTTTCTAGGAATGCCTATAAAGGAGAGAGATGGGGCAAGGCTTGGAGGAAAGGTGTGTTCATATAAAGGTCCCACTCTGTCATCATCAA[T/C]ACCTATTGCTCCTTTGGTGTCAAGAAAGGGGAATGCATATGAATACCTGCATGCATATATGCATATAATTTAGAAACATTTTTGTGTAAGAC
NSA_000497	AAAAGGCGATACTTATCATCTTCGATGAATCGGGGACTGTTACATCGGTATTGAAATCACAAGCAGGTGCATTTTGTCAACAAATCAAAGACAGTCCATCAATCTGTAGCATATGTATCGAACGTTTGTGTTTTTCAAAGCTTGTGCAAGTTCAGTTTTGGTGCTTACAATGTTTGCACGAAGTCGTGCGTGCTCGGTACTCTGGAATGAGTACCGAAGAGAAGAATTTCGTTAGGAAATCGGTGTTTTCGATGGCGTGTTATGAAACA[A/G]TTGATAGTAATGCTAATTCGGTTAAGGTTTTGGATAGTCCGCCTTACGTTAGGAATAAGCTGGCTCAGATATTGGTTACTCTGATCTATTATGAGTATCCGGAGGTCTGGTCGTCGGTTTTTCTT…
NSA_000498	CACCAATTACCAGATCCATTAATAATGTTGATTTTGAATAGAAGCAGATTGAAACTCTCATCAATCAAACACCTTCGGAGGTTGACCACCTCGAATCCGCGTCGAATTGAAGACGAAGGCGACTGGTTTTACTCATCGGAATGGTGGGACGACAATGGTAACACGGTATTCCGTTCTGTTTCCGACAAGGGAAACGGCGTCGTTTCTGTCGTAGCTTCTCATTCTTCCAGACCGGTATGCTCTCGCTCTCTCTTTCATGTTAACTTATATATTCCTTGTGGTTTATAAAGTTTACCTGTTAAGATCACAC[T/C]TGTTTGCTAGAAAGGAGTTAGGGTTTCAAATGGTAGAAAGGAGTTAGGGTTTATAAAGTTTACCTGTTAAGATCACACTTGTTT…
NSA_000499	AAATCGAATTGTGATTGCTATATAATAAACCACATACTGATTTGTGCCCTTTGCAGGAGATTCTGGTCAAGCTAGTGT[T/C]CCGCAGAAGCAAATATCTGGAAGCGTGAGAACGTCTTATAAGCTAAACACGGTTTACGAACGCAGTAAGTTTATGCCTGAAAGTATTTCAAATGGCAAGGGAGGCTCCAGTCATTCTGTTGAAAGTTGTGTGTGGTTAGGGCCCACTAGAAGCG
NSA_000500	ACTACTACTAATGCGTTTATTTAAGACACATAAAATTCGAGTAGGGTACGTGCATACATTTGTTCATACAAAACCTCTTTATCATTTTGCAGACAGGTGGATATACAGATGGAGGAAGAGCAAAGTAGAAGAGTCTCCTGGAGGATCCTCCTTTGTC[A/G]TCTTTCGACATTTCATATGCAGATATTGCCTCATCCAATGACTGAAATCCTTCGTCGGCATCATAAGGGCCGCTTATGTATTTGATCTACACATGCAACATCAATTAATGATAGAGACTGTGGCTATTTCAGAGCCTTAA
NSA_000501	CTTTCTCCACTACTTTCTGCTTTGGACACAGAATATTCACCGGCTGCTGAGTTCTCTGTCTTCTCGAAGAGAAGAGAAGTTAAACCTTCCGAACTGTACTTGAGACCGATCACATGTGAACAGGATACAGGTTGAGGCATTATTAATGGAGCGCATACAGATTCTTTGCTCGGTTGGTCCATCACAGGTGGAAAGGCTACATATTCAGTGAATTTCATAGCATCAATGATTACAAAAATTGTAACCACAAATGCATAATTCATGTTGGGATAAACTTT[T/C]ACCGGAAGTTTGTGCCCATTCTCCGGTCTATGCATCTACAAGAGTATGTAATACTGATTAGCTTAACATTTAGCTTTAGGTGAA
NSA_000502	TACGCATCCAACATCGGGGTACTCCTTCTGAACAAGTACCTGCTAAGCAACTACGGATTCAAGTACCCGATCTTTCTGACCATGTGCCACATGACTGCTTGTTCCTTGCTGAGTTACATTGCCATCGTTTGGATGAAGAC[A/G]GTGCCCTTGCAGACTATTAGGTCTAGGGCTCAGTTTATGAAGATCTCGGTGCTTAGCTTAGTGTTTTGTGCGTCGGTGGTGAGTGGCAACGTCTCGCTTAGGTATCTGCCCGTCTCCTTCACGCAGGCGGTTGGAGCCACCACTCCTTTTTTTACTGCTGTCTTTGCTTATATTATGACCGTCAAGAGGGAGGCTTGGTTGACC
NSA_000503	TTTTTTTTCATTTTTTTCCAAACTAAGGGGGTTCATGGGAACCCTTAAAGCACCCCTGGATCCGTCACTGTTTTCAAGGTCTTGAAGTCAACGTCGGCATTGTAGTTTGATTTATTTTTTAGACTAAAGTACAATTTTCGTCCATGTGGTTTACACCCATTCTCACATAGATGATTTTATTTGAAAAAGAAAACGATCATTCTAAGTCCCTGTGATTGTCAATTG[A/C]AATCAATAACAGATTAACATTCTTATTGGAAACGTCCATTAGTTGTACATTAGTACTATGGTTAACACCCTTAAGGGACGGAAATCACAATAGATAATGTTCTATATTCTTTTCAAGACTGCACAACACAAACGCATTCCCCAACATCTCTGTTTTCATCATGTATTCA…
NSA_000504	AAAGTTTTATCCTACGCATTACAGCGAGCTTATCCGCCTGGCTGCTCTTTACAAGTAAGCAAATTTTGATGGTTCTAACTTCTCATTGAACGATGATTTTTCCGTTATATTAAGTTGTCATAGGTTTGAATTCTTTAATATGTATACTTACTACGGTTTCTTTGTTGTAACCAGATATGGTGGGATCTATCTTGATTCTGACGTTATAGTGATAAAACCGCTCTATTCGCTATCTAATATGGTGGGCCTAGAGGATGAATCATCTGCAAGTGATTTGA[A/G]TGGAGCTGTGATGGTATTTAGAAAGCACAGGTATTCTAACTAGCAGATCAAATGTGTTGAAATTGTTGTTCATTTTATAATTTTTAAAAATTTTGCGCAGCCCGTTTATAATGGAG…
NSA_000505	GTACAAATTTGATTTACTTTATGTTTTGATCTAATCGTAATGCTTATATAGGTTACATTGAGTTCGATCAGATATGTCGAAATGCACGTTTTCATATGGTTAACGCATCACATAACGTTTAGACTAATCCATTCGACGTTTGCAATGTACCCGCGCCGCAACGCGCGCGGGTGTTATTCCTAGTTTGATATATAAAATTACATTTATTTAACCCGTACAATATACAAGGTTCATAAAGATATAAGTTTTTATTATTTAATATATAAAATTA[T/C]ATTTATTCGACCCGTGAAATACACGGGATTCTAACCTAGTAATATTTATAAACTAGAGTTATTATATAAAATGTAGAATTAATTGATTTGGGTTAGAAAGAATTACGTAACATCACATGATAA…
NSA_000506	ATTTATTCTCTAAATGCTTGAGTCAATATTCTCTACTAAGAAAGCGGCAAGCTTTTCTTGACAAGTACAGGGATTTCCCGATGTTTAGTGTAAGTTATAATGTTTTATATTAGTGTGTAATTACCGTATGCAATCACATACGTTTCATGAAATTATTAAATATATGCACTTCGATTTTTTTGACTGTTCAGGACAACGATCTATCAGAGTTTGATGAGGCCAGAGATATAAT[T/C]GAGAGTTTGGTTGATGAATATAAGGCCTGTGAATCTCCAGATTATATAAAATGGGGAATGGAGGTATACCAAAATCATCAATTTTTTAAAAGATTTTGTAATATTATATTTGCTAACGGCTCCACACGTGCTTCAGGATCCGGATCATATCCTAACAGGGGA…
NSA_000507	CAAGGTGCAAACAACAGGGACCATCCATGTACTTTTGAAAAACTAGAGACTAAATCCAGAATTTTAGTTAACCACAGGGACCATCCGTGTACTTTACTCTATAATATATTATTCGAAAGGTTATAGTCCCTGAAAAAAATAATATTTTTGCAATCATATTTGACACACTGATTATACGTTAGCAAGAACAAAAGTGTGGACAAAAAGTATTATCG[A/G]TGACGTTAAAAAATAAGTATTATCGGTCAATTGGACCCGTACTACTAAACTATCTAATGGACCGGAACCTTGTTTTGACCTGTTAAC
NSA_000508	GTTTTTAATACGGGTCAACCCGACCCCGACCCATTTTTTTAAACAGGTCGTGTTACTTGACCCAAACCTGTTTTTTTTCGTGTCGGGTTCGGGTTGGGTTTCCGGTTTTGTTAATCGACCCATTGGAACCCATTTGACCCGTTCCATTTTAAGCCAACTTCTTTGGATTTTACTTGTATGACCCGCTTGAGACAAAACATAACTCGGAT[T/C]TACACATTGATAAGTAAATGCGTCAAAACCGCCACGACTAGTTGCCAGCTAATTGTTTTATG
NSA_000509	GGACTGAAAACAAAGTCTGTATGGAAATTAAGATTTAGAAGCTTGAATTTAAAGTGACGTTGAGGTGTTTTTAGATG[A/G]GGTGACAACAACATTTTGCGCTTATGCATGTTTTTGTCCTCATATGGCTGATGATAAAAATCAATCTATTCAGCGATAAGATTTCTTGTCTATAGTTGAATAGTAATAAGTGAAGACAATGTGTTATAAGATTGGGTGGC
NSA_000510	TGTCGTTAGTATATTGAGGTTTTACCTGTGCCACTTTCCACTAGAACCAGATGAAAACCCTAAAATATTTCCAACTGCCATCCATAAGCAAAATATAGCGTTTGCTGAATTTCTCTGATCAGGGCCTATTCAAGAATACACATCATGTTCAAAGTAGTTGACAGTTGACAAAAGGTAGTATTCAAAGAGGATTTCATGTACGTACCTGCTAGATCAGCAAGAAGAGCACGGGCAGGGCCCTAAAAGTAGTAAAAAAATTACTTTGGTGATGTACACGTGATAACTACAAACACGTTAATGCCAAAGTATATTGAAAAATACTTGCCTGAAC[A/G]GTGTTGTTAGCAAGGTCAAGCATCCAAAATCCTAAGATGAACACAAAAGCAGCCCTTGGACGT…
NSA_000511	TTCGGCATCAGTTTCATATACTGGGCCGATGACGCTGGAGGTATATAGATCGTCTGATCTGGATCACTTGGCTCAACAGA[A/G]AAAATGAAAAGAGACAAACTGCCATTCAAGAACCTAACATATCGTCTTCCTGTATTTGTATCGTTGCCAGAGACTGTTCTACTGTACTAGGCTTGAGGTGGGTTTAATCCAACATAAGCATACAAACCGT
NSA_000512	TTAATTATGGAATAAAATACACACCCAATTTAATATATGACATAAAACATATTGTTAAAAATAAATATAATACAAATGGGTTAAACGGGTCAACCCGCCAACCCGATCGGGTTGACACGGACCCGGCCTGTTTAGCTAAACGGGTTTGCGGGTTCAACCTGAAACTGACCTGAACCTGTTTAGACTAAACCCAAACCCGTGAATTTCGTGTTAGGTTCATGTCGTGTCAGAAGTTCGCACCCCTATGTTTACCATTACTTTCATCATTTCATACTTAA[T/C]TTTTATACAGAGTTAGTTCCATCTTATCATTCATAGGTAGGGTTAATTTAATTAATTATCTATCACAACTCATGTGTATTTTTCTTGATAAAGCAATCAACTTTATCAAACCCAAA…
NSA_000513	AATGTGCTTATGAATTACAAAAATTTACTAGCATAGATACTTAACACCACCGATGGTAATTGTTTACACTTTACACTAGGATTAATTCAAAATTCATGAAAGGGTAAATGAGTAATTAGTAACGTTTATCACCTTTTTTCTCAGAAAATTAGATGCTATACATGCCTTTGCAAGAGAAGG[T/C]GATACAGAGAACTTGATCAAGTGTGTCGAGGCTGGCATTCCTGTGGATATAAAGGGTTTATTACACTCTTATTCCTTGAAGTCAAATAGTCAACTTTATTTCTCGTTTAATTTT
NSA_000514	TAAATAACCATGTAAATGTAAATTTTTGTTCCAAAAGTAGTATAATAACATAAAGTATTAAACTAAAAACATGAGTCAACCTGAGACCAAGGACCGGTCTAGCTTCGGTCCATTTTGACAGAGGAACTCTGTTAAGAACCGTTTGAACCGCTCTGAGCTGATGATATTGTTGCCGGAGCCAACAGCTTCGCGTTTTTGACCTTTAACACGCTGGTTAGAACAGCTAGTGGCGTCACATCTCCGACCACTGTCACCTTCTTGGCCGCAAATTCTATCTTGAACGATGTTACACCTGAAGTTATAC[A/G]AGATTATATTTAACACTAAAGAAAAATACAAACAGACGTACCCAGTAAAATTCCACTCATAGCAGGGTCTTAGATAGGGGCAAAACAATA…
NSA_000515	CAATTATCTGGCTTGTTTTGTCATGATTGTGAAGCTTTATATGTATATGATTGAGATATAGAAACTACTAATAGTCTCTTATGTTTATATACACCACTTAGGGTTCGTATTGTTTCAAAACCTGATAAAATGCAACACTTTATGAAATTGATTGGTGACATACTTGTTTGCATAGCTGTATGATGGTTTTAGGGCAGTTTGGTACATTTGCATCTTATTTTGATAACTAGAAATGAATGTTTTCTTGACTTCATGTTATTCATAGTTTCATTGTTACTAGAAAACAGTTTGAAACCAATTATAGGTGTCTAGATTGATTTTTTA[A/C]AAACTTACAGTTCATGTTATTTGCACTTCCATTGTTATTAATGATTAAATGATTAAATATAGTAAGAAAC…
NSA_000516	TTAGAGAAGTTGGTGTTTGTTTACTGACCATGACTCGTTGGCAACTTCAATGATAACCTACAAAAGAAATACTTGGGTTAAACCATAACTTTATTCAGGTGGGTAAAAACTATGCAAATTAATCTGGATTTTCCCAGAGATTATCGATTGGTTGCTGGATACCTGTGCTTGTTTTTGAGTCTCAACTAACCTTATAAAACATGGCTTGATCAATTCCGGATACAGAATCATACTTGCTGTGTCAGAGGAGTC[A/C]CTTGTAGACCATGTTCTTCAGTAGTCAAGGGTTGATATTGACCTTCTGCAACCACAAAAAAAAAACACATCAATCATGTGCAGATTAGACCATATGTATGAGCATAGCACGAGAAAACATCTCAAGCTCCCTTCTGAAATGT…
NSA_000517	ATTATACCCTTCAATCAAACCAGTCGGTTTTTCAAACCCAAATTTAACGCGTACTAAATTATGTCACATATTTACCTTGTTCAAATCCTGG[A/G]CACCTCATATCTTGCCTCAAAATTTTAGGAGCCGACCATTGCAAATCATACCATCAACCCTAGACAAACAAATTCAGTATTCAATATCTATTTAACAACAAAAAGACAAACAAATAGAGAATTATTATACAAAAAAGTGATAATCAAAGCACATACGTTCAAGCTCTTGTTTAAGAGTCGGTTATGATGCCTTTTGTACATATAGCCTCACTTCTTCAACTGGAGTAGTAGGCTTGAAGCTGATCGTCATCCTCACATCCTCACAAAACAACCGACTTTGAATA
NSA_000518	TTGTAAGCTCGATAAGTGAAGCTTAGGCTCAGGCTTGTTTACTTAACAAGCTTATTTTTAGGTTCAGGCTCGGCTCATAAACAAGCTTAAATAAGCTTGGCTCATTTACTAGAAAACTTT[A/G]AACAAGGGGTAAATGTTATTAAAACCTATATAAATTAGCAAACTTTTTGTGCATAAAGACTTGACGAGCTTCACATGCCAGGCTTGAGCTCGGGCTCTATAAATAAACAAGCTTTATTTTAGGCTCAAGCTGAGTTCGGGTCGAGC
NSA_000519	CGTCGTTTTTTATTAGTTCAGGTGGAGGATCTCCGCAATCTCATTCTTTAATAACTCCTAGTAA[T/C]GTACCACTTCTTCCACCTCCACCGCCATTTGTAAGAGTTTCAGTCGATAAAAGCTCTTCGAAGAGCCCACCACCACTCGGTTCTACTTCTAAAGGCACTCCAGAACCTCAACCTACAATTAGTAGTGGCGCAACCGCTAAAGCTAATACTACCCCAGGACCACCACCACTACCCCCTCCTCCCCCTCCAGGGGCTCCACATCAAGGAACGATTTCTTCAACTATCAAGCCGCATGGTCCACCTCCACCAGGTGCGCCACCCCCACCTCCACCTCCGGGTTGTA
NSA_000520	GTTGGCGTGGTATATTGGGTTGATTATTGGTCTAGAGACGAATCAATTGCATAAATAAACTTGAATGAAGTTTCCTAAATTGATGCATTTGTAGGGTATTATGTTGGTTTTGACTTGAAATCGATGGATTGGATGTGATTTTGTGTTATGTGCACGACCGTGAGACTTTTTTTAGTTTTATTGATTGACGTGGTGTGTTGGACTGATTTTTAGTTCAGACTTGAATCAGTTGTAAAAATGATTTAAATTAACTTGCTTAGATTTCAACATTTATTGGTTATCAGGATGATTTTGACTGGAATGTTGGATCAAATGAAATTAGTTAGAAACTTGATCTTGCGCTATGTCCATGAACATGCGAGACAGTATATGATTTAATGACATCTGGATGATGTGAAT…
NSA_000521	AAGATCTTGTATAAAGATTGACATAGATGATGTATATTAGTACTTGTTTCGAAGGTTAGTATTACTTGCAAGATTCCCACTGGACCGGTTTTGCATGAAGCGACTGTTGCACAACAGGAGTGTTCAGGTATTCATAAATATAGTTCTC[A/G]GTGCATGGATCAAATCCTGATATCTGTATCCATTATGTGAATTACTTGTTTCCAAGTGAATATACTTTTGCAAATATGTTTATTTAGATCTAATTTTACCGATGGAGTGCTATTGCTAAATGGTGAGCATAAAGGGGCGTATATGTCGTAGAAATAGACATTGCTTTTAGCAGCGAATGCCTGATTTTCATAGTCATTACATGCATCTGTAATGGTTGCACCCTCTGAAAAGTTGCAGTTGG
NSA_000522	TTATCACGATAGTATTTTTTTTTTTTATAAAAGTATGCATAATAATATTTCTGTTTTCTAAGTAAAGAACAAACAGTGTTTATTTGCCGGTTTCCAATATCACTTTGGTACATAACGAAAAGTCGAAAACCAAATAACTCCTTCGCCTGCCGGAGTTTCTAAACCTACTGACCGGCTGCAAA[T/C]GCCTCCTCCGGGAAAACCTTGGTGATCCCAGCAAGACTCTTGAAGTGAATCTTTCCGGTGGGTGGATCCTCAATGCTGATGT
NSA_000523	GGTCTTTCTCTGAAAACGGGCTTTTCGTGTTTAACCCGTAGACCGAACTCGACGACGCCCACACTATCGCGGGCTGCGGGTTTGCGGTTTTACATATTTCCAACAGATTAACGAACCCGGCTATGTTGCTGTGAAC[A/G]TATGAGCTAGGGTTTTCCATAGCGTAACGAACACCGGCTTGAGCCGCTAAATGCATCACGTGAGTAAAAGGGATTAACTCAAAGAGTTTTTTTAACAAAGCGTCGTCGTTTATGTCACCTTCCACTATAAAGATCCCGGATCTTTCTAGCAACGCTTGACGAGAACGTT
NSA_000524	GGTTCGAGAGAGTAATTTATGTTATACTTATAATAATAATTGATTGCATAGCAAGATTCTATAGATGATACTGATTGCTACTCATGTTATAAAAAAACACATAACATTACACCATTAGAGCATATAATTGTTTGCTACTGTGTTTTCAAGTTTCATAAATGTATCC[T/C]AAACATTATACAATTACAACACAAAAAAGTTTCATAAAGCACTTTAGCGAATATATAAAGACATTGATGCTGAAGAATATAAAAAGGCGAGTAAGTATACATACAATAACAACTTTTGAGTGCTTAACCAATTAGTTGGAATTGTAGAGATATAAATGCAATTTGTAAACTCACTAAATTTGTCAAAATTCCAAGCATTAAAAGGCACTTCTGGTAACTTCTCATCCA…
NSA_000525	TTCATGATCGCCGGTTCCATCGCCGGCATGGTCGAACACATGGCCATGTTCCCAATAGACACCATTAAAACCCGTATGCAAGTTCTCGGATCCTGCCCCATCAAATCCGCCGGCCTCCGTCAAGCCATTCACTCCATCCTCAAGTCCGACGGCCCCGCCGGCTTCTACCG[T/C]GGCATCGCCGCCATGGGCCTCGGCGCCGGCCCAGCCCACGCTGTTTACTTCTCCATGTACGAACTCTGTAAAGAAACTTTTACAAACCCTAATAATAATAATAGTTATCATAATT
NSA_000526	ATCGACGACCTGGGTTTTGTGTGGTCCAAGATGTGCGAAGCTGCGTCGGAGCTCCACATGTGCATACCACCATTGTTAGGGTTTGAAGCAGGTGAGGAAGGAAGAAGATGATGGGGAATGAGGGTTTTGGATCGATACAGGGGTTTTAAGGGGGTTTTTTTTATTTTCTTTAATATAAATTGGTTTATAATAATATAGAATGACAAATTTGCCCTTGTAAGAAATAAGGGTAAAGACAAAATTCAGTAAAAAAATTGA[T/C]AAAATTTGACTTTTTTGAAATTTGGACTAAAATGGCAAAAAAATGCAAAGCTCAGGGACCCAGATTTAAAAAATTTGGATTTTGGACTAAAGTGGCAAAGTGAGCAAACCTCAGGGACCATTTTGGCTATTAACTC…
NSA_000527	ACTCTTTGTTGCAAAATATGTTTTGTAACACAAAGAGTAGAGCCGCGCGGTTGCATCTCGCTAAAGAGTTATTGAATCTCCCGTCTAACGTTCTTAAATCGTTTGCTGGAACTAAAGAAGGGCTCGCCATTCTCAACTCATGGATACTGGATTCAATGGGGAAGAACGGGACTCAACTGTTGCGTCAGTGTGTTCGTCTTCTTGTGCTTGTATCTACCGATCTACTTGCAGTCCGTCTTTCAGGTATATTTCTCATGAC[A/G]TATCAGATTTGTGTCTATATTTGGTATATGATTAAATTATGATGTTATTATGAATCTAGGTATTGGGAAAACGGTGAAAGAAAAGGTTTGTGTGCATACAAGCCGAGATATAC
NSA_000528	AAGAAATACATAGAAAGACATCTTTGTTTTTTATTTTCTTTTAATTACTTTTTAAAAGAAATGCCACTGTATGAACTTACTAATAGTTAATGGTACCAAGCCAAACCAAAGGTAGAAAGAGCGTTTGGATAAATAATTAGTATGTCATATACGATAACCAAATTATAATTATTTCTATAATAATCCAACTTTGTTGACTAAAATGATTCACTGAAAACTCACTTTGGGCGGGCATCTTTGGATTGTTTCCTTTCTAGCTAACGTTATAGGTTTTACCCGT[T/C]AGAGATAGAACATAACCTGAAACTAACCCATTCGTCTATAAATGGTAAGTTTCCACCTCTTAACACCAGAATTATTTAGAATGTTAGTAAAGTTTCTATGGTGTTT
NSA_000529	CTACATGACATCCTTCAGTTACTTTTTGAATTATACAAGAACTTTCAAATCTATTTTGACTATACAAGAATTCGTGATAACTTCGACTATACAAGAAACAACCATGAATCAGCGGTTCATTAGTGTT[T/C]TCATTAGCATTCCAAAAAGCATGAGTCGGGTTGGTTTTTGGGTATCTTTAGTTATAGTGCACCCAAAAACAATACAAAACTTCGACAAATATTGTTCAAGTGAGCAAAAGGCCAAGTCGGTTTGTAGGTAGCTCCAACATTTTTTACATAAAATCAACGAATACGATTC
NSA_000530	CCGAGGGACGAAAGTCGCAATAAATTGCCAAACCTCAGGGACGAAAATGGCAAGATTTTGAAACCAAGAGGACCCAGATGCGGAAAAACAAACACTTGGATGAAAGTCACAATGACCAAACCTCAGGGACGCAAATGACAATTTACTCTTATTTTTGATAAAACAAATTTTATAATCTGATCTAGTACAGTAAGCATTTTAAAATTTAAAAGAACAGGCAAAA[A/G]AAAAGCTTTGTGTGTTCTTCGACAGCAAGACACTGATTCAAAGATAAGTGATTTTATGTAAGATTTATTGA
NSA_000531	TTAATTTCCCAACAATAAACAACAAGCAAAAAAAACAAAGAAGGAAAGAAACGGACAGAATCTTCACATGTCAGCATGGTTTCTTAAATCCTTCAAAATTATCCACTCAAACCTCACATAACTCACAAGTGTTTGTGAAACATGAAAGAGTCGAATGTAGTTGACGTTGACATAGAGACCACCACAACCGGACTCGATATTCCGCTGCTTAACAACTT[T/G]GTCGACGGCGCCGTCGATTACAAAAACCGTCAAGCCATCAGATCCATATCCGGCTTCTGGCGTTCTGCAATATTTATTATCAGTAATAATGTTAACCCTCATCATCTTATATTATTATTATTATTAACTTCTAGTTAGTTGTTTTAATGTTGTATACTTGTATATATGCAGGTGTT…
NSA_000532	AAAGTTGGATCGATATCGATAAAACGATTTATGCGTTTAGTAGTGGAGATAAGTTTTTTGAACAATATGAAGAGGTTAAGAACTTGCTTGATGTTCTTTACGATTTAATAGCGAAAGAAGGGTATGTTGCTAACTTGAGATCGGTATTTCACGATGTGAACGAAGATGAGAAACGAGATATTCTTTGTGGGCACAGTGAAAGACTTGCAATTGCGTTTGGATTGTTAAATACAAAAGCTGGAACGCCGTTGCAGATAATGAAGAATTTACGGGTTTGTGAGGATTGTCATACTG[T/C]AACAAAGTATATATCGAAAATTGTTCAAAGGGAGTTTTTGGTTAGAGATGCGAATCGGTTTCATTTATTTAAGAATGGATCATGTAGCTGTGG
NSA_000533	CAACAGATTGCCAGCATCCATTGCACCATTGGTAGCCCCTACAAACAGATACGAACTTTAGATCATATTTAGTATATTTCATATAACAAAAGATTATCTGGACTTTAATATACCAGCTCCAACGACAGTATGGATTTCATCAATGAAAAGATAATCTGGCCGTCTGATTTTGTAACCTCCTTGAAGACTGCCTTGAGTCGATCTTCGAACTCTCCACGATATTTTGCACCAGCAATAAGCGCGCCCATGTCAAGAGATATCAACTGAGATGAAAATAACAGGCCA[A/G]TCAAATAGTCAACGTAAACAAATTGCTCAATAGCCTGCATTTTAAAAAGAAACTAACAAATGATTGACAACTTGGCAGTTATAGCAATGAATTATACGTTTATTGATAG…
NSA_000534	ACCGGCAAAATAACTCAAACCACAAGAACCAAAATCACACTTAACTTTAAAAAAAAAGTTTTCACAGAAGACCATTTTAAAAACTGTGATTGAAAAATAA[A/G]AAGCCTCAGGCAGCCTAGTTATCATCAAAACAAATTCAGTCGGTAATTCCAACATTTTTTAATTTACATCATCATTGGCTTTCAACTTTTTCAATCAATTAAACAACAATTTGAACTACAATAAAATGTAGTCGCAAAAACCGGCTCTGTGAATGAACGGGAATTTAACAGTTCACAGGTTCCTATAAATTGCGAAACGAAAAAACTTAATATCGGTTCAATCATAGCATCGTCGGTCATTGCAACTTTAGCTACCAGCGACGTGGCATCGAACCTGTTATTAAAATTCA
NSA_000535	AAGAATCTAGAACACAAAATAGAGTAAAAAATAATAACATATGGGAAACTCAGACAAACAACAGTAAATCATGAAGAACAGCATAAGACAATCAAGGCAAAAGGTGCCAAATTGGGCGGTTCAAGTTGGGTAACAGGTCAAAACGGAAGTAACTATTCAATACGGGTCAAAAAGGGAGATTTTTTATGCATCTCAAAACTAGTCGAGTTGTGTTGATCAGAAACATTCTTTGTACAAAGAATAAATTCTTTATATATATTTAGCATCAAATA[T/C]GATTACACAAGTTATAATGATTTCAAGAATAATTGAACTTCTTTAAAATATGAATTAGGATGTCATATGCATTATGTATATATTTAAATTTTCGTGTTCAACCAATTAGAGGTAAAAACAAA…
NSA_000536	ACAAGTAAGCTACCAAACTTTAAAAACTCAAGTCCTGATAATCAAACCTATCACTTTTAAAGCACGCACCACCCTTAAACCGAATATTGCAACTTCAAGTCTGATTGCAATTACCAGAAGTCCATATAATATTTTGACATGTATGTTAATGTGCTATATTTTCCTTTTATTCTAAGAGGGTTATGATCTTGTCTTGAAGGCCTATGAACT[T/C]ACAGGCATAATTAGCCCCTTGGTCTTCAAAGGTTTTAACAAACTTGATAACAAGCAGAACCTTGAATGGAAAAACAGGTTATATTCCTTTTACCTTGACGCCTATTATCTTTTCTTCATATACCTTTATTCTAGAGCTTCAATAAACGGTATAGTACTATAGTCTAACTTGATATTGATTTGTG…
NSA_000537	AGGTTAGAGCATAATGTTTTTGTTTGTTTCAGTTATGTAACTTTTTCTTTTTGAGTCTTGTTTGTTTCTCTATATTATGCGGAATGGAATAAAGATGTGATTGTGGGACCATTTATTTGATGGACCAAAATACCCACAGGCCACAACTTAGATAATTGACTGATTAAAATGCGATAAACTGATGTTATTTGTTAGTGTAGCTCTTAGGGGTTGGTACATACTACATAATATATTGATTGTGGAACAAATACATGCTTTTTGTTTTCTGCTGTTAGCATCACATGGTGAACCCCATTTTATCCTAAAGAGTGATCCCACAATGGAATATGTGATGATTCAGGTGCAATAAAATAACCTTTTTAAAGCAT[A/G]TGTAGCAGGAAATACCACTATGCAAT…
NSA_000538	GTGGGTCCCGACGAGCCACATGCAGCAAGTACAGCCTGGCCAGAGGGTGTTTTGGAGCAGCAATCTTCTGATAATTTTATGGTTGACTCAGAAAACAGCGAGTGGCAAGAGTTACAAGGGTTTTTAAGTGCTCAACTTCCGTCCCACCCAAAGCTGTTTAGAGGACAACTAGAAAACGGTCTTCGTTACCTCATCTTGCCCAATAAAGTTCCACAAAACAGGTTTAATTTTGTATTTCCCAACGCACGACTCTAAAGTTTT[T/C]GCTTACGTATTTCGTTAACATACTTAATATTTTGTTATGTGAAGATTTGAAGCGCACATGGAGATCCATGCGGGGTCGATTGACGAGGAAGACGATGAGCAAGGCATTGCACATATGATTGAGCATGTTGCGT…
NSA_000539	AGTAAATATTTAAGGTAGTTCATTTTCTTCGTATACGATTAAACGGACTTACCTAACTATTTTGTTCACAGAAGCCACATTGTTCTTCTCTAAACT[A/G]AGCAAAGATTCTTGAGCACTATTCCATTGTTGTGACCCCATTTGCACCTTTTGCAAACTGCAAGAACGAAACTTTACTAACAGTGGCGAAGCTTGAGATTTCCGACCCGAGGGTCGAAAACGTATATACCCAAAAATTTCTATAAAACCGGGGGGTAAAAAAACGTATATACCCAAAAATTTCACTACTACTGAGTGAAAAGTTCGGGGGGTCGGCCGCCCCCTCCCGCCCCAACTAAACTACGCCAATGTTTATTAAATAAGTACTGTAGAAA
NSA_000540	TACATAAATCGAATCGTATCCTCGTTCTGATCAAAATCCATAAAACATCGGTTTGTAATTCGGAAAAAAAGCTTAACTCCGTTAAGCTATTTTTAACGGCGGACTATTATTGGCCAAAAGTGGACCAGTTCAGATTATTATCGGCCAATAACTGAGTTGGGATTATTATCGGCCAAATTGAGCAAGTTGGGATTATTTAAATCCAATTTGCCTATAATATTTTACTATGGGGTGTTTGGATGTGTGTTTTCAAAGTGATTATTGATCAAACTCGCACCTTGAAAGGTTC[A/G]TTGTCGGTTCTGAAGACGGTCCCTGGCACATAATGCAACCAAACAGGTATACCGCTGAATATTTTACAGCAACTTGTTAGCAGTTTAAAACAAATACGACCGTTT…
NSA_000541	TTCAAGAATCGTTGTAGGAATGAAACTCATGTGGGTTATGGAAAAAGTTATGTAAATGATGGCAGCAAGAGGAGGAACAAAGGGTTTAAGAAACCGGGGGAAAGGTGTTCGATGAAATGCGTGAAAGAAAAGAAAGTATACAGTCAAGGGGTTGAGGATGAAAAAAGAACTGGGAATAAGATTTGTGAAGGGAAAGGTCAGAAAGTGTGCAGAAAAATGGCTGATAAAGTGAAATATGGTTACCGAATAAAGGATACCAAGAATCCAAAGTCGATAACAACTGGTGTTGAACAACGTGAGAAAGTCGAAGATCGGAAGGTACTTGAAACGATCTTTG[T/G]TGAAGCCGTGCAAGAAACTGATGTGAATTTGAAGGTTTCAGTTGGGACCGAAAAGGA…
NSA_000542	AAATAGCATGCCTTTTATAAAAAAATCAAAAATATATATTAACAGAAAAACACATTCAATCCAAACAATCCAAGTAATAAGCATCTATATGACTATATCCACCTCAATAGAACAACGATCATCGAACAAAATCCTAAAAACCTAATAACCTAACTCAAACGCCCTCAGTATTCATCAAATCATCAACCACACCACAGAAAAATCAAAAACAAAATCATAACTGTAAATCTCTAATAAACTAATCATAAGCTCACTAAGCTCAGCTAAACGAAATTAATCCTCCGAAATCTGAATTTCATCACAT[A/G]TTTTCAAACAAAAGTTACAAAATCTCAGCATATATACAAACATATACATATAAAACATCAAATTGTGTATACCTGCTGTACATAAATCTA…
NSA_000543	AATATTATTATTATTATTTCGTATATTCTAAGTTCATTGAAAATATATGTGTTGTTAGATAATTATTATGGGAGACATAAAAGAGCGTCTTCTACCAAAACCAGCATCAGCAGTGACTTTAGGAGATGCATCATACAGGCCATTTGCATC[T/G]TTCCGGCAGCCGTTTCAAGGCGTTGATGTATCGGGCTTGAAAAAGCGCGGTCAAGGTCTTCGGTCATGGATCCGTGTTGATGCTTCAACTGGCGATTCACAAATTATTGAGGTTGATAAGTTCACGGTGATGAGACGGTGTGATCTTCCNNNNNNNNNNCAAAATGTTTGAGTTTTGGACTAAAGTGGCAAAAGTAACCAAACCTCAGGGACCAAAATGGCAGTTTACTCTTATTATTTTGTAT…
NSA_000544	GTACGCCACAAAGCGCAAACGTGAATGAGAAACACGACTGTAGAAACGCACCGACAAGGAAACGGAAACATCGGACACGCGTATTACCTACAAAATGGAAATATTATGATATATCTAGCG[T/C]CGTAATCAATTTTTAGTATCCGCGGACGAAAACCGATCGAAAAATGGATTTAAGAATGATAAATGAAGCCGCTTCCGCGTTTTAACGTAATCGACAGAAATACGCGTTTAGTAACGATATACTACACAATTTTAAGGGTTTCGACCTTAATGTTTTATTTTACGACAAAACGACGATCGGGTTCGAGAAAACGGGTTCGTAAGTGTGATCGGG
NSA_000545	ACACATGCTTCTACCAGTTTACAGAATTTAGCTAGTAAGATTACGATCCAAGAACCTACATTTGACAGGATAATTGTTGTTTACAGGTATGATTCATATCAATATACTTCATAATTTAATAATATATATATAATATTGTATTACTATTTAGTTTAAGATGATATACAGGCTAGCAGGAAGCAAGAC[A/G]AAAAAGGAAAGAGGAATCTATGTGAAGCATTTGAAACAAATCCCAATGGCAGATATGGAAATAGTTTTGGTGAGTTATTTTCTTGGTCTCTTTAATTTGACTTTTTCTTGTTTGACCATTGACATTTAGGAGCTTCTTTCGACAGCCTGAGAAGAAAAATCCGAGTTTGACTCCTATGGATTGGGTGAAATTTC
NSA_000546	GGTTTCCCACTCGGAATCATCAGACCCTTGCCCATAAACATCACCGACATCAGCCTCACAATCAATCCCCCCATGTTTAATCGCAGCTTCCCGAAACAACCAAGCAGCACGCATCTGCTTTTTAACCAACCGTTCGGCATAATCCGGCACTTTATTCTGCCTAGAAGACAAATCAGGATCCGTAGATTGAGAACATTCGTTTATAAACAAAATCGCATCCAATAAGCTTTCTTTAGCCAACCCTAACATATCATAAGCCTGTGCTCTTCTCCATAAGCTTTTAGCATGTCGGTTAACTGGATTGTGAAGACAAAGCGCACGTGTAGCATCACTTATAGCGCTTAA[T/C]GGTTGTTGCAGTAATAAATAACATTGTGCGCGATTGCTGTATAATACGA…
NSA_000547	GGCAAAATAAAAATAATTCGTCTTTGAGCATATGAAGAATGAATCATCGAGAAAGCCATGCACGAACCATCGTTTAGGTTTTCATACAACAAGCTGAAGACACTTAAGATACAATCTACGGCGTTTCTACCTACATTCCGCTATTGGTGATTGATGGGTGTTATCGTCGTATGGTTTTTTGGTTGTGATTTATCAAAGTTCTTGATCCTCCTATTTATTAGGAAGATGCATCTCTTAGCTCGTATAATATTTAATAAGACTAACTTAGTCGATAAGTTAATCCAATGCCA[T/C]AAAAAATATACTGATAACACTAAAATTACAAACAAAAGATGTTTTTTAGCTCACTTCTCTAAGATTGTTGATTTAG
NSA_000548	ACCTATCAATACCAGTATTAGTTAAACCTAACCTAGTTTACGGAATCTGAGGGCATGCTTTTGCTTGTCGTTTAGTGTGAGCATGGTAC[T/G]TAGGTTACCGTTTAGTCATTTATTACTTGGAATTGTATCTATCGCGTTGATGGCATGCCTTTCGTTTATTGTGTTTAACCTATGTATACCAATTTGACTATTTAAATTTGTTTGGTGTAGGCTTTTTGAGAGTTGATATCGATTTTTCATATGGCTGCTACTGCGACCGAGACAGCAGCGACACCTACTGCTGCTCCACGTTACGCTCCAGAGGACCCCACCCTTCCTAAACCTTGGAAAGGGTTAGTTGAC
NSA_000549	TCCCGGTTACATCCTAAACACGACAAAAGATCCAATCGATAACTCAATAAGTCGATAACCAAAGATGGGTAATTTCCAAAAACGATAAGTGGGTTCATAATAACGAATAAACACCTTCGAGTGGCCTTCCAACCGGGCAAGCACCGAGAGCCCCTTATCGCTGAACCACGAATGCAAATTGTGGCACTTAACACTTTCACCTTTGACACCATTTTCTTCCGTTGTGTCGTTTTTACTTGCGTCTGTCTTCGGGGCAGTCCAATTGTAGTCACAGTTCTCTTTGT[A/G]GTTTACGTTTTTACTTGCGATCGCCTTTTGTTCTGTCTTCGGGGCAGTCCGATTGAAGTCACAGTTCTCTTTGTTGTTTATAACTTTG
NSA_000550	TGAACTACCACACCTCTCATTCCCTACAGGAATTTAAACACATGAATACTCGTTCTATAAAACTTAAACTATCGAATGAAAATCCCTTAAATACATTTATCAGTTACTAATTAAATACATACCATTCCCCAAGCCAAGTATGAAAGGCCTCCATGGAGATATAATAATGCTGCAAGTGCAGTTGGATGCCAATAATATGTGTCATGAAGAAACCTATACAACCACTGTGCCTTTAGCTCCGGTACCTTAGAGTATTCTCCACCTTTTGATTCTCCACACTAAGTCAATTGAGCAATATATATATATATATATATATATTAATGGGCAAGTATAAATAACATGTAAATTGTCTATATATATAA[T/C]GCATCTGGAAATCACCTTTGCAGCAATGTGAT…
NSA_000551	CTAGTTACTGAATAAACAAACAGGAAAACAACTTTATTATTGTGAAACATCTCAACACATAGCATTATTTTACATTATTTACCATGCAAGGGGTAAATATGTTATTTTGAGTGTTTAAAAGGGTAAATGTATAAAAACTCATAACATATAA[T/G]AAATTTCAAACTTTTATGTGGATATATATGAAGACGCCCATTTTAAATACCTGGCCCCTGTGCTTAGTAAGCGAAATGTCAAATCCTTCCTGTACGTCTCTTGGCGTGAGCTCTTTCTTAACTTCTTCAGTATGTGGCTGTAAAAATCACAAGATATAAAGGTTAAATGTAAGTTATTGACCATTTT
NSA_000552	TAAATTGTTTAATTCACTCGATGATTCCAACTTCATTCTTTCTCTCATTTGCCTTATAAATTGCGCACATCTATTGTTCAATTCCTCTGTTTCTGCTTCTTCTTTCGATTCCCCTGTTTCGTGATCTTCAACAACAACAAGACCATCTTCAACAATTGAAACATCATCATGGTAACAAGTCACACAAACCCGATTCCCATTTCGCTCAATTTCATCATCATATTCTTCATCTTGTTCTTC[T/C]GAGACGGATACTTGTTCGATTGTTGGTGTCAGTATCAGAGGTTGATGCTTGATTTCATATGCGACCACTAAATGATCCTCTTTCAATGAAGAAACATCGGTCGAGTGGAAGTTCATGATAAGGATAGCAAGGATTCC
NSA_000553	AACGAATTTGCGTAACAAAAAATATAATAAAACAATGTATATATGCAACATTATAAAAACCCACGACATTACACAAAACAAATGTTCCTTCTCTTAGGACGAGTAGCCGATCGTTGCTTAAGCGCATCAAGTTGCGTCTCCCACACTGTCCGCGCAAAATGCACCTTTTGTTCACCGGATGCATGGTCTCCAACCAGACTCAAATCATACATTCGTCGAGATTGTGGATCCGAAAGAACTTCATACGCCTCG[T/C]GTAACTCCACAAACTGCTTGGTGCATTCCTCCTTTTTCGAGGACGGACAAGCATCGGGATGTAGCTGAAGAGCCTTGGCGCGGTACGCTTTCTTGAGTTCATGCAAACTAACATTATGGGATTCAACAGAAAGAACTTGGTA…
NSA_000554	ATCACATGCATAGAAGTGTATTAAAAAAACTAGGCCCTAAAACAAACAAACAAAGCTAGGCCACATATTTATCATCCCCTACTTGAATTGCACAAGAAGAAACATACCTGTTGCGATTGGAATCGCAATCTGTGGGAATTTTCGATTGTAGATGCGATGAATTTAGGGTTGATTTAGGAGTAACTTGTAAGACCTAAAACATAGAAAAACCCCATCATCACGACCATAGAAAACAAAAACAAGATAAACCAAATCACATCCATCTACTAAATATATTCCACAATTTACTCAGAAAGTGC[T/C]TTAGATATACTTATAAATTGGCTAAAGTTTAATACAAAAACTAATTCTTAAGATTTATATGTG
NSA_000555	ATTATATATTAATTTAGAACATTGCAAGGAATAGTAGCTATTCTGTTCTTTAGTGTAAAATTACATTTTCACCCCTGTAGTTTAATCATTCTATTTTTTTTCATTTTCTTTAACCAATTTACTATTCTATCCCTTAACTTTAATGAAGTTATCATACATCCCCTAAACTTCAATATAGTTTTCGGTATTACGTCACGTGAGTCACTTGTTGTTAGAAATTCGTGTTCTAGTTTTACATTGTTTCCCGCTTTTGGTCGCCGTTCGGTTAGCACCGGCTGATCTGCCCATCTTTCCTCCTTTAAAGGATGACCCCTTTTCAACCCTAGCTCA[T/C]TTTGACATGTTACCCAACCGGCTGATCCGCCCATCTTTCCTCCTTTAATTGCAACTTATTATAT…
NSA_000556	TCCTCACTACACCCATTTAAAAAAAAAAACGTCTCATAATGTCTCATTGACCGTCACATGGCGCGAAACGTCCTACTACTACGACTACACATATTGGTCTTAGACCTTTTCTTTTACATATTAGAGAAACCACACAGTCCACAAGTGGTAGTTAAAAATCTCAAACCCCCCTAAATAGTTGGAGGGTTTAAGACGGCGATATTTCTGTAAAACCCAGAGGGGAATGGCGATGAAGATTGCGACAAGGGTGGCGGCCGCCGGTCCACGTGGCATGAGATCGCTTTTCTCAACTCTTTCTACTAACTTCCCCTTTCCTTCACAACCTGCTGCTGCCAATCAGTCGCAGAGG[T/C]CTCAAGCTGAACCTTCAACCAATCTCTTCGTATCAGGCACACCAC…
NSA_000557	CAAGGGTCTTTTAGCGTTTCCTGTGACTATGGTGATACTTATTAAATATTTTATTTGTCAGAATTTGAAGTATTTAAAGAAAATATAAAAATAAAAGCACTAACAAACTATCGAACACAAACGAACACGTTACCAAATGTTTATGAACATAAATGAACGAATGCGGTCTCTATTCATGTTCGTTCATTTAATTAAAGAGTGAAATTTCTTGTTCGTGC[T/C]CGTTCATTAATAAATGAAGGAACACAAACGAACTTCCCGCTGAACGGTTCAAGAACTATTCGCTGAACGTTCAGTTCGTTTGCAGCCCTACTGGTAAACAGACAAATTCTTTAT
NSA_000558	ATCTAGGAATCTCGCCGGAATGTGTGCCTGAACCATCACCTGGAGAATTAAAGCGCAATTTTCTCGACTTAAAGCGCAGCTGCCTCGCCTCGCCTGAAAAATGGGCCTAGGCGCAAGAGGCGATGGCTTTTAACAACTATGAGTTTAGTCATTTCACATTGACTTAAGTCTTAACTAGATAAACTAACGGTCATCCAGTCAGGGAACT[A/G]CCTGAGTAACAAGCGATCAAACCACATGGAACAAACATGTTATTTTTGGAAGTTGGAGACTAAAGGTGAAAAACTGGCAAACCACAGG
NSA_000559	CAGACTTAACATATATGGATGGAGTTAAGCCAGTTGGACCAAAATGGCAAAGATGAAACCTTTTTGGATCCAGGTGTTAAAAAAGAAACCTTTGGACTAAACTGACAAAATGACCCAAACCACAGGGACTAAAATGGCAATTAACTCTTTTCTAAAAATATAAAAACCATATTCCTAAACTAAACACAGAAACACATTTAAACGTAAACTAAACAGCAGCTACTTCCTATTTTTCAGCCCCAGTCACCCACTTCCTT[T/C]TCCTAATTTCCCTCCTGAATTGAGTCTGATTTCGTATCAGATTACAACTTCACTAATTCGATATCTTTTACACCAATTAAATTATTTTTAGCATTAATTTATATAATATTGTATTGTTGACAGAAGGATAACACATG…
NSA_000560	ATTAATATGTAAGTTCCCGACCTCCCGCCTTTTAATTCTTACTTAAAGGTATATGTCACAATAATTAGTTTCTAGAAATAACTTATTATTTAAATATTGTGCAGAAAGCTGATCAAGTCATTTATCCAAGGTTTTCTACCTGGGATAGTGTTGAAGATCTTCCTCAAGCTGCTACCAAAAATCTTAATGATGATGTCCAAGTTTGAAGGATTTTTGAG[T/C]ATATCACGACTCGAGAGGAGATGCGCTTCCAGATACTATCTTTTCAAATTTGTTAACGTGTTTCTAGGTAGCATTATCGCCGGGGCTGCATTTGAACAGCTCAGTACGTTTCTAAATCAGCCAGCAAGTCGGTATGTTAGTTAGTCTGTACGTGTCATGGCTAACTTTGATCTGAT…
NSA_000561	TATTGAGCAATAGGTGCTTTGGGAAGTCAACTGCAATAAGATAATAATTTCATTTTCTTGTATTTGTCAACTGTCTACCAGTTTATCCTTATTTTTATGAGTTCTTTATTTGTAACACCACAATTTCTGGCACTGTTG[T/C]GTATACTGTGTGAAACCAGGGACATAACATGCAAATATGCCCATAGTCACCATATATTGATTAAATTGCTTCATAATGTCATTTTATTGTGCATGGTCTTTTGTATACTTATATGCTCTGTTTCTAACGTTTTTGTTCATAATCTCCCAACCAGGAAAACTAAATCAAGTTTGACATGTGAGCTTTTTGTCATGGAACGCTATTCTGATCAACTGGTCAAATTAATTTTCTTCATATTTTTCCTTCTTCCTCTTGC…
NSA_000562	TGACGAAAATCGCACTATAATGTAGTGATTATTGAGATATAAGTGAAGAAAAGGTTGAAGATGGTGGGTTTTGAAGTTACTGGGGAGAAGAAGGAAGAAGATTGGATACGATTGAATAAAATATCCTTTCTCTTTATTTTAAATGTTGTCACATGTCATAATTCTATTGCTTCATATCCTCCCTAGCCGAAATAAACTTTTTATGTGATCTCACCCATATAAATATTAATGTACTCGTATTATATTTATAAA[T/C]AAATCAATACCTTTTCCTTCCATGTGAATTTTAGAATTTATAGAATAAAAAAAGAATGGACACACCATCGATTGATAATCTGAAATACATCCCAATTTTATAATCATGGAACAATTGTCGAGAGTAGGGTGGTATTTTCTTA…
NSA_000563	GGCTTCGTCATGGCTTTAAGCTACTTGAAGGGTAACTTCATCTTTATGATAAAAGTGCCAACTATGAATATAGATTGCCATCTTTCTAAATATAAATTATTTGATCTAATACTACAGCACCTGGAACTCGCGCTATTATTTCAAAGGAAGTGCTATCTCAAGAACATGGAAATGAAGTGTCCAAACACAAGACTCACAAGGATAAAACAACTACAAAATATGTTACTTCTGTCTCTGAGCCTATTAATGAAGGTTAGAGTTGTCTTCTTTTTTCTATTTGTTACATTCGTATTTAATCATTCAATGATGCATGGC[T/C]TATCACAGTTTTCTAGAACTCATCAACTAATTCAAATATATGGGACTTGTTTT
NSA_000564	ACAAACAAAAGAATTGTCAAATGCAACCAACTTTAACTACTGAAGAATTTTAAAACATATGTGCCAAGAACATATGCACATAAGGTCTTGTACACACAGAAAAAAAAAAAATAAACGAAATTTATACGCTAGTTATTTATAGTTCCATAAACCTTCCTAGACGATTATTCGATAATCTCTAGGTGACGATCCATGACCTGAGAAACCGCCTCCATGAATGCAGCCTCACTGCATCCAGGAAGAACAAGATCCTCTGCTTCTTCAACAATTTGTTCAATCACGGATTTCTTATTTATGTTTTCCCTACACATAAT[A/G]TTTCCGATAATGAAAGGCGTGAATCCTTTCTCGACACCTTTCTTGAGCAACATAGTGGATATACGAAAAGTGCGTGCACA…
NSA_000565	TAGACCTGTTCACTAAAAAGTACACTACTACTACTCCTACACGATTTTTTACTTTTTAAAAAATAAATAAAACTAGGAAGCTAGGATCCATCATTTCTTCTACTTGGTAGATAAGACATATAACTGTGGTATAGACAAGGAGCTAAACGAGTTGTATTCATGTTTAACACTTGTCTTATTCATGTCGCAAGAGACTTGTTAAACAAGATAAGTTTCTATGAAAGAGTAACAAACTATGGAGCAGGGGCACAGCTATTAAGGGGCCGGGGGACCCCCGAACTTTTCGCTCAGTAGTGTAATATATGTGTTTTTCGTATAGAAATTATTGGGTATATACGTTTTCGACCCCC[T/C]GGTTTTATAGAAATTTTTGGGTATATACGTTTTTGACCCCCCGT…
NSA_000566	ATAAAGAGCTTATAAAAAGTGCAGAAAGTACAAAAGCTCAAGCGCGCCGCGACTTAGAAAAGGCGAATAAGTCATTGCATGAGCTAAC[T/G]AACAAGCTAGAGATGATAAGTGAAGAGAAGCAATCAGCCATGGAGATAACAGAGGCTGCAAAGATTCGAGTTCAAGAACTTGAACTGTCGAAAGCAAGCCAAAGCCAAGTAGTAAATGATGGATGGA
NSA_000567	GATTTTTTTGGCCCAAAACTCTTAAAAACATATATATTACATGTGTTATTTTTTTCAAAAAAAAAAAAATGTCGACAGGTTGGGTTTTCTAGGGTTTTCTATATATATATATAGGGTTTTCTATATACCCCTCCCCTATATATATATATATATATATTAACATATACATACATGAATTATATTGAATTCTGCTGGAAAACTTAAAATCAATGACAACAAAAGCTTCACAAG[T/G]GCAAAAAAGTCAAACAAAAAGGATGCATGATAGATCAAACTTGTAAGAATCAAACTGAAACTGAAAATATAAACCCTAAACTAAAACACAGATCAACAGACAACAATCAGGTCAACACAACAAGAAGAGCTTAAATTTTGAGAAAAAGAATCAATTTTTCTGC…
NSA_000568	CCTCGCCAAAACAAAAGTTGCTTTCCGCTTGCAGCATCTTTCTGACCACCAAAGCACCAATATCACGTCCACGTTTCTCTACGGGTTGCCCTCTTTCTATCAACGTAACATCAACGCCAAATTCTGCAAGTACAAGAGACGCAAACAAACCCGCTGGACCGCTGCCCACAACTGCAACTTTCGGCTTTTTAGTACCGGGAAGTTTATAAGAACTTGACGAACTACAATGACCGTTTTCTCCCGGTA[A/C]TTCATCGTGGTTAACTTTCTTGTTATCGTGTATTATGTTGACCAAATCACCAACAACTCTTTCATGAGGAGTATGCTCTATGAACCCGATTTTCGGTTCCAAACGTGATATGAAGTCCCAAGTTCTCGGTTCCATATTCAGGAGCTTA…
NSA_000569	CCATGTCGGCATCCAAATGGGAATCTTCTAGAACATACGCAATCCCGTCTTGGACCGCTTGCTTTAAGAGTGACATCACTCCCGTTAAAGAATCTTGATTACTCGTGTTTTCTGATGCATTGTTTTCGATATCAACGTGTGTTATGCTTTCATCATCATCATCCGATACGCTTTCATCATCATC[A/G]GACACGCTTTCATCATCATCAGACACGGTTTTATCGTCATCAAACACGCTTTTATCGTCGTTGGTTGTTGAAACTACAGTATCATTTTGTTCAGATTCAGATTCGGGGTCGGGATT
NSA_000570	TATCAAATTATCGAATCTACTTGCTAAATGAACAGTGTGGTTCTTCTAGCAGGCCCTTATTTTTGTTTAGACTAGTCACTTGGGCTTGTTAATTGGGCCATTTTTTTTAAACTTTTAAACAGACC[T/C]TTATTTAAAAAACTTTGGGTTATACAAACATCCAGAATTTTTTTTACATATATATATAATTTAAAATTTTTTCGGGCCCTATATTGATTTGGACCCTGATCGTAGGCACCTCCTGCACCCTTGATAGACGGCCCTGAATAAAATACTTGTTTATTAGCGGTTCTGAATAATAGAACCTGAAACGTCTCTATAAATGGTGCTCCTGGATGTTTTGCATCTACCACTGAGCCACAAACCCAGTGGTAGAACTTGAAAAGTAGCATGAATAA…
NSA_000571	TGTCACTTCCTTTGCCTCCGAGGACGCCCGTCTCGATATATTTCTTAGCATTATCCCAGGCACCACCAGCGGTGTTGAAGAAAAGAGCCATCAGAATACCAGAAACCGTAGCAAACATTAACATGGAAGCCACAACCTTAGCCCCCAGTAAAGGATGCCCCGTATAGTAACCCAGTATCCGAAACAGAATGCCTGTTTGGGCAAATGAACATCTTATCTTAGTTTTAAACCTACGTAAATTAATGCAATATAGGCCTTTGATATAAAATTATAAAAAGATGAGCGCACCAATAAATATAGGTGATATAATGGCCAAGGCTCCAGGCTTTATCATCTCCCTCAGAGA[T/G]GCAGAGGCCACAATTGCAACACATCTCCCATAATCTGGTTTGTCTTTG…
NSA_000572	CACTGTTTTGCGGGTTATTTGCTTCCAACATTGGCTCAGTCTGGGGTCACCGCTCCCCCAAGGGACAAAGTCGTTAGCTTAGGAGATGGAAATGCGAAAGGTAAACTCGATTTCGTTTATTTAGTTATCGATTATTCGAGCATTATGATCATGTGTCATTATTATTTTAGGAATGTTTCTAATTAATTTATTATATTGTAGCTGTTTTCAATGAAGAACATGACATTGCAACCTACACCATTAAAACCGTTGATGACCCAAGAACCGTCAATAAAAGTGTCTACATAAATCCTCCGGGTAACATATACTC[A/G]TTCAACGAACTTGTGTCGTTGTGGGAGAAAAAGATTGGCAAAACATTGGACAAGGTTTATCTATCTGAAGATCAAGTATTGAAA…
NSA_000573	CGAGTTTGTCTTTTTCTTTATCTATTATTTCTTTCTTAACGTAAACCTTATATCTTATCGAGTCTGTTGTCATTGGGCTTTTTGTGGAGAATAGTATTGTTTTGAGTCAAATTTGCAGACAAAACTCAAAATATGGAGTTGATTAAATGATAATCATTTCGGGTTGATGATTTGTTTGCCTGGGCTCTTTAGGGATTGCTATATCTTTAGAGGCGGCAATAGCGTTGCTAATCTTTCTTACGTTTTTTCTTAAAAAAAGTAATATGTTCTGCAAATTATTGGTGTGTTAAATATTATTACAAAAAGGTTGTTATTTTAAAAATATA[A/G]TTATTTTTTCTGATATAATGGTTTAGGAGGTTTTATGCATTAGAATTTATAAATACATGCTGTATTTC…
NSA_000574	TTGGATGGAACAAGCAAATATAACCAAACCTCAGGGACGATTTTGGCATTTTACTCAAATATTATATGAAAACTCATTCCATTCCTACAGGCTACAAGCGAACCGAACATGATAATAGAACGTATTGATCCGTTTTATTACCTCATTCAATTAGACTCATAAGTTTTTTTTGTTTTGTTAATATTATTTTTCAGGTTGCTAGTTTTGGCGGTCACCTACTAGAAGATAACATTTTAACCCTATCTTT[T/C]GCTCCACGAGATTCACATAAATCACAAATACAATTCGCTTTAGAAAGAGGAATACCCGCTTTAGTTTTAATGCTTGGTACTCGCCGACTTCCGTTTCCCGCATCATCGTTCGACTTGATTCACTGCTCTC
NSA_000575	GGAAGCTATGGTGAAAATGTTCGCTAATTGTTCCGAAAGATCAATATCAAAACTCGAGAACCTTCTAGAAGCCAAAAACTTGCAAGGAGGGCACGAAATCGAGTTAGATCTCGAAGCGGAATTCTCGAATTTGGCCCTGGATATAATCGGTCTCGGTGTTTTCAATTACGACTTCGGTTCTGTCACAAAAGAATCTCCTGTCATTAAGGTCTAGTCCTATGATACATTGCCCAACATGTTTTACACGATGAGTTCATTTATAAAACTCG[A/G]TTAATTTCTCTTCTGTTTCTGCTCCTTTCAGGCAGTATACGGCACGCTTTTCGAAGCCGAACATCGATCAACTTTCTACATTCCGTATTGGAAATTTCCTCTGGCTAGATGGCTGGTTCCCAGAC…
NSA_000576	AGACAAGCTGAATGAATACAAGGGCATTACGAAGTGGCTTCGTGAATCAAGGATCAATCATGCCATTACACATCAGACTACTGTGTACAAATCGTTGATAAAGGCTTTCTGGGATTCAGCGGAAGTAGTTGAAGTGGATGGAACGGAAATGATAAGAGGACGTGTTAACGATCAAGATGTTGTTGTTTCAGTCGAGATCCTTAACACAGTCTTACAACTTGGTGATGATCCTGAAGCTCCGTATTCAGTGCCATT[A/G]AAATGTCAACAAGGCTGTCTACTTCGCATGAAATGTACTGGAGACATTCTAGGAAAGCAGCTGAACAAGTCCTCGTTACCGCTTCGTTACAAGTTCCTACTTCATGTGTTGATTCAATGTTTAAGTAACCGTCGAAGTG…
NSA_000577	CAAATTTGTTTGATTCTTATATTAGGGAGATCTAGTGTTAATGTTTGGAGAAAGATATTTGAAATATGTTGTTTATCATCATACATGTATAGTGTTTATAAGCCAATGCCCAGTTCACATTCATGTATAACCTTTTTATCATATATCATTGGCCTGTCTGTAGCCACCACTTGTATCATCTGGGACACGTGATTAAACAGAAGTTGGTTTATTGTTTGTAGGAGAACCAGACCAGCTATGACTAGACACTTTCTCTTCACTTTCTTTCTTCTTGGATTGACTGGGTAAGTCTATCTTCTCCAAAGTT[T/G]TCATTCTAATAGATTTTTGGGTTAATCCTCTATTAATCTGTTCTTGGTTGCACCTATTTCTCTTGTTTTACTTATGATTTTGCGATTG
NSA_000578	TTTTTTGTACTATGATATTTCAACCAATTCTAAGGGTTATCTCCACCAGTTTTCTGCCAATCCAGACTAAAGAAATGTTTTTGAGTGTAATATAATATAATTACAATAACGCCCTCACTCGTATCAAGATCTTCCAAATCCAGCAGCTGCTTTCCATCTTTTGCGGGTTTCTACACTTTCGGGTCTCGTCAGTCCGGTCCTATCCTC[A/G]TATTTCTGTTCCAATGCCTGTTTAGTGTCATCAAAACAATCAATCAGCATACATAGTATATAATGCTGAAACTTAAAGAAAGGAACAATCGTTGGAATTCCAATCCGACCCAACCCGTTTCGATATGTTTGACCCGTATTCATTTAGACCAGTTACCCAATCCGACTATTTTCCACTTCTGACTTAT…
NSA_000579	CCACCCAGTGATGTGGCATAGTTCCGAGAATTGATTCTCTAAACTCCCTGCATTCAAACTACAGACGAAAAATGTTCAGCAGCAACACCATCAGAATTTTTATTATGATATAAAAATCATGTTGTGTTTTGAGTACCTCTCCTGGTTGGCGCCTAT[T/C]GAGAGCATGGACATCAAGCTTATAATTATGTTGTGGGATTAGTGGAGATTCATCTGATGAAGTTGCTTCAATGTTCTATTATTTAAGAATAATAGCTGTAAGTAAATGAATAAAACAGAGACAAGATCCCATTTCAACCGTATGCTATAAACTAATGACCAAAATAAAATAAACAGAAATCTCGTATAACCTCATTCTTTCTA
NSA_000580	TGGATTTTTTGTGATCACTGGGAGATCACCAACGACTTGTCAAAAACGTATTTTTATTTTCATTGGATTTTGTTTGATTCGTCAGTGAATTTTTCCTGGTAAAAGTATGTTTCGAGTGTATTTTATTTCTTTGTGTTACTGAGCTTTAACTTAGCAAGGGGATTTTCTTCTTCACCGTTTAGTTCTATTCTATGCTGTTAATATCGATGATATAACGATTATCTGTCCCCATGTAAAATATCGGTGTTAAATATCGGTACCGATGTATTAAGC[A/G]ATACTGGCCGATATAACCGATATATCACCGATGTATCACTGAATTGTTAGTGTTAAATTGCTATATGATATTAAAATTACCAATATCCCACCGATATCTCACCGAGATAACCTAAATTCTG…
NSA_000581	ATCGGCAGAAAAGGGAGGATATATAGTTGGAAAATCATCATTGTTTACCCATACTTTAATTCTTAGTGGTAGGGTTTCATCGAGATACTTCAACTCTCGCACAAGCTGCTTTATTACATCATCAC[A/G]GAAACTGAAAAGGCGTAACAGTAATTCTAATTTGATTATTATCGTTAGACAAAATATTAATTATTTGATAGCATTCTAATCATTTAAACTCACCAATGTACCATAACTGACATTCTAATTGTAGACAAACACCATGTCATGAACCATTCATAACCTAATAATTTCCCAAATAAAGACCATTAAATTTAACAGTGACAATTTACATATCACAGAAACACAAACACA
NSA_000582	GAAATATTTTTTTAATATAACTTTATGTTTAATTGATATGTTAAAAAAGCAGAATGAGAAACTAAAGGCTGTATTAAACGAAGAAACAAGAAAAAGAGAGATGATCATGATGCACAATTACGAATCAAAGATGAAGGCAATACTAGATACAAAAGAAGAAGCTTTAAACACAGCAAAAATGAGAAC[A/G]AAAGAGCTTCAAAACTATCTATCAATGGCTGAAAAAGAAGCCAACAATTGGGAAAGAAAAGCAATGGAGACTGAGGTCATGATGACAGAACTCCACACAAAGCTAAAACAGGCAAGAGCAAGAAGCCATGAAGATGCGGAATCAGTATGTGGAGGAGGTAATGATGATCATGAA
NSA_000583	TTTATTTAAAAAAAATTAACAAATAAACCACAACAAATTTTAAAAACTTAGGTTTAGTTGTGCTTTGTTTGTTATTTTTTCGTTAATAAATGGGTAAAAAGACGAATTTACCCTCATGTGCAGAGCAGGTGA[T/C]TGGACCTAAAAGAAAAAACTAGCGTTTGTTAGTAGTGTAAAGGACGTGACGTGCAAGGATTTTAAACATAAAGTACGATTCTTGACACTTATAAAGATAAAGGACATCCACTGAAAATTGGTATAAACATAAAGGACC
NSA_000584	AGAATTTATATATAATAGAAGAAAGATGGTCTTAGTGACAGACTAAACATAACTGTTTCCAAAAAAATGATAACTGTGGATTAGATTATCATTTCAGCCACAGGAAAGCAGTTTGGGATATATTCTTCTAAAAAGAAGCCTAGAAATGCATCTGAAGCTTACAAATATCATAGGATTACTTGCTTTCAAATTGCATGAAGCTTAACTGAGCCAGAGTCAACTATTGATCTTGTGCTCAGATAAACTCATTTTCTATTACCGTGAACATAGATAGTGCCACATCAACATACCGGTGAATATTACTTACTAGTGCCTTTAAGAAGATAACACACTTCCTTTTTGAACCATCATAAAGAACAAATATAAGCAGGCAGAGAACATGGTCTTC[T/C]TCCATA…
NSA_000585	AATGGCAACAAAATGCAAACCACAGGGCCCTGGATGTAATAAGTTTGAGATTTGGACTAAAGTGGCAAAACTAGCCAAACCACAGGGACCAAAATGGCAGTTTACTCTTAAGATTAATTAGTCAACAAAATTGAATCATTTGGAAAAAAGAGTTTCTATGTTTCTTACATAAACAAATATGTTTTAGATTTACTACTTATGTGTTGAAGATCCAACAAAATACAAATACTGATGGAAAACATAAAAGGCAATTTGGTCTTCGAATGTAACAATGGGCATAACCAACATATTAGGCCTAGTAATGGGCCAGATCAATA[T/C]GATATCTAAAAACGATTTGACCCGGCTCATGATTTGTCACTTAGCCCTAAAAAATAAAGTTGGATACCAATATCTTT…
NSA_000586	AGGTAATGCTAGAGGAATGGCAAGCCAAGGTAGGGAGATGAGTCCTTCTCATTCAAAAGTGTTTGTTTGCGTGAAATTTAAAGA[T/C]GCTGATAAGGACAAGCTTGAGGCAAAAGCCAAAATGTGTACATTCATTGTGTATGATTATGAGATATCTTTTTTGAGACAATCCGAATAGAAAAGTCATCAGAATGATGATGCTCTTCACAAAGAAAAGGGTGCATGCAACAGATTTTGAAACAAAGAAGGTTA
NSA_000587	GAAACTCAAGACTACAGGAACAATCACAAGCAACCACCACCAGCAACAACCGTTTTGTAGATGAACCAAACATCACTCAGACCCTTACAAGATTTTACCCATTTACTCAAAACATGCATATCCACTCGAGATCTCTTCACCGGAAAAACCCTCCACACACTCTACATCAAACACCTCATCCCTCATTCCACCTATCTCTCCAACCACTTCATCCTCTTATACTCCAAATGCCGCCGTATATCCGCCGCCCACACCACCTTCAACACTATCCCACACCCAAACATATTCACCTTCAACACCATCATCTCAGCCTACG[T/C]TAAAGAGTCCCAACCCCACATTGCCCACCAACTGTTCGACCAAATTCCCCAACCAGATATCGTGTCTTACAACACCCT…
NSA_000588	GACTTTCAACCCGTTTGAGATAATACACAACATAAATTCTAATAGAGGTACCTGAAAAGCCTCCATTTTCTCCGTGCGAACGACCCCATGAAACACTACATATTGCATGTCGGTAAGCGTGCAAATAATATCAAACAACAGCTTCGGTCTATCCCTACAATGGATAGTAACAACCGTGTAATCCTTCTCAACACAATCCAAAACCATAACCCGTGTTCTTAACTTATTTTCCTTTTCTTGTTCCGTTTTCTCAAC[T/C]TTTTCATAATCCCGCTCAGCGAACATAATTTGATGTAATCGTCTCTGTCTGTGCATGAAACCGGGGGTGGAAAGCGTCATTTTTGCAGTCTTTAAATC
NSA_000589	GCGGATCCAAATAGTCTTGTACCAAATTCTGGCTCATCTACAGGCCATGATTGTTCTCTTCAAGAAGAAGAAATGGATGTTCCTGATATTATTGAAGAGTTCATCGAGTTACTATTGTCTGGCTT[A/G]AAAGATACAGTATGTTTATACTTTATAGTGATACATTGTTTTGGTATTTTAGAAACCAAATCCTTTTATAATTTACACATCTAAGTTCTAACCATCAACTTTCAGGATACCGTTGTTCGTTGGTCTGCTGCAAAAGGTATTGGTCGTATAACTTC
NSA_000590	GATCTTTTGCTCTCGCTCTCTCCCGCCTAGGTGGGGTGCTCCCATCTCCATTCGGCCGGCATCCCCCTCCACTTCATCTATATTCCTTCTCCAAATCGGCAAGGAACTC[T/C]TGTTGCTCCCTCACCATCCCACAAATCCATCAACGTCATCTCCACCTCAGCAACATCATCATTATCAGTTGTTGCTCCCTTCACATCCCGCTTCATCTTTCTTCCACACCGTCCAGCCTAAAAAACGAAACCCATTTTTTTATTCTATTTGACTTTCATTCAAGCAGGAACCTTGCTTTCAAAATGCTCCCATCAAGTTTTCATATCGGTCTGAGAATTCATACA
NSA_000591	TTTCAACCGCCGGTTGTTCCCCTAACTCGGTCGTTAACTGTGCCCGTAACTCGGTTCTACGAGGATTCGTTACATGAATCTTGTATCTAGCATTGTGAGGCTTTACATTAAGATTGTTATAACGATTTGCGAAGAATACAGGGTTGCATAAATTGAAAACTGA[T/G]GACATTGTGGGTTTACAGCTGCAAAACATGAAATAAAAATAGAATTTTAGGGATATTGAAAGAAATAGAGACTTTACCTCAAAAAAGGCTGTTGATTTTGGGGGGGTTGTGGTTTTGTTGTTCGTAGAGACTTTACCTCAAAAAAGA
NSA_000592	AGTTTTTTTGTCTTTGTTTGTACTTAGTCTCTAATAGTAAGTCGTATCTTATTGTTTATCTTTTGTATATTATTCCAGCTCATTGAA[A/G]AAGAGGAAGTGGAAGTTCCGGTGTCGAATATCAAATATGGATATGGATAAAGCTCCGGCTGAGGTGGCCTCTACGAATGAAAATGTTGTAAATATGCAGGATGCTTCTTTGACTGAGAATGGTGCTGTAGAAACAGGAGATACTCCTGTTCAGATGGATCATCTAACAGTCAAATAATTTGCTATGATTTTGATGTGATGTGGCGGTCACTGGTAAGTTGTTGTAAAAAAGGAACTTGTTTGGATGTAGAACATAAGTAATTCTTTTGTATTTTATTGTGCAGGTTGAAGCT
NSA_000593	TTTAAGGAATATTTCTTTCATATTTTTCTTCCCTCATTTAAACATGTTAAAAACTGTTAAAGAGTTGTATCATGCATGCTTTACACAATCCTAACGGCCCGTTCAGGCTAACCAGAATCGTTTACAATAGCAATGGACACTTGTCGTCAAATCAATACCGTGAAAATATTCAAAGACTAAGCCAAAAGCGAAATGACTCGAGAAATCAAGCTAAACAT[T/G]AACTCCCTTACTTCAAAGCGCAAATCTTTGACGAGATTGCCCTAGACGCAAAGAGATCGAGAGGGCAAGATGGGAAATTCACATAGGGACGACTTTAGCATTGTGGGCGTTGGACCGAAGTCACACAAAGAATTCACTAGGATAATATATACGTCGATCTGGTTCGGTTCTTTTTA…
NSA_000594	GATGCAAACATGTTGATAAAGTAATCAGCCAAGGGCCTTTCGGGGACGGGTATCAGTTTTCCAACAAGAGCAAGAGGCCAACTGATGACGGGTTGAAAAAACGACAAATGGGTCAAATCAGGGCAAAAACATGAAAAAGTTAACTCTGGTTTGATTTTGAAAACACAACTGACCTGATAACTCCGATTACAAGAGAGACGATCCATAATTGCCAACTGAGCCTTACGGTTGAGGTGAATTTCCCGAGAAACATGACTATTACAACCTGGAATACATGATTTACG[A/C]CTTTAATACATCTGTTTCTGTGAGAGAAAGAGAGAAGAAATGAGAACGTGTTTGAAACTTACCTGAAGAACAAC
NSA_000595	CACGATTGCCAACGAAATCCCTTCTCCGTTTCAGATCAGTTTCCAAATCGTTATATGCATGTATTGGCAGCCCCGAGTTCATCCGACTGCATGCTCTACGATCTCCCGAAAAAGTCATGCTTATTCATAGAATTCAACACGAAGCAGAAGAAAATCCGCATAACACCTATACATTACATTTGGAAGACCAGTTTCCATATAATATCAATAATGGCATTACAACACCAGTGGCGTATCATTT[T/C]GGACATTTCAGCATCCCTGGATCTTGTAATGGAATTGTATTTCTTTTTCTCAGGTGAATTCATTCCAGTGTCTCTTTAGTGACTCATTGCATTGTACAGTAAAAAGGAGTTTAACCTTTTCATATGGTGTATGCGATTATTATTATATCTTGA…
NSA_000596	GTGCTGCCGACACCCTAAGTTGGTGTTCAAACAAGCAATTATTAGGTTTTAATTCCAAGAAGAAAGGTACCATAGTTGAATCTTATTCTAGCAAGGACGACTATCTTACATGTTTTTACTAGAAAGAAGGTATAAAAAATCATGGTGTGAAAAACAACACTAAATAGACAACATGAAGGTGTTTCGGTAATTG[T/C]TGTATATTAAAGCCGAGCCGCCATATGCTAATGCATACGAACCAGTTCAGCAAGTCTAAGCACACGCCCCCAAAAGACATTCTGGTGTTAAGTTGTCTTTCCACTATCCATTAGGTGTAAGGTTCATTTTTTGTCAATTGTGTGTATGGTTAGTAGGAGTTGATTAGGATTAGAACCTACCTTTTTAAAAATAACAGTATG…
NSA_000597	TGAAAAAGAATACTCGGACTTTCATCTGCCTAAAAACCGCAGACTTACATGCTATAACTCGATATGAAAAAAATAAACAAACAAAAAGCAAGTATTCTGGTATGCGTTTCACAAAAAATTCCGACAATTGGCGGCTCTACATAAACAGGGGACTTTAACTTCATCCGGCTCATCTTGATCAAATTTGTAATCATACCTGTCACCATAAATAAGATATCATATAAAAACTTCCCATAATTCATATATTTCGTTTTCCTTTTTCAACGAAAATAAATAAGACACAG[T/G]GGATATCTTAAGTTAGAGCATGTGAAAGGCATACGTCAATTCGTCGCCAGCTGCAACGTTGGTTTTAGCTATAAGAACAATCCGACTCTCATTTTCGCCCATACTCAAAA…
NSA_000598	GGCATTCTTCGCGGTGATGTTAAAGAACTGCTTTTACTTGATGTCACTCCTTTATCGCTCGGTATCGAGACGCTTGGTGGCATTTTCACCAAGCTTATTGGCCGGAACACCACAATCCCAACCAAGAAAAGTCAGGTAAATCATCAGTAAAGTTTTTTCCAACTTATGTTTATATATACATACAGTGAAAGGTTTAAATACAAAAGGCTATTAACGTGCAACGGTACGCGACCACCAATATAACGTGTGTAATTATGCAAATAACGTGCGTAATCAGGGTTAACCCAACTCATG[T/C]GTAATTATGCAAATAACATGCATAATTATGTATTATGATGTGGGTATTTTAAAAATGAAGTCGCGTACATGCGCATGTTAAGGGGCTATTGTACGTTAAC…
NSA_000599	TTTAATTTTTAAAATTTGAAACCATAGTTATACTATATGTCTCCACCAACATCCCTCGTTTGATCATTTCAATTTCAGTTTGTGTTAAAGCTTGATAAACTTCTTAAGTTTTGTGTTGAATATGTTAAGTATCTATTTATTTTTGGTGGATTCTTCATAATCTTCTTTCTGATGAAAAATGTAGATTGTATTTTTAAATGAACATATAACGTTCGTTTGTGTTCATTTATGTGCATGAACAATTGTTTCGGTTTGTTTGCGTTCGTCTAGGTTTGGTAAGTGTTTATGAACAGTTCATGAACATGTTCATTTTCCTTAATGAAC[A/G]AACAAGAAATCTCGTTCGGTAAGCGTTCGTGAACCGTTCATGAACATGTTCATTCTTTAATGAACGAACA…
NSA_000600	CGTTTCCTTCCGCTCCTGCTTCAAATCCGGTGTATACTGTAGAAACTCTCTCACATCAGATTCAGATTCCTTTTGCTGCTGCTGTTGATGCTGCTGGTGTTGATGTTGATTTCTCATGAAAAACCGCTCCTCCGGCTCGTATTTCGA[T/G]GAGTCGGTTACATCAGTTACAGCGGTTACTGGATCTGAAAACTCATCGTTTCCGTTATCAGTAAGAAGATTCGAGAAGAACGAGCTCGGAGTAGACCGATAACGCAACAAGGAGCTTCGATTCTCGTTACGAAGCTCATCCTGATGATTCTGAGCTTGATTTTCA
NSA_000601	TTCATACCCGTCACTACTGCCTGAGTATATCCTTTTTGCATCTGTACTCCAAGTGACGCTTAATACACGACCTGCAATGAAAGCATAAATGTTAAATACTTATAGATATAGAATTACAAATGTCATGATCGAAATATGAGGCAGGTATCTCACCACCGACCCTAGGCAATGATTTATGGTAGGTGAATCCATCTGAACTTGAAGTGTTATATATTCTCACGCAACCATCATCACAAGCAAGTGCTATACTTGCATTTTCGATGATTGGTTCCTCGT[T/G]TAACTCGAGTGAATCAGCTTCAATCTCGCTTTCACTGGTGACATCACCATTAGCTATAGTGTGGCCATTTTCTATTGAAGC
NSA_000602	GATTTCCCAATCAGAGATATTAATATCATAATATGGTTAAGGATTTGCTATCACATCATGCTGCCTATTTAAAAGCTT[A/G]CAAGATATGGAAAATGCATTTAATCCTGATTTCTTTTACTTGCTCAAATTCATGATAATGTGACATCTTATTGTCATCAACTCATTAGAAATAAGACAGGATTGTCAGACCTGTTGTAGGGCTGGTTTTCTTCAATCCTTGTTGCAAGGGTGAGACAAGCAATGCCAGCAATTTCGAGATCTCTTTTGTTTCTGAAGTATCCTTTGGTTAGAAACCGATCCAAGAAGCTGACACCTAGGAACATGGTTTCCTCCTGGAGTTCCTTGTAAGCTGAATGCTGCTTTTAGAAAGTGTGAAGTATGGGTTCTGTGAGAAA…
NSA_000603	CCTTTAAAGATAAAATAACTATAAGAAGTGCACTCGAAAGGGAGCTTCTTGTGAACAAAAATGGGATAGTGAAATTCAAAGTTTGTTTACCTTGCGCCTCTTGAACTTCCTTTCTCCACCTTCTAAATCCATGAAAGATGAATTTTGCCCATCAACACCATCCTCCATAGGTAAGGATTTGATATCCTCGCTAAAACCATCAGCTAAACCAGACAGCCTGCATACAAAATCACTTTAGAAAAAAAAAATTCACATAAAAGACGAATAGTTAAATAGAATCTGACCCATTTCTTGGTTTGATCATGTTTTTGTGCTGCTTTTTTTC[A/C]ATTCTTGTAAGAGGCGCTCGGGTGAAAAGCTCCTCTTCTCTCCTTGCACGTTCTTCCATTTTTGCTCTA…
NSA_000604	TCACGGGCTAGCAGACTCATACTTGGACTAACCGCACATAAGCAAATGGACTAGAAAATAGCCCAACTCAAAAAGAGCATAATTTGGCTATGTCTGGAGTTATAGGTCCATAAGTAATAGATAGAAAAAATCTCAACGGGCCAGATCGTGTGCAAACTAGCATATGCGTTTTGGCTCAACTGTCTAACCCAAATTCTATCATCTAGAGCCTTGACCTTTAGACTCGATGATAAGCAAGAGTAATCTCGTTGTTATTGTTTATGCTTCCACTTTGTGTCATTTTGATTAAATCGTTAAAAATTGCTTGCAGTCTTACCC[A/G]CTGATGACAGACTACTTGAAATCCGGGCTACACAAATGGGCTGGTGACGCAAAGGAGTTTAACAAACAA
NSA_000605	ATAAGAGACACACAATCACTTTGAGTTATAGGTTTGGGTACTTAGTAGCAATACTTCATGTGTTATAAAACAAATGTTAAATATGCTACACATACACATTGTATATTTCTTTTAGATTTAAACGTAGGCACAATCACAATAACAAGAAATTCC[T/C]TAACTACATTACCCAAAAACGTCCCCATTGGAATAGAAAGTGTCAAATGTAGAGAAATTGTGTATTTGTTTCCTATTGATTAGTCATAAATAATAGTCTTTTTTTCTTAAATGAATCTTGTATTGTACTTGTAATCAATAAGAAAAGTCAACAAATATGCTCAAACCAAAATGAATAAACCCTTTTTCTCTAACAGCACAATCATATTGTGACTTGCTGAATACAATCTTGTTTGGAGTTT…
NSA_000606	TTGTTATTAGCAACAGACTTCCCTTTGTTTTTCCGATCGTTTCCTTTCAACCCGCCCATGACCCGATTCGCATTGTAGACTGATATAAGCTCTTTCTCCTTATGAGGATCGGGTAAAAGACGGGCCAAATCAAGAACAAGATGAGACAAACCAAACTGATCCACATAAACCAAATAAGTCTCGGC[A/G]TCAATAACACCTTGCCGGTATTGACCTGACACCTCTTTAAAACTAGCAAATTTTTCCTGATCGTTATCCAAACCCGCACGTATTTTATCTACCATGGACTTGTTTGCAGCATGGACATCATCCACACTTTTCGTAGACGGCCCATTTCCAGGCCCGTTACGTGTCTGCAATGTGGAAACTGGAGGAAAGTCAGATACCGAACCCACATT…
NSA_000607	TGGCGGCTTTAAAGCAGTGACATCATCTGGATCAATCTTCGGGACACGATCGATTATTTCAAAAACCGAAATCAGAGATTTTCGTCTTTTGAGAATGTATGGAGCTAAACCGAAAGGCTCCACTAGGGCAAAAGTGGCAAAAGAGAAAACCATGTATTCTTTAATAGCAGTTGAGAGATCCACATGTCGGTTTTTATACGTGAGGGCAGTGTACCATAGAAGAAGAGCATTGCAGGCGAATAAAAGAAACTGTGAAAACCCGAAAGCAAATCCAATCGCCATCCC[A/G]TGCAAGAAGCTTTTTGTGAATATCTTGTGTAACTGTAATCTGTATAGCTCCATTACTTTGTCTCCCGCACAGAACGATACAACGGTGTATAT
NSA_000608	TTTTAGATTGAGATGACTCAAGATGGTAATTTAGGGAAATTTAAGTCTCAAGTACAAAGTTCTCAGGTGATTATTTTTTGTTCTTCCTTTTTTGAAGTTTTTTTATATAATGTCGTTGTATGCATTATGCAATTTTGAATATTCGCAAATGAAGTTTTGTTCTTTTGCAGGAAAATCATTTCTCTTTGTTGCAACGCGAGAC[A/G]GAGAAGTTGAGGAATGATATAGAGAAGATGCGCAGTGAGTTGAGGTACTATGCATAACTGACTATTGATTTGAGTACTTTTTACAGCCTTCAACGTTTCACTTGATAATGGTAGAAATGTAGAATATAAAACCCGGCCATACAAGTTCCTAA
NSA_000609	AAAATTTAAATAAATAACTGATCCATGAATACTTTTATTATAATAATAATATGGTCTACACACATAAATTAATTTATTATTCCACCATTAGGACTTATTTTCAAATCACTCAAAGTCTTATTACACAACAATGCTATCTTACCTAAACTGTAGAAAATTGTTAATATTCTCAACAGCTATAAGCTCACTTGTAAAAACATGTAATGAAATAAATAAGAAACGAGACTATTGATGAACATAGCCACAGGAGAGTGCCATTAGGAGGATTGCAGCTTCCTTTTCATCTTGTGGAAACACACCATGAAATGCAAGACTTTTGCTTAAGCTTACCAAGAATTCTTCGACGGTATTCTTTCTTGTTGGTGATGCTTTCGTGTTTAT[T/C]TTCTTCGAGTACA…
NSA_000610	GTTTTCTACTTATAGTGATATTAATGCTGGCCTTTTCAATTCTTTTGGTTTCAGTCTAACAGAGTTACTTTTAACTTGACGCCAGAGATGATTCACCAGGTATATTCATCATAATTTCAAAATATATTTTGTGGAAACTTAGATGAAGTATAGTTTTTGTTTTTGGATTCCCATAGTATCCAATGGGAAATGGTATGTGCTGCTGTTTTAATCTCACAACTTAATACGTTGAAACATTTTTTTT[T/G]TGTAGATTTTTGCTGAAAAACCAGCAGTGCGGCAGGCATATATAAATTTTGTACCTAACAAGGTAAGTAGTAAACTTAATTGTGTTTCCTGCTATT
NSA_000611	AATTGTATTTGGATTAATTGTCTAAAGCTAAGAAGATATGACGTGAATTATATTTTGTATGATTTTGGGAATTATTTATTGAAATGTTTAGTAACTCTGATTCAAAGGCTTGAAGTAAAGTTCAACCATTAATGTGCTCATTCTGTTATTTTATCATTTTATTTCCTATGTGTTCCC[A/G]AGTTTAATAAACGAAAGAAAAGAAGAGAAAAGAAAGAGACTGGAAAGAAAATATTTAATTAACTATCGTGTTCCCGAGTTTGAAGGAAATGAAAATAAAAGTTAAGGTTTTATGTATTAAAAATCATTTCCTTCCAAATCTCTCCAATTTGGAAGGATTTAAATGAAGGAAAATGAGATAAGTTTTTCTTCCATTTCCTTCCTTAAAACAACTCTGG…
NSA_000612	TTTCCTGTTTGATTCGTATATTCTGTGATAGTATAGCGTTAGGTTTTTGCTTGTAGATATCATTTCTGCTTATTAGTATCGAGATCGTGTATAATTAGCCTCGGAATAGTTTATGATGTTGTTTTCATGAAATAGGACCGAGTAATAGTCAGATCTTACAAGTTTTGTTGCTGAAGTGTTCATCGTTTATCGTTTCTGTTTGATTCGCATATTCTGTGATTATAT[A/G]ACATTAGGTTTTTTCTCGTATATAACATTTCTGCTTATTAGTATCGAGATCGTATATAATTAGCGTCACTGCGTCAGAGTAGTTTATAATGTGGCTCTCATTAATTAGGACTGAATAATAGTCAGATCTTACGAATTTTGTTGATGAAGTATTCATCATCTGTCGGTTT…
NSA_000613	GTAATTGTTTGTAAAAATATCGACTTTAATTATTTATAGTTTTTACAAATATAGATAACTTGACCTGATTATCCGTTTAAATGCTTAATTATCATGAATTTTGTTACAGTTATACGTAGCAACTTGCTCTCCTGCTCGAGATGCTGGATCTGGGTATGTGGCATGGGGCCATTCAACCTTAGTTGGACCAGTAAGTCGGTCAACCTCACTAGTCTCTTCTAAGGTTCTACAAAAGACCTAATATATGTTGTATTTTCGGGTGACTGATGTGTGGACGAGAGGATTTTTTTATTTAATTTATAATTATTTTTAACTTTTTATTGAAGGAACTTATGTTTATGTTTGACAGTTCGGAGAGGTGCTAGCTACAACAGAACATGACGAGGCAACCATCGTTAC…
NSA_000614	ATAGGTCCCAAAATAATGCATCAATCACATTTAGAGACAATTCATGATTTTATGATTCCAAAAATGGCATTGAATTGATAGTTCCTTTGCTATGTCTTAACACATGTATGATTCTTGTTTTCTTCCTTTAAGAATGCAATCAGAAAAGGAAAGAAGGTTTTC[A/G]TGTATTTTATTCCAAAGTAGAAGTGGGTATTTAAACTTTTACTAATAACAGCCTACGCCCTACAGTACATAGTCTTAAGTATCTATCCTTTTACTAATTACAGCCAACAGTTATACTTTCGCCACAAAATGTTATAATTATGCTTTGGCTACCATTACAACACTTCGTCACATGCTGAAATAAAAAGCTTATGTATATGCTTGGGCAAGAAGTTTGCTTATCTATCTACATG…
NSA_000615	GCAGAGCTAGAGCTTGAAAAACTACCGACGAACCGAGCTCGAGCTTTAGAAACAAAGCTCAAGCTTTCAAAAGTTAAACGAGCTCGAGCTCAGCTCGTTTGCACCTGTACTGAAAACTAACAAGTCAACAATAGACTTACATAAGATTC[A/G]ACATTTATGTGTGGATTCTGAAGAAGACTCCAAACAAGGCGCATTAATGCAAAAAGCAGTTGAAAATCGTTTAGACCACGAGAAACCTGAACAATTCATAGAGTGGAATTAGTATTTAAAATATGATAACAAAAAATACTGAAAATATAATATCAGTATTTAATATGTAAAGAATAATCTAGTGCAGCCTTTCATTTTGTGTCATGGAAATTAGATCTCTACCTCATCTTCGATAAAGCATGTGA…
NSA_000616	TTTTGTGTGCAGCTTGGTAGGATTTGTCTTGACATCCTCAAAGACAAATGGAGCCCCGCTCTTCAGATTCGCACTGTACTCCTGAGGTATAACTGTCCATAGTTTCATTGGTTTAACCGTTACCCACAGATTTGATTTTACTCCTGAAGTTTGACATTTGCATTGTTTGAATTGTACTGGTTAGTATTCAAGCTCTTCTAAGTGCTCCAAACCCAGATGATCCGCTCTCTGAGAACATTGCGAAGCATTGGAAATCTAATGA[A/G]GCTGAAGCTGTTGAAACAGGTACACTTCATACTTCATAGTAAACAGTTTTTTCTTTCTTTTTTAATAATTCTTTGGATAATACACAATCTGTTATAAAAAATTGTAATATTATTGTACACTACAGCAAAGGA…
NSA_000617	TATTGTATAAAATCAGACGCATGTACGGTTGATTCCGATTCGATGCGATTTGTCTTTGATTAACCGACTGTTTTGTGATAGATTCGTTTTGTTAGGTTAAGTTGCTGATAATCAGGTCTCTAGTTAGAATATCGTATGTAAGATCTGTATTTGTTTATTATATCTACTATTCTACTGACGGACTGATAATACAGGAGATTGATTTTAATTTGTACAACTTTATACTTCTGTTTATGTAACGTTGAAGCGATTTTTATGGTAGATTATTGTGAAAATCTGATAATTGTATCAAGTAATTTAACATATATTGTCGTGAATCGG[T/C]TCTCTTGCAGCAACTCGATTGATCGATGATCATCCGAAGTTTATTTTGACCTTAAATATAAGACATTAACATT…
NSA_000618	TCCCTCCAAAACAAGATCCTCATTGCTCTGCACAAACAACACATCAAGGGTATATTGGTCATTCAACTAAACGATTCATTGTTAGTGTTAAATTGCTATATAAATAAATTCTACATGATATTAAAATTACCGATATCCCACCGCGATAACCTATATCTCAAATATTGGTCCTTGACCGATATCCGATTTTTTACCGCATTAATTACTTAGCTTGTTGGACAGAGACAATTGTAGGGTCAAACAAAAATTTGCTTTTCAATTCGAGGACATTTTGGTAATTTAGCAAAAAAT[T/C]AACAGTTTCTATATAAGTTAACTCACCCAAGCCGATTGTCTTTCTTCTTCCGCAGCTTCACCGGCACCTTGATTTGCCAA
NSA_000619	CTGATCTTTATAGACATAGATATATACATATATACACACACACACAAATGGAAGTAATTATCTACATGATTGATGCAGATATCAGAATTTGATCCATGCACTGAAAATTACATCTACTCATACTTGAACACTCCTGCTGTGCAACAATCGCTTCATGCAAAACCGGTTCAATGGGAATCTTGCAGGTCATACGTTAACATCAACTTTTGATCTCAAAGATGTTCATAAGCTCGCAAAGACGAAAACTTTAAAATGTAAATAATCTTTATAAAAATTGCAGTGGATTAATCGGCTTATTTTGGAAGGAC[A/G]CGCCTTTTACAGTGTTGCCTGTTATTCAGGATCTAATGGCCAGTGGAATCAGTGTTTGGCTCTACAGGT
NSA_000620	TATGTAACAACATGACCAATAGCTTTAGTTTCTTTACATAATTTAAGTTGTAGCAATTGCTTGCATGGGATGCAAGATCTTATAGTTTCATTGACTTAAATTATAACAAGGTCTTAAAGGCTGGATAGCTAGAGAAGCATTGCCATAAGCATACAACAACGTTA[T/G]ATAGTTTGACCCATATCTTTTGATTTCTGATCTTTGAATTTCATTGACGTAAAATTAGACAATGGTTTAAAAGCTGGAATAAGCATGGTAATTGGAGGAGCTTTGCCATAAAAGCGTAAATTTGATTATTTGGTTTGTTAC
NSA_000621	GCTTTTTTTCGCCAGCGGCGTAGCATTTGACGGAGTTGAACAATGTGGCGGATTTTGCTACAGCCTGTCATGTTGTTTTTTGATGTGTACGTTTGTTGTTTGTGTTGTTGTCGAATGA[T/G]AGTGTCGAATGAGAGGGGTGTAAAGGTGGAGAACAAGGGTTGGTTTTGTAAGAGTTTGAGTACCAAATTGCCCCTGGTTTTTGGGGTAATTACGATTTGT
NSA_000622	AACTTGGGCCGAGTTTGACTAAAAAAAATAAAACATAATTTCTATGTCTATAATAATAAAGAACTAATATCATTTTCAAGGAATGAATATCATTTTTGAAATATTTTACTGTTTGGACATGTATTTTTCTTTTATTTTTATTGATATCCACGTATTTTGTTATAAATATAAGTAAACTTACGATACTCGACATATATATATTTCCCAAAAACTAATTTCTTTATAATTCGCAACTTCCCAATCGACCGACTTGGGAGCGCCTAGCGACTAGTAAACTTAAAATACACTTTGGGCGGTTTGCAGCCCATTTGACCCGTTTACTTTAAAAGGGATCTCTTAACTTTACCCGTTAGAGATAAAACATAACCCCAAACAGCCCATCAATAAGTAAATGGGTCG…
NSA_000623	CACAATTTCATTATCAACAATTTTTCTCTTAGTTATCAATGCATGATTTGTTGTCTGTTGTCTACGATTTAGGGTTTATTTCGTTCCACAATTTATGTTTGAAATTTTGTACGTCTATTTTGTACCTTTTAAACCAAATTTAGGGTTTTATACAACCATTTTGTGTAGGTTCCTGACAATTTATGTTTGTATGTGATTTGTTGAATTTTGTGCAGGTTTGTTCCACAACTTTTTCTCACTGAATTGATGTTTTGTTAGGAGAAAGATTGTTGCAAAGTTTTACCTCAATATATAGAATGGTTACCAGATCTGAAATCATTAGAGTTGAAGGTCTTAATTTATCTTCAGTCACGTT[T/C]GGCTAAAAGAAAGGTACGTGTTCAACTTTTACGTAACCA…
NSA_000624	TTTGGAAGTCTTATCAAAACCCATGTACATATGTGGTGTATACAAAGAAAAAGCCAGTTTTACGTTGTCATGTTCAAGCCTCTCGGGGTTCCAATTGCAGGCATGTTTGGATGCGTTTTCTTTGCTCAAACATTTCATTATGGAAGGTACTAATCCTAATTTTGCATCTTACCAATCTTAATTAATTTGTTACTCGTTTTTAAAATGTAAATCATGCAGCTTGATGGCCGCAGCGATAACTGGAATTGG[A/G]TATTACACCATGATGTGGGGTCAAATCAAAGAGGATGAAAACAAGAGAGATAAAGTGGATTTATCGGAAGAGAGAGCCCCTCTTTTGCAAGAAGAACAAGTATAAACAAGAAGAGGAAGAGGAAGTTTCACGTATATATGTCGGC…
NSA_000625	ATGGAGTTAACGAGCCAGATGAAAATGACAAGATTTCAAACCTTTTGGATCCAGATGCGAAAAAACAAACCTTTGGAAGAAAGTCGCAAAACTGGTCAAACCTCAGGGACGAAAATGGCATTTTACTCTTAAGAAAATAACAAAGAAAAGAAAACTAACCATATGAGCAGAGGCATCATACCCAGTCAATGTATACTGGCTCATAAGCAACCCGATAAGAAATATGTACGGTTTACTACTAATTCCCGC[A/G]TCATTATCCGTATTGAAATGTGTAAACACGAATTCTGCGCTAGCCTTTTCTTTTGCAACCAGGGGTATACAAATCATTAGAAAAAAGACACCTAATATATTCCAGGCGGCTGCTATTTGTCCAAAGAAGGATAGCCATGAAATCG…
NSA_000626	GTTTTTTCGATTTCGTTACCGCCTATTTATAAAACGTTCCCGCTTGGTCGGAATCCTAG[A/G]TCCGCCACTGCCACTAAAAACGCAATACGTGTGTCACCCTCGGTCCTAAAGTATAGTTATTACCGATCATCAAGCGATCACATCATACCACTTATTATATCAAGATCAAAGGTGTGGTGTGACAACTAGACCCGGCAAACGGGTCGGGACGGGTCATGGGTCAAAACGGGTTCGGGTCAAAACGGGTCAATTATAAAAGGAGTTGTTTTGGTTCGGGTCGAAACGGGTTCGGATAGGAACGAGTTCGGGTCGAGTTGGTTAAATTTTTTTTAAAGAGATTGTACATCAAGGGGCAAACGGTTAAATTCGAAACGGTAAAGGGTCGAAACGGTTAA…
NSA_000627	ATAATCAGATCCAAACTAGCTACGATTTTATAGGAAAAGCTAAAAGCCACTGAACAGAATTGAAGTAATGGATTTTCAGGTTTTTTTTCTGATGTTTGAAATTAGGTTTGAATAATAGAGGAAGGAATGAAGAGAATACTCATCCTCTTTCGTTAGATCTTAAATATCTCTTTCTAACATGGTCAAAGTAGCATTTGATTTTTAACTGTAAGGTTTGTATTGTTTTTAAAAGCAAATAAGTTGTTGATTAAATATAAAGCAAGTAGGCTGCTCAAGACCTTTACAACCATCACCAAAATTTGATGTATGACCTTTCACAGCTACCTTTGGCTGGTGTTTTTTTAAGATGATTATATA[T/C]GGATATAATAATTATTCATGAAGTTGTTGTAATCTCA…
NSA_000628	TTAGTAGTGATCAGAGTTTGGTGTCTAGTCTCTATACCATCACTTAAGGGTGAAGGTAAAACTCAAACTACTACAAAGCACTAGGCATAGTAGAAGCACATTCCAAAAACACCCACTCACACAACATGTTGCTATCGATTTGGCATCGTATGGTTTTCAAAGGATCGTATGAAGAATTAAAGGATAATCTTTTCTAAATTCTCTAAAACT[A/C]TCTTTACTTTACTTTATCTTCAACCTAAAGGATGAAGAAACAAACCCTTCTATTTTTAATACTAAATATGGTATAAATTCGTACTTGTTATGTAAACCATATCTCAACTCCATTTTTTTTTCTCTCTCAGTCATGA
NSA_000629	GGGAATTCAAATGTTGCGGGTTTGGATTTGGGTTTGGATCTAATGGATGAAACATTGGTCTACGAGTATGATTGTTAAATTGTCTTTCAGGCTCCAACATGTCATACGGCCCACGAACAATACGATTACCAGAATTAAGAATTGCAAGTTTCTCCGATATATCAAACGCCACTTCAGCTGGTAACATTTTCCCTATATTCGGATTACGGGTATTTGCCGGATCGCC[A/G]CCTATAATCAAGCTCTCCTCTTCAGGAAGCTGAATTTCACCTGTGCCAATGACTTGTTTACGGGACGAGTCAACACCCACCCGTTGACCATCAAAGTTTAACCAGTTTTCAGGTTCATCTGACTTGACAGGCTGTTTGTTGCTTTCATAATT
NSA_000630	ATGTAGAGCCACACTAACAACTAAAGAGGAAAGTGTTTTATGATGGGGCACACCAAATATCCTGCACACATAATGAACAAGAATTCAAAACCCACAAAAGATGTCAAGTTAGACGCCAATATGGACAAGATTGTCAACATGGGTCGAAACTCAAAACATTTAGTTGACCTAAGCAACTTTTTTATAAACAATTATCGTGCCAAACATACAATGCCGTCAATAATCTTTACATTTAAATAGAATGAAGGTATTACTATGTATTGAATATACATAATACATCTTTAA[A/C]CCATTTGATCTGTATCACTTATTAGCTATAATACTTTATATCACCCTTTTTGACATGTTGAAGAAAGCGTAACCCAAATTGACCATTTTATAAGTAAAAGGGTGAATAT…
NSA_000631	TTATCTTAACATAATAATAAGCCTCAAACTAACAATGTTAGGATGCCGTAACCTCCTCAGAACATGTTCAAAGTTCAAACTCACGCTTACTACCAACCATCACCTCTTTTAATCGTTTCACTGCCACCACATGACATCGTTATCCATCCACAATGCCTTGTACAATGTTCCTAAGTCCTAACCAACCTTTACCCAACATCTCCACTGAACCAGCGACGCTGTCAGCAAGCTTTCCAGCTCAAACCTGAAACCTC[T/C]TCGTTCTATCAAAAAAGACCATTCTACCTTTCTCAAAGGAACTTGGCGTCAAACTTCAATGCA
NSA_000632	GCAATATATATTATGAGTTAAAAACAAAATAAACTGAAAAGAAGACAGACTTCGTATCGTTTTTTTTATACAAACAATATTC[A/G]AAACTGCGTCTACATCCAAAAGACAGTCAACCAAGATGTTAAACAGTCAATGGCCGATATCATTAAACCCTAAGAAAACCCTAGAACACAATATAAAACGAAGAAAACCCTATAGAAGGAAGCCCTGCATTATGCAAACTAGTATGTTCTTTGAACAGCTTGAACTGATAACTATGAATTT
NSA_000633	AGAAATTAATTTTGAAAACTCAAAATTTTGTAGATGTTTATTTTGGAGAAATTGAGTGGTCATTATATATATATATCATTTTGGGAATTTTCCCATGCTACCTGCTACTACATATTATGCTAAACACATTTGATATTTTATATACAAGTTGTTAGCATTTGCTGGATACACATAATTCCAAAAGACTAGAAAAAAATACAGTGACACTTAAACAAAATGAGTACTGCGTTATAAATCGTCGTTTCCGCCTTGTAAGAAAAACGAGTGCCAACATATCAAGAATAAGAAAATTAACTTAAGTACTATACAATATATCACGAGACGA[A/C]TGATAAACTAACGGTAAACGAGTATCCTATTGTAAATCGCCACTCCCGCTGCATCGCGCGGGT
NSA_000634	TCCTTTTTGGGCTAAAAGGGTAAAAGTGATATAACCACAAGGGCCAAAATCGTAATTTACTCTATTTAATATCACCATAGTTTTAACGTATATCGTTATTAATTAAAGCGTATTTTGTACATTTTAAGGTAAATGCATTCTACCTTACTAC[A/G]CGAACAAACTGAAGGGGTGCTTTAATGGTGGAATCTTTTTCACGCAATGCCGGAACTTCATTGATCTTTGCCCCAAATATGAACTGAAAATAAAAAAAATAACACATTGATTTGTAATGATGTATTATAAAAGAAAATTAATTTACGACAAATTCAAAGTTACCATGTTTTCTAAACCTATTTCTTCAA
NSA_000635	TCAGTTAGGTTATTCACCCAAATAAACTTGTTTTTTAGGTCAGAAAGTTTTCGAATGGGATCAAACCCTAGATGAGGTCAATATGTACATCAATTTGCCAACAGGAGTCCCCACCAAGCTCTTTTACTGCAAAATTCTGTCCAAACATGTTGAAGTTGGAATCAAAGGCAATCCTCCCTATATGAATGTATGTATGTGTTTCTTTCTTTCTCTAACCTCTTTCATTTCAGACAATTGTTGATGTATCGGGTA[A/C]ACCTTTTGCAGCATGATTTATCTTCGCCTGTGAAGACAGATTCTTCATTTTGGACTATAGGTATGCAATTTGATTATGTTGTTCCTGCTCAGTGACAGTTTGTGATGTTATTTTGAACTGTGCTGCTGTATGGCAGAGGATG…
NSA_000636	GGGCGTTTTATTCCCAAAAAACGCCTCCAAACGCCGTATAAACCGCCCCTGGGCGTTGTTGAGCAAAAAGAAAGCCCCAAGCGTTCTTTTTTCCACGCCTTCTTCCTTGTATATGGCCAATAACATTTTTTCTTTGTTTTTATTTTTATTTTTTATTAAATTTTATTAGATTATAATGCCCCACAAGATTTCAAACCCCACTACACCCTTTTTAACATAATGCCCACATGCTGACTGTACTGCCACATGGCGTAAAACACCCAAGGGTCTTCCCCCTCCCACTACACATTCATAATTAAATGCCACCTCTGCTTTTAACTG[T/C]TTATTATGCACTGACCATAGTAATGAAAATGTGTAGGCTAAATGCTGTCGTCCAAGGCTTGGCGGCACAGGTA…
NSA_000637	TACAAAAAGTTTCTTCTCATTTGAACTCTCCACTAAACACATATGCATCGTTATGTATGATTGTTTATTTTGAATGTGGCAGAAACATGTCAAAAATGTATAAATATATTAATTTAAATTCCATGTACATTGGCATCATTATGTATAATAGTCTTTTTAAAACGTTGTAAATACACGTTTTTTTACACGTATCATTTTCTTACGTGTTGATTTGTTGTCAATATAGACTACATTTACATTCCATGTACAGATACGCATCATATTAATATGATTG[T/C]TCTTTTAATAAATGTTTAATAATTGTTGTACTGGTACATGCATATATGCATATTGTGAACAAAATATTTTGTATTTTAATTTAGTA
NSA_000638	CTTTCGAATGATATGATTTTTTTTTTTCAAACAAAAAAAGACTTTTAGTTTATATATTCATAGAATATAGATATACATATAAAATTAAAACAAAATATATAGATATACACATAAAATATTAAAATAAAATTGGGAGAAGAGATTTGGTGCTGACACGTGGCATTAGTTGGAATCCTTTATTAGAATTTAGATGTTAACTTCAAATTTATATTCTTACCAATGCATTAAAATTAGATATTCTTCATATGATTTACATTCAGATGATTGACTTTCAGTATTTTGATGGGTTGAATGATAACCGTTTCAGTTAGTTTGAGATAACATTAGCCTATCAATTAATGATAG[T/C]TGTTCTTATGATATAGCTGCTAGATCTTGATAGTTGTTCTTGTGATTTC…
NSA_000639	AGGTGCCACGGGTGGTCCACGCAGCTGTCGTGGCTCCGGAATGACCATGGCCGGCTCATGCTCCTCCGGCACCTCCGGAACGCGCGGGAGATATACCAGCGCGAATTGTGCCGGCAACTGTGTAAACGCGTAAGGCAGGCCATCCGCACGGAAATAAAGAATCCCTGACCAATATTCATACGTGTCCGAACCGAC[T/G]GAAGCTTAATCCGGCTAGATGTGGACCAACACATGAACGTCAAAAGCGCTGCTACAGTGGCCGACATGTAACCGACCGAAAATACCTTGTTGATGTGTTTGGTCGGGTACAAGTATTGGAAATAATCAA
NSA_000640	CAGATTGTTATTTTTAACCTGTTTAATAAGCAGGCCGTGTTCTGGTTGACAAATGGGTCGTGTTCGGTTTGACGTGTTTAGTTGAACAGGTTGACCCGTCAACCAGTTTAATATAAAAGCATTTTTATTATAAGGTCAACCTGTCAAGCCGTTTACAACACACCAACTGGTTTAACACGTTTACAACTCGATTACGGCTTATTTACAACATGTCAACCCAGTTGGCTCGTTTAGATAAATGGTTTGTACGCTCGGTTTTAAAATA[T/C]GTGTGTTTTGATCTCAAAAGCCAATGCGTAAGCATCACGTATGTGAGGCGTTAGTTATTAAAAAACACTAAAATTCATTGCCCAATTGATAAAATTTATTCAAATTGAAAACT
NSA_000641	CCGGTTTTGGTTGCAATTGGTGATGTATTGGTTCCTTGTGTTTTGATTTCGAGGCTTATGTGTGTTAGATGCTACAGTTTTGAAGAGCATATGGCTAGATACTCGTTTAGAAGTTCGTTGATGGATGTTCCTGTGGTTTCAGTTATCAGATCTCTCATAATCACCTGTATGTGTATGCATAA[T/C]TCTTTTTATTTCAGTTTTGTTTCGTTCTGTATACATTTGTTTAAATGTTTGATTGACTATGAACTTTAAGCTACTGTAATGTGCATTTTAGTTCTTCTATTTTTTGAATGATGTGTATTAGTAAT
NSA_000642	ATTTTTGACAAGTTTTAGGACCACGCGTGTAATTAGTAAACCACTGGGACCAAGTCTGCAATTTTTGAAAACCACAGGGACCAACCAAGCATTTAACTCTTTATTTTCATTTGTGTTTATGAACATTAGTTTGTGTTCATGAACGTACGTTTGTGTTCGTTAGTTTGTGTTCATTTGTGTTCATTTCCTTAGCGAACGAACACGAACATAAAATCCAGTTCGATAAGTATTCATGAACACATATATTTCCTTAACAAACAAACACGAACAAGGTCTTGTTCATGTTCGTTCGGTTAGTTTGCAGCCCTCATACACTCTCTTATCGATGGTAAATCCTGTGTTAGTTAAGCTT[T/C]ATAAACTCACTTTACATTACATTAATCATCTTTATACAGAAT…
NSA_000643	TGTATGGATTCATAGATTATATTATCGTGCTTTACGCTTATCCCTGCTTGTTAATTTGATATAGGTGTTGAAAAGTCAACTTTTCGTGGACGAGTTTTCCGAAAGTGTTCGTCATTCCTTTCTGGATTACTTACTTGGTGGATGTGAAATGAATTTCATGGTGGCCATAGATTTCACAGGTATATCTTATCATAATGGTTATCATTATATGTTTGTTAATTAATAATTATGCTGCTAAACTTGTCAATTCATTTTCCAGCTTCAAATGGAAATCC[T/C]CGACTGCCAGACTCGTTACATTATGTTGACCATTCTGGACGCCCGAATGCAT
NSA_000644	AGACTCTAATAATAACATCATAATCTCGTGTCCCCTATATCTCTCTCTCCATCCGAATCTACCCTTTGATTCGGTCTCAGCATCATCATCATACACCCAAAGGAGGAATCAAATCAATCTGACAATCATGTCAAACTCAATGGTTGTTTTTCTGACTGGATTCTCTGCTTGTCTGTCTACAATTACAGGTATTTCATTTATGTTTTCCATCATGTTAAACAGAACTGATCAACATGATCATCAAAGATTTATATAGGTATTTATCTTTCAGTTCTCCAAAATGCAACACTAAATAGTCTAGTTATCAATCTTTATTTCATAATGCATTGTTCTCTTTAAATGAGGGTATATCTCAACACATTTGGTGAGTTACCCAATATGAAAATATCAGATTAAGCT…
NSA_000645	TTTCTTTGTGAAATAACACTAGTTTTATACAAAATCGTGTGCTTAGAACCCTTACTTCATTTCTTAGTTTTAAAAGCGAGAAGTGCACAAAAGCGACAAGGT[A/C]AAAAACCGAGGCGGGACGCACCAAGCGCACCGCTTATCGTACCCGAGGCGCAATGTGCTATTGAAGTATATTGCTTTACCTGATAACTGTTTTCCATGTATGCAAGTTGATATTTGTTCTCTTTTTTTCTACATGCTCATCCGCCACTAAAGTGTATAAGCTCATTCATTACATACTTTCCTTTTATCATTTATATTGTTTTTTTCTCAATATGACTCTTCTTATTTATTCTACTGTGGTGTAGAAGTACAGGGCGTTGGAAATCGACACCACAGCCCACATGGTTG
NSA_000646	AAGATAAAGGACAATCTTTGAAATTCACTCTTTTTTTGCATCTTCATTTTTTTAGATTTACTGTTTTTTTAGGGTGTGTTATTGATATAAAAACTTGAATTGTATCAACAGACTCTAAAATTGTCGGCCCCACTTGCAACGGGTTTGATTCTAGTTTCATGCTGCCCCGGGGGCCAAGCATCAAATGTTGCAACTTATATATCGAAAGGAAATGTAGCACTTTCTGTTCTCATGACAACGTAAGCTTCCGTTCTCTTGTTTAATATAATCTTTGTTGTAGAGTATGATCCA[A/G]TTGTCCATAGTATAACCCATTTAGTGCTTATATTTATATAAAGAATCTAACAA
NSA_000647	AAAAGTTTCTAAAGGTCCGATCTAAGGTTACAAAGAGGTTTGGATAAAAACGTTGAGTTTTCTGGCCAAAAAGTCGAGTTTTCCGGCGACTTTAATAATTGAGGTTTTTACTAGAAAAAGGTTCCCAAAGGTCCATAATAAGGTTACAAAGATGTTCAAGACGAAACTGTTGCGTTTTCCGGCCAAAAATGAGTTTTCTGGCCAAAATACGTTTTTCCGGCGACC[A/G]TAGACTAACGGCGTTAGAGTTTTGTTTGTCAGTGTCCATTGGAGGCCAATATGTTAAAAGTTAGGACTGCCAGTGGTTATTTTTAAACTTGGGAC
NSA_000648	GAAATGTGAGACTAATTTAACGAACATTTACCGAAAAACCTTAGCTTATAACATAGCCTGATTCTTTTCCGCCACAATAGTCTATGCTGGTGCATCACTGATCACAAACAAGACTAGCATCAGCTCACTGCAAAGGGGAAGCTCAGGATTATGTTCAAAGCTGAAAGGAGAATTTAATATGATGAAAGTTGAAAAAAAGGTTTCA[T/G]TTTACCGCGGGATAACAATCTTGTCGTTCAATTGTTGAATTGTGCGCGTTCACGACAACCTCACATGATAACTTGGCCTGTTCATCAACAATAAGTTGTATAACATACTTAGAAACAAATATTTCCCTGATGATGATCAATGATTAAAGATGGAGCAGAATAGTAGATATGCATGAATCAAACTAGCTA…
NSA_000649	GGCAATTTGATCGAATGATTCGGTCAGGGGTATTTTAAATGCTTGTAAGAATGGAAAAGACCGAATTGCCCTTTAAGTTAACAAAAATGACAAAAATACCTCTAACCTAATGGAGAAAAATAGATGGAGTTCACGAGCCAGATGAAAATGGCAAGATTTCAAACCTTTTGGATCCAGATGCGGAAAAACAAACCTTTAGACGAAAATCGCAAAACTAGCCAACCCTCAGGGACAAAAATGGCATTTTACTCAAAAGAGTAAATCATTCTTTCTAATGTCTAATAGATTGATCCAGCAAGAAAACTATCTTGGTATAATTTTATAATGGAGTTCCATATAG[T/C]AAGATATAGGACGGAAAGAAATCACATGTTACGACCCAAATGCGTGTTTTTGAC…
NSA_000650	CGCACCCTCTAACCGCCGCTATCCTCCGTACGCTGATCAACACCCCTATGCTAATTATATTCCACATATATCTATTTTTTTTTAAATATCAACAATAGGACGATGGTGCTAATTGCTGAATCATCAT[T/C]CTACTTTTTTAATTCCAGTCCCCACTCTGCTATTGCTTCCTTAGATGTTGGAGACCTGGTTCGTTTGTCTTCCATATATATCCAATCTTTCTTTCTTTATTCAATTATTATTATTCTTGTAATTTTTTTTTATCTTGTTATTAGAGATGGAAGAAGATGAATATGCTAAACTTATCAGAAGGATGAACCCACCAAGGTACTTAATTACTTTTACTTAATAGTTAA
NSA_000651	GATTCTCTGAATGACTTATTCGAAGATGAGAAGGATGTAAGCAGCCGGGGCATTGGCTCTACAGATATTCCTTTAAAAGAGGTAACTAAGTATTTGGCATATAAGGGGGGAGTAAATATCTTTAGTAAAGCAATAATAAACAGATTAGTAGTTTAACACAATAGTCACCTTTCTTTTGCCTGTAAACCTGTGAAAAGTTGAAAATAAGTCTCATCTAATACCTGCGGCTGTCCACTTTTGGCACCAATAGTGAGGTTGCCTTTTTCTAAGGTCTTTCAATTTCATTTCTTGTGCCCCTTGATATCA[T/C]GTTTGTGATTTTCTTCAATCTATGCAGGACCCTGATGACAAAAAGGCGTCCTTACTAATGATGAACTTTACTATGGA
NSA_000652	ATCCAATTTCGCCACCCGGCCATTTATATATGATTAACTTGAGAACTATCCATGCCAATAACTCCAAGATTTACAAAGACACCAATAGATTCTTCAAGATACGTTACATACCCAACAAAGCA[T/G]TTGTACATACACGATACAAACTTCCAAAACCAGAGTTAAGTTGAGCAAACTTCATGGATTTTGATCACACTAAATCAGGCCTCAAGAAAGTTGGTAGTGATCACCTTGTAATTGTCTGTTTGCACGGCGGAACCAGGTGGTGAATGCGGAGACCAAATGAGGGCAGTCCTCCACGTTTCTGGTCGAAAAACTCAAGCATTGCTGCAACAATTCTTGGGCTTCAGACATGGGTAGTGTTGATATGATTTTCAAGAATGTTTCTTCCAGCTCAA…
NSA_000653	ACCACCTCGAACGGACGCCGCCTCGTTGGAGAGGTGATGACTAGGCGGTCCGATGGTCATCAAGTCCGCTCAAGCAGACCAATGTAATCAGGGGCGAACCCATCCCTTGGCCAAGGTGGGCGGACGCATCCCTTGAAAAAAAAATCCCGACCGCACCCCTTGGAAATTTTCGATCGCTCCCTTAGGAAAAAAAATCTTATGATTTTATAAAAAAAGATTAAGTGAACTCTGATTTATATTACAACACAGCCTAAATTCGTAATTTATATAATTATTAACCACTCTAAATTAACC[T/C]AATTATTAATCACTTAACCTTTACTCCTTTAGCCTAATAAAAAATACATAGCCCAATTACCCAAGTCCAATCCATTCTAATTTGCACAAAAATAAAATAA…
NSA_000654	TAATATAATAATAAAAAAAGAAGAGACCTCTGTTGCAAGTGTGCTGATAGTGGTATCCTTGACATCCCTCAACAAATGTTCCACTCCTGTTGAAAGAGGATTCCATAAATGAAAGAATATGATCAAAGGAATACGCACGAACACATCTCTTTTGTTTATGTGATTGGTTAAGTGAATATTTCTAAATTTTTTTTCTTTGCTCTTGGATTACCGATTTCCTCTACTTCATGTGCGGCGATTTCTGAAGGCACGTGAACGAAAACCTTCTGGCTTTTCTGAGTGGCGTTCTGAAAATT[A/G]AGGCAAATCAATGCTTAGTCCATCATTTAGATATGAATGGTATTATGTATTCAAAACAGATTCTAACAGTTCTATGATGTGTAGATGGGCATCGTATT…
NSA_000655	AAATAAGCTAAAAAACCATCTTCAAGTAAGCTTCTTAAAATTAGCTTATATAAGCTAATAAGCATAAGCTTAAAAAGCTAAACCAAACACCAAATTAAGCTTATTTTTGTTAAAAAAAGCTAAAAAAGCTATAAGCTTTGTTAAAAAAGCTAGGCCAAACACCCCCTATGACTTACAAGAGGTGAAAGCACAGTGGCAAGGACACTAAGCAGGAAACCTTCACTGGGTTTATGAACCAGAAGATGCGAGAAGCGATTCAAGTAGAGAAGCGGCAA[T/C]GGGATTCCCCATGGAGCCCAATCCGGTAGCTTCCAATGATCACGCCTGTACACTATACTTGTTGGTTGTTCCAGGCCTGAAAGTTAAACATCCCAAAGTTAAAAATCACCAAAAAAAAA…
NSA_000656	TTCTTCAACAGTCTCATCACTCTCCCATCCACCCTGAGTATTATTAAAAACCGTATAAATTGTTTTAACAGAAAGTAACCAAGTTGAAAAACAAGGAGAAAAATGTAATGTGTACCTTTGGGAATACCATGTCATCACGGTTTGGTGAAGACACCATAAGCACTTCTATTCTGTTCTCATCTTTCGTCTTGTCCAGTCTGTACGGAATACACCTGTCGTATGGATGTCACATTAGATATAGAACCAGATCTGTTATAGAACTTGATGGTAGATAAATCACTTATTTGCAAGATTTTTGTAATTTCGTATTAAATAATGATCCAAATATCTTGCATAAAGCAGTTTAG[A/G]AGGTAGTAAAAATGTCATTTTGATTTTGTAAATTCAACATGAAATCT…
NSA_000657	CTCTTTCTGATACAAGACAATACAGAAACTGTTCATTGCTGTTGCCCGGGCCAATACAAGTTACCATAACCGTATGGCCAATATTTTCAGTCCCTTTATTTAGTAAAAACAGAACACCGTCTTCTTCTGCTTGAAGCACAAGAAACGTTTCATCCATGCCTAAAGA[T/C]ACGGGTAACGGGGAATTATACTGAAAACGCCTTCCGGAATCCCAATGTTTCGTGCTGAAATGATCTGATAGTTCTTGAAATAAACCCGTGAAGTTGCAGTTCAGAAGAGGGCATGTACATTGACCTGTGTACATACCTCGATTGTCGTGAGG
NSA_000658	GCTGAAAAATATATCAAAGCATTGGCGATCTTGTGAGGCTGTCAAATATGCGTATGGGTCATATCCTGAAGGCTTGAGTGA[T/C]GAACAGCGATCCCAAAGGGTTGGTTCTGATCTAGTTTACCTGCTTCAAGAGGCCAGAGGTGAAAATAGTGGTGAGAAAGACCGTGCTGTATGGACACTGAGTCGTCTTTTTGAGTTGTTACACAATCCAGCCACTTATACTTCTGAAATATCACTCAATCTTACAATGCTCATAGAGGTTCTTGAATGTTACATGTACAAAGATGTTTGTCGGTTTCCCCATTTTAGAAA
NSA_000659	ATTAACATTTTTTTATTTATGATTTTTGCCATATTTATCATGTCGTTTCTTCTTTCGTATAGAATATTACTAATTGGAATTATCGTAGTTATGTAGGGGCTTGGGTTAATTT[A/C]AATATTTCAGTATGCCACATTGGACCCTCTGAGCTTGATGATGAATCAACTGTAGATTTCGGACTTTGGTTCTGCAACGGATGATTTCAGAACTGATTTGGCTATTAGCAAGCAAATAATAATACTCTCCTCCTCTTTGAAGGGTTTCTTGATGGTGTTCTTCTTCAGCTTTTGCCACATTTCGTTTTGCCCACAAAGCGCAAGTGCAGCCATTTTCGAAGTCATAGCTTATGGGCCAAAAGGAGATGGAAATACAGAC
NSA_000660	GAACTCAACATAAAAATCTGAATCATTATCCTTAACCCAATTATCACCATGACGAAGAACAAATGGCATGCCAACAAAAATACTGTCCTCCATGTATAATTCGAACACTTGTATCTGCAATATCACACAATATGTAACATTGCAAATGGTTATTAAAATAATAATAGTAAGT[A/G]GACCATTCATTTTAGTTAAAAGTTTTTAAAAGGGAATCAGACCAACTTTC
NSA_000661	CAGTTTATATAATGTTATAATATAATGTGAGTGTGCTTATACATGTGTATATATGTAACACCAAAATATGTTTTTAGTGTTGTGCGAATTAAAATCTACTTTTGTTTATGGTGAAAGTGTTATTTTATCACATTAGTTGTTCTTCACGACTTTACTAATTACAAAAATAAAAGGTTTTGTTCATATGACTACAAATTAAGTTCCGTATGGGTACAAACGCCACTTAAACTTGGTAAGAAACTGTTACGCCTTGGATAAATATTTTACATTAGATATGCTATTTTGAAACTTGTATAAATGGGAAGTGCGACAACTATTTATAATGCTGGGATTTGGTTTGTTA[T/C]GGAGAGGGAAGGATTTATCACTGAGCTGCCTCTTCAATGTTGATCAGATCA…
NSA_000662	CGGTGATTAAGCGGTGGGATCAAGCCAGAACATTAAGAGAGGCAATGGAGAAGAGGGGTGTGAAGAAATCGCCAGGATGGAGTTTCGT[A/G]GAGATTCTCGGATCGACTCACAAGTTCATCGCTCATGATAAAACACACCCTCAATCCGAACAAATATACGACATAATGAATTTTATTGCGAAACAGTTGACTGAAGCAGATATCGAAGATATTGAAATGTCACAACACGATTGCATTTTTAATATTGTAGATGTGTAATCGGACATTTTTTGCAATAAAAAAACATTAAACTTATATATTAGCATTTAAACTATACACTGCAACATCGATATCCCACATTGATCAAACAGAATAATACGTTTGATACCTAGCGAACAAGTCATTTACATACGAGAA…
NSA_000663	TGATTTTTGGATCTGGGTTTTTGGTGTAGATTTGGATCAGGGTCATTTAGTTTAATGATGTGAAATTGAATTACAGTTTAGGGTTTATCATGATCTGATTTGGTTATGTGTAAAAGTTTGGATCTTTAAGGAATCTTGCTAATTGGGTGAATCAGGAGAATGTTGATATGTTAGTGAAGCTAGTGGGGC[T/C]CTCTTTTAATGTACCTTCTGCTTTACAGCTTGTACATTTTGAATGCTCATGTTAAACATGTGTGTGTCTGTTGTATATGTGGTTTTCTGTTATTCTGTATCCTAATTCATAGGTTTATGTTACTGTTTGCGAATTTTCGTATGGTCGAGTTTAATATTGCGCAACCATTCGTTGATCTTTAGTTGTTTCGTGTTGAAGAAGTT
NSA_000664	CCACCTAAACCAGCCCCCTTTTCTTTTCTCGATCAAACATCACGTTCTATACGGAACCACCAATCGCCGATTTTCCGATCAAATCCCGCCACCAATCGCCGCCGTAGATGACTCTCATGACTCCGCCTCCAATTGATGTAACAACCGCAACAATAACATCATTTCATTTCATACGCACACACACTAATTCACACACACTCAGTCACGTACATGCACACACGATATGTTGCCGTATATCTGTATCTATAATTTTTGTTTTTAGATGCATAATTACTCTGTTTTGATCTGT[T/C]TATCGAGCTCGATCTGTTTAACGATCGTTATCGAATCTGAAATTTGATCTAAAAGTGCTCCTGTTTCCTGCTTTTTACTATTTTTGGAACTGTTTGTTTGCTAGG…
NSA_000665	TGATATATCGGTGATAACCGATATTAACTGCATAGCTGTCAGTTATGTTATGATTACAGGATTCAAGTTTTTCAATAATAATTTGATTATTTAAATACAAATATTTAGGAGCCTTAGTGCATTAGAAACACACTTGAGGCTATGTTGGCACTATTCCACCTAATATGACTCGCTTTCTTTTAAAGCTACACAGATACACACACTTTCTCTTTTGACCTGTTAG[A/G]GACAAAACATAACTCAATCTTTCATTACTTAAAGAGTGATGCAATTCTTTTCTTTTTTCAGATCATCTTAAGGTGTTCCCTGCACAATAGCGCAGTAAGTGGCGTTTTATGTGGTCTTCCTAGCTCTTTAC
NSA_000666	GACAGAATGCTTGATATGGGTTTCGAACCGCAAATACGAAAAATTGTTCAGCAAATGGACATGCCTCCGCCAGGTGTCAGACAAACAATGTTATTCAGTGCCACTTTCCCCAAGGAGATACAGGTTTCTTTTCTTGCATATTATGTAGCAATGAGCCAACGATGCAATTTTGTAAGATCGTATGGATGATTTTTAAATGGTTTTGGTT[A/G]ATACGCAGAGATTGGCGTCTGATTTTCTTGCAAATTATATATTTTTGGCTGTGGGGCGAGTGGGTTCAAGTACGGATTTGATTGTTCAGAGAGTTGAATATGTACAAGAAAGTGATAAAAGAAGCCACCTTATGGATCTTTTACATGCACAACGGGCCAATGGTGTT
NSA_000667	AATGGACTGAAATAGTGATTTTTGACAAACCACAGGGACGAAAACAGTAATTAACTCTTTTTTTTTAATTGTAACTTCTTCCTTCAGCAAAGGATTGCAACTGGCATTAAAAAGTGAAGCGTCAACCGAGATGCCCTCCGATACGGTATCAGATTCAGTAAACTTAGCCCTTAAACTTCTGCTCTCAAAAGATGGTGCGGTGGTGAGACGACTTGTGATGACTGCTGT[T/G]AGTAACCTACTCTTCACATCTACCTTCTGCTTTCAAGTTTCAACGCAATGACCATATATAACTTATACCTACATATTTTTTT
NSA_000668	CCTTATTAGCCGGCGCGGGGTTGTCAAAGATGCCAGATTATTAAAATAGGAGTATGGTCCTACGCGCGACCTGGTTGGTCAGCGCGGGTTTTTGGGACCATACCCCTTCAATCTACCTAATGAATGAAAAGTGTAAGTCTGTGATAAAAACGATTCAAGATGTCAAATATGTTGAAAACAAACTTTGGACAACT[A/G]TCAAGGCCGTTAGTCCTCATTTCACTTAAAACAATAATCAATTGCCTATTATAATACAGATAAAAAAAGTCTTCATGTATGCTAAATACTAATAAAAGGCATAGTAATGGACTAAT
NSA_000669	TTTCAAACCTTTTGAATCCAGATGCGGAAAAAACAAACCTTTGGACAAAAGTCGCAAAACTGGCCAAACCTCAGTGACGAAAATGGCATTTTACTCGAAAAGAAAATATAACAGACAATTCAGTTTAAAGATGTTACAACCTGTTCCTTTTGGCTAATTCCAACAACATCCATGGCTCTCCTAGTGGCAAGATAATCATGTGCGTCGTTTACGCCAACAAGCTCATAGCAATTTGACTGATTGAGATAGTGGAAGGACTTGGGATCTCCCAATTTATATTTCTTAACTTCCTTGAA[A/G]GTTACGACAAGAGTTAGTTAACAGTTATTAGGTAGAGGTTTAGTTAGTTATATAAGTATGTAATGCATTAAAACTACCTCTTGAGGTGCAGCACAAAG…
NSA_000670	TCGGTCTTTTTCACTTTATTTTAAAAGACCGAATACCACTGAAGAAGACCGAATTGCCCTTTAAGTTAACAAAAAAGACAATAATACCAATGAATTAACGGAGAAAAATGGAGTTAACGAGCTGGATGAAAATGGCAAGATTTCAAACCTTTTGGATCCAGATGCGAAAAAACAAACCTTTAGACGAAAGTTGAAAAACTGGCCAAACCTCAGGGACAAAAATGGCATTTTACTCTATGTAAAATACAACCCAAACCAAACCATTTGTAGGCAAATTGGTTATA[A/G]TTACCGCTTCTACAGAAGTGCAAATGCTGTATTTGTGGGCCTTTAATGAAACAATTTAAACAAAGATCAGTCCAT
NSA_000671	TTTTGTTTTCTTCATTTGATTTAGTCTCTTTTAGGGTTTATGTTACTTCTGTTTCTCTTCAATTCTGTTGTTGTTTGAAAGAAAACCCTAAATTGTTTGTGTTTGATTAAATAGATATATTGTTAATTACACTGTTTTATTGGATCTTTGATGGCGTATGATCAGAATGCTTTGCCTAATAGTTTACGCCCAATTCATATAGCTAGAACACC[T/C]GTTGATGAGTCTCGAATCACTCCGGTAACGTTACCGAATTCGAATCCCCTCC
NSA_000672	TTATCAACTTTTTTTCTACACAAAGAAATGATTCTTATAGACTTTCAGATGAACTTGACCACTAAAGTCAGATGTTGACTTGTCTATGCAAGGGTGTGTTGATTATTGAATTTACATGGCAGTCTCAACTTTGGAATTTGATTTCCGAATGGATTTTTTT[T/G]AATCTAATTAATTAAATTGGACTCGAGAAACTCGAAAATCGAAAAACTCAATATTCGATTTTGAATCGAATTCCGTTTTCGAATTGTGAAATCTAACTATAAAATTTCAATTTCGAATTACTCGAGCCGATTAGGTCGAGTAACTCGAAATTCCATTAGTTAATACCCTTAACTTGTAGGTAAAACGCATGTCACAAAAGATTCATATAACTAAGGCCATAATGCAGTTTAATC…
NSA_000673	ATAATCTTTTTTTTGAACGGCAAACAACATCTTATTCATCACCAAATATTGCACAACGTTTCTGACAAGCAAGAAACTGGAACAGAAACATCATACAAAATCATCGCCCTTACTTCACCTATTTAATGTGACAATGAACTTTACTCATCTATATTAAACAACACCCAGTTCCACCAATCCAAGTTGTTTCCTTTTGCTCTACTCTTGATCCACATGTAAGACACCATTTGCATCTCACCGAAAATCTTCTCGACTACAACTTGCTTGCCTGAAAAAGTTAAGTCATTCCTCGCTTTCT[A/G]TATCTCCCAACATGTCGCTAGAAGAATTGTTTGTACTACCTTCTTCCTGAATTTGACACCACTAGTGGTTTGTATGCTCGCAATAAATCTCTCAGT…
NSA_000674	ACATTTTGATACCTATTTTCATACATAAGGAAATTGGTGCTTTGGGCTAAAAGAAATTTCTCATTTTGGTAGAGACCTCAAATGATTTTTCGTAAAATAGTTACCTACATTAAGGGTTTATCATTTACTTTACGTACGTTTATTAATGTCTCATCATTTAATAATGATATATGAACATTAAAAC[T/C]AAATGATATATTTTTATTTCAAAAGCTCTTGTTGGATGATTTATGAGCTTTATGATTATGAACATTACAACTCATTTTGGTAGAGACCTCAAATGATTAGGAGCTTTATGATTATGCAAAAGTGTTTTGGTTTTTCTAATTGTAGT
NSA_000675	CACAAGCTATTTCCTCTACAAAACTCTTGGAAAGCTTACCCTCAACGCAATACGGGGCCTTCCCGTCAGCTTTAGGGTTTCCAAGTTGACCGTAAACGGGACTGCCCATCGTATACACGTGACC[A/G]GAAGTGGTAAGTGCGATAGTCATGCTATGTCCACACGCCACCTGGCAGAAATTCGGCTCCACGAGTGCAGCAACACAAGTTGGTACTAATTTAGTTT
NSA_000676	TGAATGAGTGCCATGTTGGGATTAGTGAAGGCTTCGGCCTTGGAAGGGCAGCCGGCCCTAATATCAAGGTAACTGGCCCTAGATAAATTCAAGGAAGGTTTTTTGCAAGTTGCCAAAAATACGTTTTCGTGTTCCCAAAGTTTGTAACCCTAATCTATTTAGTATACATACATGTGTAGGGCCTTTGCGGTTTCCTGGGCACCTACTAGTTGCAGCTTGCGGGCGTAGGTCACACCGATTGAACCACATAAATT[A/C]TTGTGTTCATTTTCTTTTCTGTTTGAGGTCGTGTGTGCGCTTGGAGCTGTAGGCTCTTTAAGATCCAGGGAAGTTCATAAACTCTATTTGGCCATCGCCACAAGACCAAATTCCGGCAGACTCTTGTGCACCCGTTGTTC…
NSA_000677	TGTCATTGTGTTATTATTATGGTTTATTGTATGTTCTTTACCGTTCAGTATCCCTAGTCTGTATGATATTGTGAATTTGGTTATACATTTCTTTCCGGTTGCTTCACATTGCTAGGAGCCAAAGTTCGTAGTTTAGGGTTCATAGAAATGTTTGGTATTCAGTTGATATTCTTTATGTCTTTATGTTGTTTTTGTGGTTTATTGTATGTTCTTTGCTGTTCTGTATGCCTAATTGTGTTCATACATAT[T/C]GTTTCTTGCCACATAAACGCTGACTTTGTTTACTATCATCTATATGACATTGTGATTTTGCTTATATAGTTGATAGACACAGCTTGAATTTCAGTTATGTAG
NSA_000678	CTGTACTATATGGAGCACTTTCGGTACCAGCACCCATTCTTTATGATTTTGGGGATTGGTACTTTTGGTGCCAATACGATACCAGACTCATCCTTACATTAGAGACAACTTTCAACCTATATGACGCGTTGCCTTTCCCTTTTAGCTAAATCTTTTAGTTTTAATCTATCCTGTTTAACCCATTTAAGAT[A/G]AAAACACAACTCAAGTCGACCCATTCATAAGTAAACGGGTCAAAATGGCCACCTCTAAGTCAATTTGTTCTTAAAACTGAAAAATGGAAAGAGTTCGTACTTTGGAGTTTTCATATAATTATGCCATCTATGTGCACCGTTTGGCCGCAAATGTTTTTGTATACGAGCAGCAGACTTTCCATTTCCATAAGTCAAAAAGT
NSA_000679	AACAATTTAAAAACTTTGATTGACGGGTGTCCAAGCTTGTGATGCCATGTGAGAAACGAGTCAGATGATACGATGGTTGATTTTAGTTGCTTGAGACTTCGAAGAGAATGAATGACCGCATAATAGATATCATTAACGTTGGTTTCCCGCATGCGAGGCGCCCCTGTGCAAAGATCCATTACCAAAAAATGATATGAAAAAAATTCAACCAAAACTTTGTTAGTACGCCACAGCTTTGCAACCGAAACAAGATTATGATGTAATTTTGGG[A/G]CAAGTAAAACATTATTTAAACGAAAGGAACGAGAATGAGTGGGTAATGTGGTGTGACCAATGCACTTTCGGGAGCAGCTTGATCCGAGTCACCTGTATCAAACATCCACGATGGGGATGGTG
NSA_000680	TCTTCTACATGGTCCTCCAGGAACAGGCAAGACATCACTATGCAAAGCATTAGCACAGAAACTGTCAATACGTTTTAGCTCCAGGTATGTAATGTGTACACGTATTCTCTCATTTAGTGCTAGCATCATAGCAGGTGAAGTAATTGCATTTATACTAAGATGACTTATCTTCTCGTCTTTAATTGAAACAGATATCCACATTGTCAGCTGATTGAAGTGAATGCACACTCATTGTTCAGCAAATGGTTTTCTGAAAGTGGCAAATTGGTAAATATTTACAACTATGTGTTACATTTATATCTGGTTTAGACCATAATCAGTTGATCCAACTTGTTATATACATGGTTTCAGGTTGCAAAACTTTTTCA[A/G]AAAATTCAGGAAATGGTGGAGGAGGA…
NSA_000681	TGTGGCGCGTTGATAAAAAAGATTTCTTTCTCTGGACAGTCACTTGTGCAACAACATTGTTCTTCGGTATAGAGATCGGTGTCCTTGTTGGGGTATTCATTTATTTAATTATTTGTCACCTATTTATAGCTTGTCCATATATAAGATTTTGTAAATTACTAATTCGAGTTTCTCATCGCTTTTTTATAGGTCGGGTTTTCTCTAGCTTTTGTCATCCATGAGTCAGCAAATCCACATGTTGGTGAGCAATATTGTTTTTATAAGTTATAAATCTGGCATGAAATTATAAAATATTTATTAATTGTTTGTATTTTAGCTGTGTTGGG[A/G]CGTCTACCTGGCACTACTGTGTACAGAAACATCCAACAGTACCCAGAAGCATATACATACAACGGCAT…
NSA_000682	TAGATGTTATGTAATTGCATCAAGTCTTGTGGGTTATTTTAAAGATTCACCATTTTGTCCTATCTCCCATGTAAATTTCAAACCAAGAATATATTACAGGCTTTTTGTCACTTACACACACTGATTACCTATATATACACTAATTAGTTTCATTGTAAAACTCACCAAGAAATTGTAAAGAATTGGGCAAAGCTCTAGAAATGGATATATTTTATGCATCTCTTGTTTCTCTTTTT[A/G]TCCTTGTTGTTTCTTTCTCTCTTCACTTTTTCCTCTACAAGTCCAAACCAACTAAAGATGGGATATTACTTCCACCCGGTAGGACCGGGTGGCCTGTAATTGGAGAAAGTTTT
NSA_000683	ATTTGGGGATGTTAGTTTACGTTTGTTCGTTTACATTCGTTTATGTTGGTACATTAAGGTATGTTTATGTCTGTTCATTTACGTAGTCATCCAAAAAAGTTGTGTCCAGCTCATTTTACAACCCGCGGTGCAACCCCTATCGTTGTTAACTTTTAGATTGGTGTTCGTTAATTTATTTTCTTTGTGTTTGTTTATGTTCGTCTAGAATATTAATGAGCGAACATAAATAAACATGAA[T/C]ACATTCACTTTGTTAAAGAAAGACCGTGCACAAGAAACTATGTTCGTTTAGGTTTAATTGTTTGTGTCCGTTTGTTTTGTTAATTAATGTTAAAAGAACGAATAATGACGGATCCAAGATTTCGTCCCTGCAAACTAGCACGAAC
NSA_000684	TCATTTTCATTATCCTTCCACCGCCCTTATTTGAGTGCATTGTCTGCGTTGCTTCTTGTCACTCGTATCTTTGACTCATCCGAGTTCAAGATTCCATTTTCTCTCAACCCTATACATATATATACATGCATCATGCATGTCTACCAAATATTCAAATAAAGGATACCAAATGATTAAAAATTGTTACAAAATGAATATTGCAAAAAAGGATAAACAACAATGCTAATGATATATATAACTACATATAATCCTTTCATTGACATATAATTCTTCTTACA[A/G]ACAGCCAAATCATAAACTAATAAAAGAAAAAAATGGATCAGTAGAAATCCACATATATAATCACTAATTTTCCACAAATATATAACTTAATTAATACTAACTAACTAATCCCTCAC…
NSA_000685	CAACTTAAGGATGTTCGAGATTAGGGGGGTGAATGAAACCCGGTTAATCTCTTAACATCAAGCACTTAGTTAGATAGTTAGAATACCTAGTTATATAGCGGTTATGAACTACAAGGACCAATATTGTCAAGAATGAAAGATGGTAACCACCACCTCTTACCGAAAGGGTGTGTCCCTCCCTCACACTGTTTT[T/C]GATCGGTACAAGGCAAAAGAAAAGAAGAAGGCACCGGTTGGAACGAATGGACAGGAAACAACGTGACTCTTCACGATTAATCACAACCACACATTCAAGGGACGCGCCAGTTCGCAAAGAGACACAACTCTTCACTCGTACCCGTTGAAAAACTATAAATAGGATCGTATGTTTTCATTTGTAATCATACTCTCATTCGAT
NSA_000686	CCCGGTCGACTAGTTTTGGTGTTGGTACAGAGGTGCCAGTTTCAACCCGTTTCTCAGAAACTTCGAGTTTTGTTTTATTTGGTCAAAATGGTGAAAAAAGCTAATTAAAAAAAGTGAATAAAACGAGTCAAATGGGTCAAAAGTCAAATAATGTACTTTTAATGCATAAAATCCTATTAGATCA[T/C]TTAGAATATTATTAAAATAGTATAACTTTAATAATTATAACATACTAATATTATATAAAAAATACAATCAAAATGTTTCATCACAAAATTTTCTGGGTCAACCCAAATCAACTCATACCAAAAACTTATATGTTTTGACCCAAACCCATTTTGACCCATTACCCGA
NSA_000687	CATCAAAATTCATATTGCTACTAAAATAATACCATCAGAATTCAAACATCATTTAACAATATGATATGATAATGTTAAAAAGTCCCAAAACTTAATGTTTCAAATACAAGAGACTCCAAACCAAAACACATCTATAAAAAAAAGATAATAAATGTT[T/C]GTTTTTATTTCGGGTTTTGGGTTTTTCAAGTTGGGTTGTTCAGGTTTTCGTCTGGGAAAAAAGTGACCCGATAGCCGACCCATATAAGGTTAGGGTTGGTAGGGTTCGGGTTTTTTGGGTATTCTCTAATTCAGGTTCGGGT
NSA_000688	CCAAATTTTGCGACTAACATAAGACGGTCGCAAAATTAGCGACCGATTTGTGACTAAAACCAAAACA[A/G]TCGCAAAATTAAAGACCAATCCAGATTTGATCGCAATAAGGTCGCAAATTTTGTGACCGAATTTTTGTGGTCGGAAAACAGTCACAAATACGAGAAAAATATAAAATAGCAAAATTTACGACCGTTTAAAGCAATCGCAAATAAAAAAAACAAAAAAAAAAAACAAAAAAAAACAAAAGTTGCGACCGTATAAAACGGTCACAAATACGAGAAATATAATAAAAAACAAAAGTTGCGACCATTTAAAGCGGTCGCAGATACAAGAAATAATAGAAAAAGCAAAAAATTATTCATTAGTGTTTAGGGTAAAAACTGCAAATAGTCATA…
NSA_000689	ACATTAAGTGAAAAAGACCAAATTGCTCTTTAAGTCAACAAAAAAGACGACAATACCCTTGACTTAACAGAGAAAAATGGACGGAGTTAATGAGCTGGATGAAATGGCAAGATTTTAAACCTTTTGAATCCAGATGCGAAAAAACAAACCTTTGGCCGAAAGTCGCAAAACTGGCCAAACCCCAGGGACGAAAATGGCATTTTGAGGTTAGTACTAACATTTGTTTATTTTACTTATTTGTTAAAGTTGAATCATAT[A/G]ATCCGGTTGTGAACGAGTGGACTGGTAGGCCAGCTCTAAATGCCAAAAAAGGAAGCCTAGCTGGTGCTACTTTAAACGGAAAGATTTACGCAGTTGGCGGTGGAAGTGATGACGTATTCTATTCAGCGGTTGAGATG…
NSA_000690	AATCATCTAGATGATACAAACCCAATCCTTGGTGTCAATTCTTGAACAGTTCATTATTGAGCTTGAAAATTACATGCAATGGTTCCTTCTTGTACATTGCAATATCCATCTCCTCATCCATATTGATTTCCATAGGGTTTGTGTTATCCGGAATGAACCAATCAAAGTTGATGACCAAAGAAGCAACTGTAAGGAGAATCAACTTAGAAGCCATTGTTTCTCCAGGACACATTCTTCTTCCTGATCCAAATGGTAGGTATCCAAACTCATTCCCTTTGTAACTCACATT[T/C]GATCCGATAAATCTTTCAGGTTTGAACCTCAAAGGATCGTCCCAGATCTTTGGATCACGATTGATCGCCCAAACATTAACTAA
NSA_000691	CACTCCCAGCAGTCTAAACCTCCACCTCAGCATGGCAGATCAGATTTCGAACATCCCTCAAAAGCCCCATTTCTCACACAACACCATTAAAATTCAAATCCCATTCAAAGACTATATTAATATTTAATTATATGTGAGAGAG[A/G]AGCCCTACCTCAACCAAGCCCTTGTCCACGGACCAACCCACAAGGACCGCCTGACCGGTGGCCTGACTCCACCCACAACGCAAGGTGGTCCGCCACCTCACGGTCCGAAAATCCAGGCCATGCCACCAGGCATGCGCTGTGGATGCTCTTGGGCCCAAAGCAAATTCTAAATATGGTCCTTTTCATGACTTTTTTTTTTTTTTTGCTTCGGCTCCTAACTCATGGAAATATGACTACAATACATGTGTTTGG…
NSA_000692	GGTGTGCCAAGTTCTCAGTTACCATCAATATATCTAGTTACAGAAATAATAGAACTACGTAATGCCAGTGAACTGTTTCGGGACACGTTAAAGATTAAAAAAAAATAGTTTATTTTGGAGGTTTCATTTGTTCCATGCTGTAGAATGGTATTA[T/C]TGTGGGTTACAGACATATAAGTCTGTAGAGATACTACCAAGTCAGTAGGGTAATGTTAGGTTTAACAAGATGACAAATCCTTAACTTAATTGACTAATGAGATATATACTTAGACACTGTTACAGTGTTAGGTTTAACAAGGTGACATTTTTAGAATTGAAAGTAATATAAAAAATACAGCAGGCGTT
NSA_000693	CAATTTTTGTGCCTCGTTAAACGTCTGCAATGGATTTAGCGATAGAATGGTGGAACTAGATATGATATTAAACTATACTTCAACAAGCCGACGGATAGATGGTAGATACTTACCTTCCAGGTGCTATCAACGTCCGGGAACATGCTGGTATCAGATCGCGTGGAGCCTAAAGAATATATTGGAATATCAAGATATATTACAATAATTTACAGCAAG[T/C]AGTGAGTGGTTATAAAGTTTGATATGATCAACTGTTCAAGAATATAAATGCACATAGGGAATAACCGAATAAACGTTAACAGTCTTAGGATTCAGGTCCAAATACGTAAGTGTCACATAT
NSA_000694	GGTCAAGATCAGTCCGGTATAAGTGCCATCTATAAGCAGGTAAAACATAGTAGAAATCTCGGGCCTGTTATGATCTATGTATGTCGTTTTAGATAAGATCTCGAAAGAATTACTTGATGTTAGATAGATTCCAATATGCAAAACAATTCTACTTGTACCCCTTTCGTCCATGAATAAAACCAAAAAATAATTAAAAATCATGTCAACCAATGCAATCTTTTTCAGGCCAAGATTCTTTACAGAGTTCCATTTTCAGAAGACGAACGT[A/C]AAAAAGTCAAATCATTGATCCAGAGAAACTTGTATCTGTATATAAGTATACTGCTTGAGGGTCTTAAACAATTTGAAGAAGATTATTCAATTCAAAT
NSA_000695	TCTCCAGATGGTTTAACCTATAAGGAACTCGATCGGTATAAAACATTCACTTTTCATTTTGTTTTTGCTAGTTTTGTGTGATATCGTACTATGGAAGCATAAATAAATATTGACAATGTTGCAACATTTGTCAGACCAAGTGGACAGCCGTGTGTTGAAACCAAGGAGTTTAA[T/C]CTTGTACGGAACATGCTTATTGCTGCTGTTGAGGAACGCTATAGAGACGCAGGTCTGTTACTCTTCTTGCTTCTGTTTCTGTGTTGAAACCAAATTTGCCATTCGGTTTAATTGTCTGATTGTTTTGTTGTGTATATTTCACAGCTCAGTGGAGAGATAAACTCACTCAGTTCAGATCTAA
NSA_000696	ATTATATAAGAATGTACTGATACAAAATTTGTGTTCAACTTTTAGATTCTTTGAACGTATTGACACGAACCAAAA[T/C]GGATTTATTTCAAAATCTGAACTGAAAAACTTCATCATGGAAGTCAACTATGAGGAGATATTGATGGATGACGAGATAGCAGAGATCATAATGAGACACTTAGACATTGATGGAAATGGAAATATTGATAAACAGGAGTTCATATCCGGGTTTACAAAATGGCTCAAAGAGATAGATCGCGCAACGCGGACCCAGAAAAAGCTGTCACATGCTAACAATAGAGTAAGAAACATCATGATAAAAAATTCATGAAGGTTGATTTCTTCTAGTGTGTTGAATCACTGGTTCTTTTTATACAGGAAACAGATAGCTACAAACG…
NSA_000697	CTTTTATTTAATGTTGCGGATTAGATCAGGGATGTTATGAAAGTCGCTTGATTAAACAGCAATGTTCCGGAAAGAGTTGGTTTCAAACAGCGACTTTCTGCAATAATGTGGAATCAAACAGCGATGTTTCAAGGACAATCTGAACTATGCAGAATACTTGTAGGTTTGCAGCTTTTGGCCTCTAAAGTCGTTGATTGAATCAGCGACATACGTATAAACATTCGCATAATCAATGCTCACCTAGAAGCACTCTTTTGTTGTTCAAAGCACCTATTTATGCAAAAAATTCCAATAGTTGTTCTTCGAAGGCTATGTGTTGTGAGGTTTAAGGTGAAAAAAAAGTGTTGCCACGTAGGAGGGGTGAGGTGGTGGGTTAATGGCTTAATGCTCCTTGAAA[A…
NSA_000698	GGCATCACGAAACGATGTCAAACGCGTGGTATTATCAATCAATGCAAGAATTTGAGGTTGTTTGTAAACCCCAGTTTCAAACTTT[A/G]GACAATGTTACCCATGGAAACAACTTGTTCATCAAACCCGAGCTGTATTGCACCCTCGATTCTTCTTCGGGTAGTGGTAGCTGTACCCTTGATTCTCCGGTGACTGAATCATCTGTCACCGATGACTTGAATGATTTTCGGCATAAGTTGAGGCAATTGGAGACTGTAATGCTTTCGGATTTGTATGAGGATCCCGAAAATAATGGGAAGTTGTCGGTTGGTAATGGCGTTGTCGACTTTCCCGATAT
NSA_000699	AACATGAGTATGACCTTAAGCTGGAGCTTTTTGACAAAGTTAACGTAGAGGTAAGTTAACGTATATGTTATGAAATATCATAGATATTATTATCTTTGTGGTACCAAAGATTTATCTCATCGAAATATCAAGAATTACGCAAAGAAATCGGTTCTCGGTTCTCACTTTATTTTCGTTGTGTATGATATAGGAAAGCAAAATAAATATAGGAGAGAGAAGTATATTTTG[T/C]ATTTTGGAGAAAGCAGAGGCCAAATGGTGGAGTAAACTTTTGTCGGGAGATGCCAAAACCCCGCATTACGTGAAAGTTGATTGGG
NSA_000700	AGCATTTTGTTAATAATCTCATCAAATGTTTAGAAATGATTTGTGTGTGCAAGAAAGAGTAAGTTTGATGGAGTTGTAATTTGTTAACAAAGTGTGTAGAATTCGGAAATCATGATGGAATCAAGAGAAGTGATAATGCCGGCAGTTGAGACAAAAGCACCCGAGGCTCCATCAAGCCATCAACTGGTCCTGGC[A/C]ACTAACAGCCCCACACAAACTGCAAACCCTAGCCAGGTGATGGGACCGCAGG
NSA_000701	AAAACTTTTATAAGAGTTGTTTCTAACCATATTTTTTATACAGATAACACATTATAATTACAGTTAATAATTAAAACACTT[A/C]AGAATACCATAAGCAGGTACAATAAGTTTTGTGTAAACACATATCTGTTATAAAATGAGAAAAGAACAGAATGAGAAAACTTACCTGGGCTATTGTTGGAGTAACGGCAGAGAGGGAGAAGGGCAGCGCATACTTGTGATTTGCAATGAGAAGACCATTGTTGGTTCTAGTCTCTCGTATTTTTTGGAGTTGTATTCTTATGTTACTTGTTCTTTTAGTTACATCTTTTTGTAATTAACAATAAATAACAAGTAAACAACAATGGGTTACCTAGGGGTCGATATCA
NSA_000702	TGCGTTTCCGAGCTCAGATCCCATTGTTTTTCCGAAATCTATCACGCTCCAGGCTAGCATTGTTGTTGTGAATGCCATTGGAAAACCGAACTTGATGTTGTCCCCGGCGTCGTAGTATCCTCCGGTTAAGTCGACCTGTAGATTGAACAAAATATTCA[T/C]AGGAAAAACAGATTTAAATCATGAACTCGCGACTTTGACGGTTTGACCTAAACGAAGCTTATCGGATGATAAAATATTGAATAAAAACAAAATCAAACACACAGCCGCACCACTGTAACACCAAAACTTACAGCAAAAAACAGAGTTATACCATAAAACGC
NSA_000703	TCAAAACCTTTTTCATAGATCCCCATAAGTAGCTCCCTTTTTAGGAAGTAATCCTCGAATTCATTTCCTTTCGTAGCAGTGACATCCTGTAAAAGAACAAAGGAGCAATTGTAAACGTCGATTT[A/C]CAGTAATCTGTTTTCCGGCGTAATTATTAAATCTTTTGTTCTTTAGATATGATCATAAAATTCTGACGCAGGTCTATCAAATATTTGATATGAAAAACAATAACTTCAGCATAAATATGACAGTTACATAGCTAAAGGTCATGAACTGTAAATGTGTTACTAATGCCTAAATAATTATTAGA
NSA_000704	ACGACCAAAATTGCGGTCGGAAAAACCTAGTTTTCTAGTAGTGCATGGAATGATGTGGACCATATTTTAGAAACGACCCTCGACCACAGATATCGAATCCGTCGATGAGGACTGTGTGGGAAACCTAAAATGAAGTGCAACGGGGATATCTTCCCATATGGTATAAGGTGGAGTAGG[A/G]TAGACATTTGGAATCTAGTCCCACCCAAAATAAGCACTTATAAGCCATCAGAGTCTAACTCCTTAGTCACTATTTCATTTAGAAAAATCATAGGTAGGTAAAGTTGATTTCCATTAAACGAATCTCTTACGAGATTTTG
NSA_000705	TTACCAGTGGAAACCTCCGATTTGCTCCCTATGTAATGTGTTTGGGCACTCATTAAAACAATGCAAAAACCTTCCCAAACCGATAGAGGATGTGATGATGCCTGATGCGAGTGGTACTAGCACTGAAAGGAATGGACAGCCTCATGGTTCTGATGTGCCTCCTGGTTATAATAAGAGCAAGGAAAAAGGAGAAAGTGTAGATGAGGAAGGGTACGAGAGGGTGGTTAATAAGAAAAATGGTGTAAAACAACACGTTCAAGAAAAAAGAA[A/G]TGTTTGTACCTCTGGTGCGAACCCGAGTGCTCAGCGATCCCCTTCGGGTCCAAGCAAAGCCCATAGTGTCGGAAATAATAAGCATAATCCAACCCCTGGCAAGCCATCGACCTTTAATTTTCAGCG
NSA_000706	CGTGCAGGTGAACAAGAACATAAATTAGCACATGAAGATTAATTTTTAGGAATTACAGATTACATATCGACAGGAACTCACCCATGGTAAGTAAGCAGCTGTAAACGTAAAGAGGCCCAAGAAGCTCATATGAATATACGGATTTTGCTTGCTCCATACGTAAACCTAAAAAGCAAAAGAAAAAAAAAACAGAATTTTAACTCTAAGTAACTCTATAATGTTACAGTTA[T/C]GTAACTGTAGAACAGAATTAACAAATTACCATCATAAAAGTTAGCGAATTGCTAAGAAAAA
NSA_000707	TTCTTCAAACTACATCTATTTCTAGCATGAATCATTGTGAATGAACAATATGTTTGCACTCAGGCTCCTTTCCCCGCCTCGTCACCCGCTACCCTCACCGGAAATCGAAGAACGGATCACCCTCAATGATCACACTCCGATATCTAATGGTCAATCTACTTCTCCAGAGTCCAAAGTAAGAACACTACTGA[T/C]TTTAGTCCCATTCTCTTCTACTGGTAAAATTTAGTACGTGTCAGGTTGTGTTGATCCGAAACACGTTT
NSA_000708	ATTGGTAAAATTCTTAATGGTTCAATTAAGAGGTAGCATCTTAATGACCATTCAGAGACTATCAAACAGCCCCTTAGACTAACGTCGGAGTCTTGAAGAGTGGCCATGTCTTTATAACTTTATTTTTGATATCATTGGCGAAAGTTGGCGGTTCACCAATTTGTAGATGTCACATGACATACCCTAACATGTTTTTTTTTCTTCCCCATTAAAAGTTTATATGTTATATACAATAAGATACC[A/C]CAAAGTAAACAAAATGAATAGTTTTTTTTTTTTATTTCATTGGATGACTTGGTCAGTGGTTTGATGTTATTGGTGAAAGTTGGTGGTTCACCACTTTGTGGATGCCAAATGACATTCACTCCCCAATTA
NSA_000709	AAGATAGCAGTAGTATTTTCTTTGGTGTTTTTGATAAATATTCTCTTACTTTTACAAGAGAAAGGATACATCTTAAATAACAAATAACCATATGCTAAAAAGGAAATGCAATCATGTTATGGCTGGAAATCATCTTGACAGTGGGCAACGGTCTCAAGCCATAAGGAATATGGTTGTCCACATCTTCTCAAATAAGGCAATGTAGAAATTTGGTTTATAATATTTTTTATTTTCTAACATAACACATTTACATGCAAGAATTTTATGTTTCCATGAGTTTTTCACACAAAG[T/G]GTTGGGCAAATTTTATTTCTACAAACATGAACACTTGGATTCATGATCATATGCCATCCAACTAAGTCAAAGGCAACAAAGAAGTGATAA
NSA_000710	AGTAATTCAGTTAATTATATGTTGTTATTTGTTTGTTTTCAGTAATGTATTATGACATTTTATTCAACCTTAAACAAAATTTATAAATAAGGAGAAAAAGAGATCCTAATAAAATTAAACAAATATTTTTTTTAAATCTCCAATTTTTTTATTTCACTAAAAAAACTTGTCAAGTTACATCAAAATAGAAGGTAAGCGGGCCACAAGCTGCGCCGCCACCCCATTCCGAATTGCAAAAAATATTTGCTAGTCAACATGTC[A/G]CAAACTAATACAACCAACTACTATTATGCCTTCAATCATACATGGTATGGTATGGTATCTCTCAACTAATAATTAACAACAGATCATTGTTTGAAGAAATATGA
NSA_000711	GTGTCTTGGAGACTTACCATTTTACATGGCTTCAGAAGAAGGAGATGCTAATGATTCTTCGAAGAAATCTCAACAAGTAGTTAACTCTATTACCGTTTCATCTAAAAGGCCAGCTATTCTTGCTGATGGCACTTATGCAACTCAAAGTGCAGCTTCTGAAACCGCTTTTTCACCTCCTAC[T/G]GTGGTCAACACAACTTTGACTTCAGGGAATTTGAGATCTCTTCTTCTAACTGGTGATTTCTTCCTTGGGGCAGTTGTAGCTTGCACATTGACAAAACTTGTGTTGCGTTTGGCAGAGGTTCAGCCGTCAAAAAGTGAAGTTAATAAAGCATCGACTCAAGTTTTGCTGATTATTGTGTCAATGCTACAACTTGGGCAGTCTTCATTTCTTC
NSA_000712	ATTTAGATTATGAAACATATATCTTCATAGGCTCTTGTGTGTTCATTGATCACTAGTGATGAGGGCACCATGGATGGATCTGTTATTGTTTTGCTTGTTTCTCATCTTAAATTGCTACTCAACGACTGCCCAGACCCCCGTCGATTACCCTATTGCAAATCTTTCCACCATTCTGTTTTGTTGTTGGATGGCTCAAGGGTCCGAGCCATCCTCTTTAGAGGATCACTC[T/G]GACCCGGATTCGCCTGTGGTTTCTATTGCAATGACACCTGCACCTCTTACTATTTCTCTGTCTTTTATGTCCAAAGCAATAGTAGTACTAGTGGTACCGTTGAACCAGGTT
NSA_000713	ATTAATTCCCGACCAAGTTATAATAAGCACATGGGACAATTTATTTTCTTACTTGTTGGGTATCAACTTGATCAGCCTTGTTCAAGACCACACGGATTTTGTCATCATGCCCTCTTAAAGATGATATAACACGCTTGAATTCATCACTTATATCAAGCTTATGAGGATCAAATAGAAGTAATATAAGATCACATTTTGCAGCAAACCAAGACGTGACACCTGTGAAGTCATAACTTCTTTGTGTTCTTTGTTTTTCTCC[T/C]GAGAGAACTCCAGGTGTGTCGATAAATGTAATATGCTCCAGCAGCTGTTTTAGTCAAATAACATAACATATGATTGGTTTTAATATAATAGAAAAATATTATTATCACATGATTTTTGCATGATTTAATAGTATT…
NSA_000714	TAAAATAAAAAAATAAAGATCCATCTCTGTTGACTTTCTCCCCACCCAAACCCTTTAATCATCACAAAAAATGTCTAAAAAGATTAAAATGCCCCTGACTTAACGTTAAAAATGGATGGATTAACAAGTTGGATGAAAATGGCAATATTTTAAACCTTTTGGATCCAGATGCGGCAAAA[T/C]AAACCTTTAAACAAAAGTCGCAAAAGTAGCCAAACCTCAGGGACAAAAATGGCATTTTACCTTATTTTTTTAAAATTTCTATACATGTAGGATTTTTTTTTATTAGAAAACCAATGCGTATAATTGCTTTGTTTAGGCAACAAGACGAAGAGTTGGATGAGCTGAGTGCAAGTGTGGAACGTATTGGATCTGTCGGGCTCACGATACACGACGAA
NSA_000715	TTAATGAATTTATATTCATTTGAAGTTTTGAACAACCATTCATATGTATTTTTTTTTAATTGCAGTTTGATATCACATTTCCGGCTGTTTCATGTACTCTACTCAGTCTTGATGCCATGGATATCAGTGGAGAACAACATCTTGACATCGTATGTTTATTAAATCGTCAATAATTATTCTACTAATGTGCCAATATTGTGCTT[A/G]TGTTCACTCTGTGTACAAATTTAACTTGCAGAGACATGATATAATAAAGAAAAGAATCGACTCCAATGGCAAAGTCATTGAAGAGAGAAAAGAAGGAATCGGTGGCCCTCAGGTTAGTACATTTTTCTCATCGTCCTGTGATTGTGTATCTATTAAATTATTAATTGATTGGTCCTAAGTACCTTTCTATT…
NSA_000716	GTGACACGTCTCCAGAAAAAAGATTTTCCTTTATTAGTAATAGCGGTAAGACCTGTGTTTGCACATGGGTCGTTTCTTAGAAAACCATG[T/C]ATAACATATTTTAATAGAAAGTACAGTAGTCGATTCCCCAGTTTCATCTTTGCTATCTAGTAACTTACAGTCTCATCTTTGCTAGTAACTCGCTCAACCTTACTATAGCTTCTAACTCTCTTATAATTATTGGTACAACAATTGATTCCCCAGTTTCATTTGTCTGTCACCTCATATCCTACATCCAATACAAAAGGTCAACACTTCATGGCATATTAATGTACATAAAATTTGATTGAAATTCTAATAG
NSA_000717	ATCAACACTAACTTGAAAAGTTATAGGCGAGGAAAGTATACCACGAAGCATCTTACAATGAAAAAGGTACAACATATTGTTGTCACGGATCCAACCTACAAAATTAGCACATTTGAAATTATATATTTAGACAACTGTATTAAAAATATTTTTTTCGCCCATTGTTCATATGATTTATATACAATATTATGCTATATAAAAAATAAAGCATACA[T/C]ATAAAGTATAAACTGGTATAAGCAACCACCAACCTCATGAAGTTTGTTCCTTCTCCCTTTAGAGTCTATAGGGAAACCTCGCAGCATGTTATATAATCTAAAGGCGTTGAATATAAAAATAATCTATGAGGTTGACAAGACGAAGAAAGAAA
NSA_000718	GTTTTCTATCTTATATTTCTTATCCTGCTAGCAGAGGCTTAGAATATATATGCTGTCCTCATGTTTAGTGTTAATATAGTTCATCCTGTTTGTCGTTCTTTATAACTATATGTATGTATCCTGCTGCTGTACTATCTGGCAAAAGTTTTTAGGTGATAATGTGATATCAGTCCATAATTAATAAATCTTTGCTTCAAACTTCTATTACTTTT[T/C]CAGGATGGTTAGTCAAACGATTGAACCAAGTGAGAAAGTGGTTCAAACGTTGGCACGGTCCCTCAGCAGAAGTACTACTGAAATTCGCGTAATAACTTCTTCCTATGTCTTACTGAGAGACTCGATTTTACTTATTACAGCTATTCCATATGTCATTTACATTGATATATTATTTATTTTCG…
NSA_000719	TTGAACTTGTCGATCTTCGGACTAACCGTATTTCTGATTTCCGCCAACGAAGACAATATACTATTGGATTAATGTGAGTTTTTTTAATAAGCACATTGTTTGTATACATACATGCAGGGCCAGCTCAACTAGTTTAGGGAGGCCTAAAGCAGATTCTAGAATTATGCCCTTTTTTGTAAATAAAAAACAAAAAAAGTTAATATTTTTTTTTCTTAGAATCCTAATTGTGTGAATAAAGATGCACACATTC[T/G]TTGTATACAATTTCCAAGAGGCACAAAATACATGCATACTTGTAACAATGAATTGTAACAAATTATATCTAGTGCAAATCGAAATATTTTTAGGTAAAGGGGATGTTACCTGGAAAATTTTAATCAGGATTTTTGATAGTCTAT…
NSA_000720	AATTTGGTCTTGATGATTAGTGTTATTAACAACTTAAACAAAATAAAGCAATAGATAAAAGTAAATCTTTTAATTTATTACTTCTTAAATCTGGTTAGCAAATTCCTTCGGCGCCAAGTTATTACCAATCCTTTTGCATGTAGATTTACATAACATAGTTTCCATAGATACACTAATAATATCGCTCGTTATAAATATACACACATTGTTGGTACGTATTCAGTAATTTGCAAAGTCTAACAACACAAGAAAG[A/G]CCATGGAGGAACCCCATTCACCTCACAACAACATCACCCCAGAGCTTCCGATTGATATAATAAATTCGGAAATCTTACCAAGACTTCCGGCAAAATCCGCAGTTGGTT
NSA_000721	GTAAAATAGTCATTTTGCATAGTTATTCAGAGCTTTAGCCAAAAAGCACTTACTGGTTCAGAGCCTCTTACCCGGACATACCTCTTATTGGTTCAGCACTTACCGGTTCAGAGGTCGCCAAATAGCTCCCTCATCCATTTGAGATAATAATTTAAACCATATATATAT[A/G]TGTGTGTGTGTGTGTGTGTGAATGAGCTGAAACTGCCAACCTATTTTTCTAATTTTCCATAAAGATTTTGCAATGTAACGAATATAGATGTAGTATCTCATGAC
NSA_000722	TTGTCATTCAAAAATCCAAGATTTATCAACATCATATTTTCTTTGAGAAAACAAAAAAGCACATAGCATGTCGATGAAGAGTTGATGTCATGAAAAAAACATATTGGTTTTGGCTTTAAC[T/C]TTTAATTTAATGGACAATTCATATATTTAAACCATAATATAGATAATCCGAATACAAAAGTCTTTAAGACTACAGAGAGTGGAGGGGCTTGGGTTGGGGGCATTGCTCGACACGTGACGAGGGTGGGATCCACAAGCTTATGGTGAAAAATGAGGGGCATGGCGTGGCCA
NSA_000723	ATTTGTAGCAATCAAAATAACACATAAGCAAGATAGGAAACACGATAGAAGGACCAATTTTAAAAAGCATGATGTTATGTCCCTCTTAAACTCAATGTCCATGAAACTTATCTTCATGAAAGTTGACCGTTTGACTGAATGTTCGCGCTCTTGTGTCTCAGGTTATGATTTGAAAGTTGTACCCTA[T/C]GGAGCCATCCATCTCCATGATCCACTGTAACTTTGTCTTTGAACAGAAGTATTATTGTCAAATGCGGATTTCTGTGAGCGGAGTGCTTGAACCTTTTCCTCTATGGATTGCATTGACGATAGCTTTGTTTGTAGCTCTGAAATTTGTGTCTGAAGGCACACAAAACAAGTATAATGATGTTACATCGCACATCCAGACACC
NSA_000724	ATTACTTCTTTTCCTTTTTCTCATGTGCAAAAAAAATTTCATACAATTTGTATTTTTTTCCTTCATTTTGGCAGATTGAGAAACACGAGCTTCTTGAGATGAGGCGTGTGGCTGCATATATTTACAAAAAAGCCGGTAGATGGAAGCAGTCGATCGCACTGTCTAAAAAAGACAAGGTTTACAAAGACGCAATGGAGACCGCTTCACAATCCGGGGACCGTGAGCTTGCTGAAGAGTTGCTTGTTTATTTCATTGAGCAGGTAGGAACATTTTCAATCCTTCTGTTAGATTCAAGTGTGGACCGTACGGTAGCGGTAACGGTATCGATCTCATTCATTGCTTGTGCAGGGAAAGAAGGAATGCTT[T/C]GCTTCTTGTCTCTTTGTTTGTTACGATCT…
NSA_000725	TGCTTTGACTCGATTATCCAACTGAACAATGCCCCCTGACGCCGTTGCTGC[T/C]GCGATATAAACTGGCGCTGCTGATGTATAAACTGTTCCTGCTGGTGCATGAGTTGTTGCTTAAGCTGTTGCGTAAGCTGCTGTTGCTGTAGTTCTGCGGCGTCGTCATCTGCTGGCGGTGAGGTAAATAGTCACCGGATCAACACCACCTGCCGCCTC
NSA_000726	CTCTTTTATTTACGTGCTCAAGGAGTTACAAAGGCCCTACACATCTGTATACACTAAATAGATTAGAGTTTGCAACTTTGTAACAGTTATATTAATGTCCTTAACCATATGATAGGAATTGTTTCTAGACATCCAAATTAAG[T/C]TGAAACTGCTTGCAATAAATATGCTATATATGCGTTTTGCTTGCACAGTTGTATGTCATGCTACTAGTATTAGATAAGTTAACTTGTCATCAGAACTACATACTCATACTGTTTCACAAGAAAAAGATACCATTTTATCTGGTTACTTTAGTCGATTATATTTATCATGCTCATAACGGTTGCAGGTTCTGGGTTTGAAAGAGTAAAAAATAAATAATGATTGATGTCAATTTGTATATAATAATTAGCAGG…
NSA_000727	TTTTAATTATTAACATGTACTTAACATGTCGTAACAGGTTAACGGGTTTTAACGTGTTTAGACATGAAACCTGTTATGGTCTTATCGTGTCGACATGTTTTAGACACGAAACCTGTTAAGGTCAAACACGAAACATGATAACGTCGTGTAAGTTCGTGTCGTGTTATCGTGTTGGCGTCAAAATTGTCAGCCCTACACGCATCGATATCCTTTTGAAGATATCATAACTTTATTTTTAGGTTACTATACAAAGTGCCAGTACCCTAATAAACGAATCGATAGCCACCGAATTCTCGCCCCA[T/C]GATTCCGCTAATTAAAATTTTAATTTAATAATAAAATAAAATAACTTTTAAAACATCTAATCTAATATTTTATACATTTTCATTTTATCTTGT…
NSA_000728	GTCACAAGTTAAATCGGTGTGTATTTTATGCAATAATTATATTAAAAGAGAAATTGACATAAGATTTTATAAATAAAATGTAATTTATGTGTATACGTTTGTATTTTTTGTTGTAAAACTTTGTTTTAAAAATGGTAATTTGCGAAAATAAAAAATAAAAAAAAATCGGGTTAAACGGGTCGTGTTCAGGTCAACCCACGAATATTCATGTTGTGTTCGAGTTCA[T/C]ATGTTTGACACAATTTTCGGGTTTGGATCGTGTTCAGGTCTGTGTAAAATTTTCGGGTTTGGGTCGAGTTAGTCCCACCGACCCGCGAACACGACCCATTTAGCACCCTACATTAAAAGTTTAGAAAGAAGAGAAGTCTACAAAACAAATCATTGTTTCAGCTTCTGAT…
NSA_000729	TTCATGTTTGGTGGCATGCAATTATAACGTGTAATTGTGCAAATATCTTGCGTGATTAGGGTTTAACCCAACCCACACGTAATTATGCAATAATTATGCCGAGTTATTTACTATCGTGCCACGCCACCACGTTCACTTGAAAACTCAAATGTGCGGTTGAGATTGTCGCGTACGCTTCGCATTATAACCAGCCAGCCACTTCATATATGCATGTGCATATTAGAAAGTAGATGTAATATAATTGGTGCAAATTAAAAAGTAGACTTAACAAATTCATTAATCCACATTCTCACTTTTTCTTTCAAGCACTTGAAGAACACACTTCCTACATTCCTTAATACATCCACATGACCACATGCATAGGCAAGA[T/C]TGGAACAACACATAACAACTAAACA…
NSA_000730	TATATATAGGATGCATTTATACATATTCTTACATATTTAACAAACAAATAAAAATTTAGACTCAAAGAACAAGTGGATCAATCAACAAACAAACAAATAAAAATTAGACTCAAAAGGGGCAGAAATTTCAGCACGGCTGCAAGTGAGTAGGAATGAAAATAGAACAATCATCTTGGCTCAAACACGTTTAAGTTCGACTCAAGCTTTAAACGAGTCAATCTCGAGTAACTCATGGATAGCTCG[A/G]GTCATTTACACCCTTTTTGTTTCCTAACAAAGCTCATATTTGCATGTGTTGGTAAACATAATTACTCAAAATACACTTAAAAAAACAAGAGCACCTTTGTACTTTTACAAGATTGTTGCTACA
NSA_000731	TTCAAAAACCTTTAGATTTGTTGGTGGGGACTAAATGTGTTACAAATTGCAAACCACAGGGACCATCCATATACTTTTGAAAAGCTAGGGACCAAATCCAAAATTTTGGAAAACCACAGGGACTATCCATGTACTTCACTCTATTTATAAAATATAGTTTTTAAC[A/G]ACCAATAACTAAAAATATACATTTAGGTGCATCCCGCAAGCCATGCAACGTTAAAGAGAAAAGAGCCGTGTTCAAGTAGCACATCACTAGAAAGGCGTTCCAT
NSA_000732	TAAGACCTGTAGAGAAAAACTCATACAAACTTGCCATAGATAAAATTTAAATACTCATGACCACCACCAAGCACATGTACCCAAACAAATATCTAGGGAGATGATACACCATCCCAATAAATTATAACTTTTACAAGAAAAATAATTTACAGTTTTACTCTCTCAATAGTAATAGTAAAAAGAGAAAATAAAACCCACAGTTCACTCTACTTGTGTACTTTTCATCACCTACTGTCCTTCCTTCCCTTTTATTTTCACCCTACTTTCTTACCATTTGCTTCACATATTCTTTGGCTCTTCCAACAATGGAAGCTTTCAGCTTACTAAGATACTGGAGAACAACAACTAATGCCGCCGGTAGT[A/G]ACACAACCACCAATGCTCACGTCAGCACGTCC…
NSA_000733	GGTGATGAAACCGAAGTAAGCACCTTGACTTCCCAGCTGGAAGAAGCCAATACTAATAATAATAATCATCAAGGTCCCGTTCTACCATTTGAACCAACAGCTTCTTCATCGTCTTCATCATCGCAGAGTAATAATTATAAGGATAGATTGAAGTCAGAGTTAGTGATTGATATACCAAGGCAGGGTAGTGGGGAAGAAGAAGATGAGAGAACTCCAATTATGAGATCATTAAGGAGAATCTTGAG[T/C]AACAGTAGAAGGTTTAATCCTTTTAGCCCTGGCTCTGCCTCTGCCTCTGCCTCTGAACAACCCCAAAGTTGAATTAAGTAAGGATCAATCAAAATTTGTTTATTTGTTGATTATGTGTGTATACGGCATGTGAACTTACCTA
NSA_000734	TCTATTTAGATTTTTAAGTTAACATTTAACTTTTTTGTCTACTTCCTTCCTTTTAATAAAGGACAAAATAGTCATATTTTTTTAATTTGTTATAACAAGGAGGGGATGAAGTGAGTAATTTAAGGAGGGGAGGGGATCCATGTAGTAAAATGATGAGGTGAGTTACCTTTTACGAAACTTTTTTTAAATTTGTATGATATTAGTCTATTACGAATAATTTTAAAAATAAATAAAAAATATGAGAACTTAAAAACAAAACACCGTATTTAAAAAAGAAGAAAAAGAAAAATGCAGAAAG[T/C]CCCACACCTTTCTATGCAATTTCGTTATAAATACCCCGCAACCCTCCACCATAGTAGAGTACGTAACGTAGCTATTGTCTGTCCTAATTAAACTCG…
NSA_000735	GATTCCCGTGTTAAAACACTCCTCAAGCAACCTCCAAATTCTATCTTGTTTCTTCTCGATAATCGTTAC[T/C]AACGACTTCTTAACAACCTCGTGATGAAAAAACGGCATCCCTAGTTCGGTTATGCACCGACACGCTTCACGCGTGTCACCACCCGACTCGAATTCTTCCAAAAGTTTACCGATCTGATCTTTAACGTCTTCGATAGCCCACCCGTTTGTGTAACTTCCGCCACCGCCCCAACACCTCAAAATCCGTTCACCCGAAAGCCGAGCGTTAAGAAGAGATTTAGCCATTTTCAAAACTTGGTTCCCGACAGAATCTGGTTTTAACGAACCGCCCCCAATTTCCTCCAAATGTAGAGGAGC
NSA_000736	CCAAACCATAGATATTGGACCGGCTAAGAATTTTCGTCAAAACCGGCTGAACCGGACCGTGAACAACTCTAATTTGTGGGTCAATCTGACCCGACCCATATCAAAATGACCAATTTCAACCCAATTTTGATCTGTAACCCAACAAGCCCATCATGCGACCTCTACAAGTCAGCATTGAAAGGACCAAGAAAAAGTAGTTGATAAGGTTGCAAACCTCAATGTTCTTCAAAGTAAATACAAGTGTATATATGGATTTCTGAATCAACTCGGTGTTCTC[T/C]GGAGTCATAATAGACGCATGCGTCTTTCTGAAATAAGAAATGAGAACGTAAATTCAACAGGATAC
NSA_000737	TTTTTTCTGTTAACTAGAAGGACAATTCAGTCATTTTTTATGTAATTCTGCTAACTAGAAGGACAATTCGGCCATATAAAATGACCGAATTGTCATTCACGTTAACAGAAAAATGGGATGAAGTTAACCCAGTGGACTAAATTGGCAACGTTTCAAACTATTTGGAC[T/C]ATAATGACAACGTTTCAAACCTTTGGACTAAAATGGCAAAATAACCCAAACCACGGGGACTAAATGGCATTTAACTCTAAATTATTTACATGTGAATAATTG
NSA_000738	GCATTTTTGTTAACGGATGTAAAAACGAACCTTGTTCTTGTCGAGCCACCCAAGTCCAAACGGTCTAGATAACAGACTGACTTTTCTTGCACGCGTATCTTGTGAGAGCTCTTGATTTGTTCTGGAGGATGGAGTGTGTAACATAATTAAATAACAAAGTTTACTTTTTTTTTTACCATTTTAACCCTGACATAAGTTATAAAAGGAAGTACCTTGGGGAAGACGGTGCTTTATGTTGGCCAGATTGGTACTGCAA[T/C]GTAGCCTCCAACATCGATTCTGCCATAACGAGTCTCTCCTCCATTTCAGCAAGGGAACAAGTTGCTGCTTCGTATTTTTCCTGCAAAATTTTAATATTATGTCCTGTAGTTTCATTTTGTGGGTCCCGTCTATATAGT…
NSA_000739	TGCATTCTGAATTAACCCGTGCGCGCATGTGCTTGTAGACTAATGTATATTATATATCTATTTGTATATCTTATGTAGGCACAAGCTGTATCTCAGACTCAGAGTCAGGTTGTGGCTCAGGTTCAGGCCCAGGCCCAGGCCCAGACTGAGATTCCGGCTCGTGCGTTGACTTTAGCGGACAAT[A/G]GAATGTTGGGTTTTGAACCTTATGCTGCTGGTAGCCTGGGATCAATATGGAGACTGGCCGGACAGCAATACTATGCTAACATGTTGAGTGATCCTATTTTGGTTTCTACATTGAATGATGATCAACTTGGTGTTCTTCCTAGTTATGTCACTGCGGATTTTAACCCAGGATGCGCTATTCCGTCAAGCAATCCCAG
NSA_000740	GCTACGCTCGCTATTGACAACTATGAGTTTGGTAACTCTTATGGTTGTGCTCAAGAACTTTTTGATATGGTAACTTCAATTCATGTATTTGCATACCTTGTTGCATACCTAGAGTACCTTATTATCGTATCCAGCAACGGATACAAGTACCTTTGTTTTCTAGTTCTTGTGTTTCAAGGTTCTTAGAATCTGCCTTGACGATCTGCATGTGCATTTAGCATCTCAAATTGTCATTATGTGGACCTTTTCAGGTGGATAACTATACTCC[A/G]GATGCGGTGACATTAGAATCTTGGTTTTTAATTTTAGTAACAGCTGTTGCTTTCGAGTCCCAGACACAGCTTCCATTGGATATTTGGGTAAAAACAAGTTAAAGACTCT
NSA_000741	ACTCCGCAAAGGATCTGTACGACGTCAAATTCTTTGGCACCATGGATCCTTATGCCACCCTTTGGATCGATGGAGGGGGTGGAGGAGCGCAGGAGGTCTTCAAACAATATAAAACCAATGTGGCTAAGAAGGCTGGTACTTGTCCCGTCTGGGATTATCGCATGGAATTCCAGCTGCATTCCATGAGCAGCAACTACAGCCTCTTCTGCGAGATCCAACACGACGGGAAGTTGTTCGACCGGATGATTGGAGAAGTCCAAGTGCCTTTTAAAGATCTCCTCGCTTCAAAACAAAAGGCGAGATACCCGGTGAAGAGACCGTCCGGGGAGGTACAGGGAGAGATTATCCTGTCTCA[A/C]AAGTTATTAGATGAGGTGATTAGTAACAAGGATGGGATT…
NSA_000742	AAATTATAGATGAACCATCTTCTGGTGTGAGTACCGGCCTTAAAGGCACATTTGGGTATCTAGATCCAGAGTACTCCATGACCGGGCATTTAACTAGGAAATCAGATGTTTATTCTTTTGGGGTCGTTTTGTTTGAGGTACTATCTGGGAGGCGTGCAGTCGATACAAGGTTTAAAGA[A/G]GAGGAGTGGAATTTGGCAATTTGGGCTAAAAAGTGTGTGAAAGAACGAAGATTAGATCAGATTGTTAGTTCTCATATTATAGCACAAATTTCTCCAAAATGCTTGAATAAGTTTGTCCAGATTGCAGACCGGTGTTTAAACAACT
NSA_000743	TGCCTAATTTATGGAATCATAATTTAATTCAAAAAACCACTTTATAAAGGAATTTTATTCTGAAAACATAAAGGATTATCACTTCATTTCATGCTGGAAATAATCTGTTGATATTAAAAAAACATAGCATTATCACTTCCTTTAAGCAATTATGCTACATTTTAACTCAGCTCTTGTAGTTTCTTACACCTGAACAATTCAAGCTTGCATTTGAGGATTTGGCTTAAGAAGAATGGATGAACCAAGCTGACTTCAGAAAGTCAAACTGTTGATTTGCAGAAAAGTTATTTGCTGATGCTGATTATAAAAATTCAAAC[T/C]ATGATACCTTGTTATCGAGCCGGGGGTCTCACTGAAGCGTGCCTCAGCTGCGCTTCTTG
NSA_000744	AACGAATTTTCACTCACATGCAACATTTTTTTTTATAAAAAAGATTTGTTACACCCTGGTTGTTGTACCAACATAGATTACAAAAGCTCATTCTATCCATTTTTCATCAGAATCAATATAAATTTGAAGTCGAAGCCCAATATTCATGGCAACTCTTACTACCTAAACTTGATTCTGTTGTATCATAAAAGCCACATATTTGCCAAATTGGAGACAGAAATAA[T/C]AAGACTTAACACTTTATACGGTTAGTCAAACTAATTGAATACACGACTTCAAAAAAAACTTTTAAGAACAAATAGAAAGTATGTTTTTCTTCAAGCCACAAACGGGCAGTGTAGCATAGGCATAAACCGACACGACGCAAGCACCCTGCAAATAAGGCTATAGTGATCCAC…
NSA_000745	TTTACAAATTTCTTAGTTAGATCTTCATCTACGTTTCTGGGTTCTGGCAAAAATGGTTAAACAATTCGCACGGAAAGTAGGATTTCCCATCGGAGTTCTTAAGTTCTCGCAACTCGAGGGAGTTCTCATTAGAACCTAATCCTATATATGAGAGAGAGAGAGAAGTGATCCTGGTCAACCCAACCCGTACAACCCACCCAAATTACGACATATAGATAATGAACAGAAATCCAGATAAGACATGATATCAGTTTACAATCATTACTTATGCGAAGGAAGTGTGAAATCAAGTCCACTGCC[A/G]AATCCACGACCCGCTCCATTGCTTCCCCAACCCTGCATCCCGTAACCCGAATGAAAATTCTTTTGCATATTGGGAAGAACATTTTTATTAACG
NSA_000746	TATGTAAATAATAGCAAAGAGCAACCTATAAAGGACATAGCCTTATATATAAAGATAAAACATAATTAATCATATCATATTGTAAACTCTCATTAAACCTATCACCTTGAGGGGAATTATAAGTAACCAAAAAACCGAAGTATCTGGTGTTTTCAGAGGGCAAGCTCCTAGCAGGTAAAGAATGGAAGTTTTGTAAACGATTCTTTTTAACAAATAGCGTTTGTGACACGAACCCTTGGCACTTCCGTGAAGGAGTATCAACCTAGCTCATACATTCCTATGAGTATATTATTGATAAC[A/C]TGATCAAATACATGTTTAGTGAGAGGAATTATTTCTTGTTTAGTGCAGAAAATATTTTTAATTTAGAAGATGAAAATACATGTCTAGTGAGGGGC…
NSA_000747	TTTTGTAATTTACTCATTAATAAATTCGACTTGTAATCTATCTTATACAACAATAATGCTGAGTTTCTTACCTTCCAGAGAAAGATGTAATGA[T/C]GTGATTTGGATTGTTTATAAAATCATAAATCCTCTTCAACTTTGTAGTGCTATCTACCATAATTGCTCCTCGTGCATACGTTTCAGCTAACAAACTTGGGAAAACATACGATTCGACTGTGATTGATGTATGTTCATGTATAAAATCCATCATTAACAGCGGACACAAATCTTTCTCGAGATTTTCCAACATAATATAATGATGACGATCAGTTGTTTTCACACCTCCCATATCGATATCATGATCAC
NSA_000748	AGTGCATACCACTGGGACCATCCATGTACTTTTGGCAAAAGTTGGAGACTAAATAAGTTACAAAGTGCAAACCACAGGGACCATCCGTATACTTTAAAAAAGCCAGGGACTAAATCCAAAATTTTGGTAAACCACAGGGACCATTCGTATACTTTATTCCGAGAAAAAAGATTGAAATATTAAGTTCAAAAATGATACCGAGGATGCCATTCATGGGAGTTCTGATTTCATGTGAAAC[A/G]GTAGCAAGAAACTGGCATTCAAAACACATAAAACATTAATTAACACGTTTTATTTTATAGTTTATAACATCATTAACGATTCAAAGTTTAAGGAATTAACCTGGGATTTGGCGACATCAGCAGCTTCTGCACGGACTTTTAACTTCTGCATT
NSA_000749	TTTCGAGAAAACATTCATTTTCAGTTTTTCACATGTATTTGGGATCACAAACAAACTCGAACTATACTAGAAAAACCCGAAACATTTAGATGGGTAACAAAATTGATATATGGGTGTGGATTAAGTTTCAAACACTTTTACGGGTTTGGTGTTAGGTGATACCGGCCGGACTATTTCGTTTGCCTACATAGAAAGCGAATATATAATATATATATAATTTGAAAATTATTAGAAGTGGTATGTTGACTTTGATAGATAATAATTGTTAGAAAATCAATTTATATGACATAAGATGCATAGTTGGATGAAAC[T/C]ATACGGCAGTTTTAATAAGTTAGAGTACTTTTTTTACAGAAATTTAAACTAGTTTTGGTATGAAAAAATGAAATTTTGTCTGC…
NSA_000750	TAAAAACGCAAAGTTTAAAACTTGAGGGGGTGGTGGTGGAATTCAAACTTGAGTAGTAGTCTAGGGGTGTAAAATGATGTAATAGTGCACGGGTTAAAAATAAAAATTTCAAAAACTGTTATAAAAATTGTAAAACGGAGTAGTAGTAGTCTAGAGGTTAAAAATGCAATTTTCAAAAGTTGAAGGGTGTAAATACAAAATAA[A/C]ATTACCGGGGAGTTTTTAAAATGGAGGGTATTTTTGATAAATACCACCGGCATTGTATTTTAAGAAATATGAGAATCAACCCTTGACGCTTCAAAAGGGTACCTTTTGT
NSA_000751	AGATTTCAAACCTTTTGGATACAGATGCGGAAAAACAAACCATTGGATGAAAGTCGCAAAACTGGCCAAACCTCATGGACCAAAATGGCATTTTCCTCAAAAGATATAAAAGGATATATTTTTGTAGAAAACAGGGTCATCTTTTAATTTTAACACATGATTGCAGATATTTAACGGTATTTGGAGACAAATAAAAGGTAGCAGAAGGGGTAAATTGGAACTATATAATTTATGCAACAAACCTTAGTTCATTTACGGAAGAGCAAGAAGCAGGTGC[A/G]GCAGGATCAACTGATAGAAACGGTGATGCCTCTATTGTAGATGACTGATTATTTTCACCGACATTTTTCAGTTCCTGAATCCGAGAAAGAGCCAATTCACATGTCTCCCGAACCTCT…
NSA_000752	ACCCAATAATATCCAAAACACAGCAAACACACGGCTGCCAGTTGTTGTAAAACATGTATGTATGTACCCGAGGCCTGTAA[A/G]CGTTGCAACAACACAATAAAACGCGTGAACAAAGTCCAAATCTTCAACTTCAAGTAACAGACCTGTTCCTGCACCCATAAGTACCAAAAGCAATAATACCAAGATGATACACTTGTTCCTCACTGTATTTGTTTTCATTTTCTTAAGGATTTGTGCTTCACCGATGGTTTCGTGTAGATGTAACGCCTTTTCTAGTATTCGTTCTTGTTTTACCACGAAAACCTCGGCTGCTTTACCTAAAACCAACCCGACAATTAACATGCCCAAGACCACAAACAGACACGCGAGTAGGACTGTGAGAGTGCTATCTGGGA…
NSA_000753	CGCCTTGGAGGTAAATGTTGTGGATTACGTTAATGATTTGTATGAATTGTAGGACCGGTGTTTGACGTGTAGATCTTAATAAGGTATCTTTCCTGAATGACCATTAGAAATTTTGAATTTCCTGCTTTTTTCCTTTTTCTTGGTTGGACTGTATGGGGTGTGTGTTACATGAAAATAAATAAGTATATATTTATTTTTTTCGAATGTGTCACATTGATTTCTCAGTTTATTTTCTAATTTATGATTTTTCAGTTTATTATCTAATTTGTGAATTTATAAAACAAATGTTTAAGCCATAATTTTTACTTGCCTCATTGTCTAGTTGCAT[A/G]TCATTCTGTTGTTATGGTTCGTAAATGTGATTCTTGTCTGTCATAAAGAAGAATGCTTTTGAAAAC…
NSA_000754	ACGACATTAATCCATGGTTCACAGTGCCGAACAATATCGCAAACAACGCCATCCTCCAGGTGTTGTCGGAACAGGATTATGGTTCGTGCCGGACTCTGCACGTATTAGATATTGGAGTGTCCCATGGGTTCCAGTGGCCCACGCTTCTAGAAGCGTTGAGTCGTCGACCAGGCGGTCCACCACCGCTGGTTCGGCTTACTGTAGTCCAGCCGACACATGATGACCATCAGATTCCCTTTGCAAACTGTCCACCTGATTACGACTTCACCTCAAACATTCTCCGTTTCGCTAAAGATGTCAATGTTAATTTACAAATCAACAAACTCGACAACTG[T/C]CCTTTGGAAAATCTAAACGCGCAAGTCATCAATTCATCTCTAGATGAAACCTTAATCATT…
NSA_000755	TTAAAATAAAGCATGTTAAATGGAAATATAGAAGTTAAGAGTTTGAAGGGATTGGAGATAACTGCTTTATCAGAACTAATGAGCGATCGGAATATCAGAACGCAAAGATCTCCGTCATCTGGATTTGCATCAGAATCGTTATCATCCTTGAC[A/G]CCTTCCTTCTGGACCACGGGACGGTTGAGCGTTAACTGCCACGCAACACCACTGGGATTGAACATGACAAACCATCATAAGTAATGGCTGCAACTTGGAGCAAAATTAATATGCAGATGAAAGTAAAGGCTTTAAACTTACCTATCCCAAGCGCGTAAATTCATATCCGCACCTGTTGC
NSA_000756	TCCACTCACAACCACTTTTTATACCCTTTAAAATATAAAAACCTCCCCTCACATATTTTGATGGATAGAATGTGAATGCTCCAAGTTTCCATCGATAAAGTATTGTTCAAATAGATTATAGTTAGATAATATAAAGTTTTGATGGTTTGGCGAGCCTTATAATGCCGGTTCGAGCTAGGACAAGGAAAATCTAAAAAATCCGCTCAAGC[A/G]CATATAAGTATGATTTAAAGATTGGCTTGAAAATAATGATCTTTTGATAACCAAACTAGTTTCAAGCAAAAAAAAAAAGAATTATATTCATTTATTGTCAAAACATACAAAGTACAATTAGAAGCACTGCACACAAATTTCTGGTTTTTAGAGCATATACCCCTAGTAGAAAAC
NSA_000757	ATGAACAATGTCCTAGAAATATTTATTTTTTTGATAATAAAACTAAGTTACCTACTTTGAACAAAACAAAAAGTAAGTGC[T/C]CTTACTCTGTACCTATCCTGTGTTATACAGTTGAGCAAACGGTAGATGATATAAATTTTAAAATATAAACATAGACATTATTCATCAAAGAAAATATATATTTTGTTAATAAGATGATTACCATATTTGGTGAACTGGGATCTCTTAAAACTTCACAGGCCAAACCTCAACAGAGGGAGGCCAAAAAACGACACCAAAACCGCTTACATTATAGTGAAAGAACAACATTCGTCCCACGAAATATTCCTATTCTTAGACCTATTATGGTACCACAAATAACCTAACACCTTGACCTCTTGGATAATGTCGGC
NSA_000758	TGGTGTAGGCATCTGTCAGTAAATACCAGAATAAATTGAAATTTAAAAAACTTTTTAGATGAAATAACGAGTGTAAATTACCAGAATATAA[T/C]ATGGGTAATATTATATACCTCTCCTAGGAACATAGCAGACAATACGACTGAGAAAAATGGTTCCATAGCTTTAATCGTGTGGGTAAACGAAACGGCAACTTTTCCAAGACTCATGTTTGTGAAAAGGTTGCCCAACGTGTGCACCATAGCCAATGGCAGGATTGCTAAAAGCTGCATGTTAGCTATTAATTAGCATCGAAAACAAAATATT
NSA_000759	GGTTATTCAAGACGTGAAGGAAATCTCACCGCGATGGATTAAAGAACAAGCTAAAATTGAGGTGCCGCCGTGGGACGAGTGGAGATATTTTAAATATAATGTTTGATTGTTTAGTTTTTGTTTCTGCTCTGTTTTCATTGTATCAGTTGCATTATTATTTTTGTTCTTATTTTGTTCTATCTTGTTTTCTTTGTATCAGTTGTGTTCTTGACGCCTTAGTTTCTTGCTAAGGGGTCATTGGTTTGTGTTAAACGAAGGTTACGTTTGCCACTAGAAAAAAAATATATAATCACACTCAAACATCCTACAATCAAC[T/G]ATATTAGAATATACATATATAGAACTAGATTCATTTGTGAATAACCCGCTTGGTTGTAAATGGCATACACGGTCAATGC…
NSA_000760	CAGCATCACGTGACTTTCTAGAAGGTTCAACGCAATGTGCCATGCATTGTAAGTCTTTCCGATATATTTTATGAGTTCACTAGGCATTCGAGGTTGTGGGTGACTTAGTTGAAGTCCTTCTAAAAGAGCTTGCACTACATTCGGCCTGTTACCCTGCTGCTTTTTATGGTAATCTTTCGAGAAGAGAGAAATTATCGGCTTAGCGAGTTTGACTTGTTCATCCTTGCATAACGTCACCCAAACAATGGGAAACACCAG[T/C]ACCCATAAGTGATACGCAACATTCGCATCTGTATGAGCAAGCTCCCTCAGTGGAATTACAAGATCACCAACCTGAAGCCGGCTCATTTCACTCATAAACTTTGCATGCT
NSA_000761	AATTTATATATATATATATATTATATATATATATAAATGCTTTTGAAAGTTATAATAATCTTTGCAGATCCCCTCGCACATAATGCACTAAGGGAGGGTGGAGGGTAGTACAAATTCTTTAAAATTTCCTCTTGTGAGACAATGCAAGGCAAGGCAGGAGAACAGTGTTATAGTTAATATCTAATACCTAATAAAATACTTTTAACTTATTCGTTATGAACCGCGCACTAAATAAAGTTTGAGAGATGCA[T/C]GGCTTACGTAACGCGCGCGGGCATCATACTAGTAGAGATTGAAAAAGAAACAACAAACTCAAAAACAGATTAAAAATTCAAAACTGAACCTGGGCAA
NSA_000762	GCCAAAAACGGTTAAAAAACTGGACCTTTAAAAAAAAACAATTTGTAGACCTCTACTAACCGGCAAGTATAAATAGAAGAGCAACTTTTCTCACCATCTCGTATAGGATTCCGAGTCACGTATTTCACGTAAGGACTAAGAATAACGAAAACAGATGACAAGGGTCATGAACTTAATATAGAACAA[A/G]CCTGTAATTCCTTGAGTACATGCTCTGGTGCAATTGTTTTACGATCTTCTTTGCTACACACTTCATTTGACTCTGACGAAACCATAATTATGCATTCTACTCATGAACAATCATCACCCATTCAAAGTATGTTTTGTTTCATATAAACTTAAATATACTTTATCATTATGACCTCA
NSA_000763	GTGCCTTTTATGTTTAATATTTATATAAATATAACTACATACTTATATATTTAAATTGAAACGAAATAAACGAACAAACATAAATGACTGAAAATAAACACATGTAAATAAACGATCACACATAAACGAACAACACGGGTGTTCATGTTTGTTCGTTTAACTAAATGAACAAAAAAATGTGTTCATATTTGTTCCTTTATTTAATAAACGAACTTCCTGCCGAACAAGTTCACGAACAGTTCATGAACGTTCG[T/G]TTCGTTTACAGGCCTAGCAAGCATTCTGGTAAAATTTTAAAAAATCAAAGAAGTATACCTGCTGGAGAGAGAGCAAGTGACTGTTGTCTTTATAATGTGCATTCAATAACTCATCATAGCTC
NSA_000764	TGCACATGTAAATGAAATTAATTGGATTTATAAAAAAGGTATTACATTAACTAAAATACTAAAATATGGTCAAATAGTCGCCCGCATTTAAAACTATACTTATTAACTTATCTTTAAATATACGGTTCATGAATATATTCAATAAAGAAATTTCATAAACGTTTGTGTCTAGCTAAATAGTAAAAAGTTTGAAATTAAATAGCAAACAGTAGGAAATGGGTAAAACGAAATCCGAATAATTCTTATAACAGGATTAATAATTTGACATCTTTGAAATTTAAGCACGTATTGGCATTTATTCTAGAAAATATCAG[T/C]ACATAAGCCAAGTTCAATGTATAGGACATGGAGGGACATATAAAATGAATGGTAGCATGTAACTCCAACTCCATTCTCTTC
NSA_000765	ACCACGCCACTTTTTTCTTACATGTGCTGACGTGCAAGTCACATGTCGAATAACGCAACTCTTTCATGCCCCCCCTCCGTATAGTCTAAGAAAAGTAGAGTTGGTTTGTAGGTGACACAGGTTTGGGAAGAGCGACGGTGATTTGTGGTAGTAAGCGGTGTGGATG[T/C]CCTAAAAATGGATACCGGTGGAGTGGATGACACGGGTGGAGCATTGTTACGCTGTTAGCGTAACCCATCCACCGGATTATGATAACTTGTAAGATGTACTTAAAGACCCGGTCGGGTCAAACCTGCCAAATAACCAAGCATCAAGGGAATCAATTACATTAAATTCCATATGTAGGAGGCTTCAAGGTTACAAATAATATGATAAAAAAGACATTGAAAATAATAAAG…
NSA_000766	GTTTTTTGATCAAAGTCAACTTCTATAGATTCCAAGACTTCAGGAGGGTATGGACTTGTTCTTTTCAACGACATAAACTCATTAGAAATGAGTACAGGTTCAGATAACCTCGTGGCAGCATCCCTGATTATCGACATTACTTCCAATGGTTTTGAGCAGTTTCAGGT[T/G]TTATGCTCTTATACAGATAAGATATCTTTGAATCGAAAATGGGCATCACTGAAATGGGGATGAAACCGTTGAGGGAGCCCGCTATATGTAAAGCTGCTCGAATGTGACCACTCAGTGGATGACATATGGAATAGATCTGTTGA
NSA_000767	TAAAGAAAAGATAGCTAAAAAATGGAATTCTTAAGATTTTTAATGTTTACCAATCTAGTATTTTTTTTAAGTTATGTAATGTTTATTTTTTAATATTAATGATTTTATTTTATAACTTATTAAATATTAAAAAACATGTTGAATTTAAAAAAATAAAGTAAACGAGGGGAGACTTATCCTCCATTTCCCTTGATCCATCCTTAAAAGGACATACTCCTTAGATGTTCATGTGAAAGGACATCCTTCAAAAACTCTTCTTCTCCACACCCCATAGTCTT[A/G]ATTATTCATGAAATAGTGTTTTCATGTGTTTTCGCACTGATTATTTCCACTCAAGGACAAAAATCAGACAAGTGTTTGATTAATAGCAAGGTATAAAATTAT
NSA_000768	TACCTCGAGAACAACGTCCGGATTTATTTCTGATAACGTTTGGACAGCAGCATCAGTCTTGGTCATACCAACCTGAGGCATATAAAAACAACGTTAACACGCCTCACAATAATAATAAACAATTAAAAGTGACAATAATATCAATCACACTTCACACCTGTTCAGGACGAAAAAATAGCCTATTCATGTTGGCTAACTCCACTGTATCGTAATCATACAACAAAAGACGGCCAATACCACATCT[T/C]GTAAGCATTTCAGCGGCAACACTCCCCACCCCACCGATACCCTGTGAAAAAAAAACAGAAGTATTAAGTAATCATTTTATCTAACTTGCTCATACATAGCAAAAAGTGTGATGTAGGCGATTAAGCCTCAAAAGTTATAATTGAA
NSA_000769	GCTATAGCAATCCGGGCTCCATTGGGCCCGTCTTGCATTGCCATAGCAACATTCGTCGCCAAGTCACCAAGTGAGTTGCCCCAAGCTAGTACAGTAAGCCCTAAAACTGAAGGGCTGATCCCAACAATAGTCCCTAGTGACTGCAACAAAGAGACCAACTCCTCAGCAGTGATGTATGTCCATGTGACACTCATCAAAAACCCACTTGCATACCAAAGCAACAAACACTTTTGTGGTGCAAT[A/C]GTACTACTTGTAAAAGCAAATGTACAACTCCCTAAAGCAATCCCAATCACTAATGCAATAAACCACACCACCACACCAGCTTTTGAACCCATTTTGTTTTGTGAGTTCAAAATAA
NSA_000770	CAAACCATAGGGAGCATACCTGCTATTTCCAAAAGATGGGGACTAAACGTGAAAAAACGTGAAACCATAGGGACCATCCGGGCAATTAACTCTTTTTTTTATTTATATTTTTAATGGTG[T/C]CAGAGATCTGGTTATAATGTAATAAATCTTGGTACTTTGAATGTATAACGCATCGATATCTAAATTGATATTGTTTACCGGAACTAGTGAGTGATTTTGTTAATGTAAAATCAGGTAGCTTGTCAAAGCCTTGGTCCTTTGA
NSA_000771	ACTAAAGATCGATCAATGTTCTATTTTTGTTGGAAACGGATGAATGTTGTATAGTTATTGATCTTGTTGGTGTTTTGGTCATTTCAGGCTAGATGTGATTGACCGAGCACTCTTACGGTCCGGAAGGTTTGGGGAGATTCTGTATGTCACCCTGCCAAACCAAGACGAGCGTGGGTTGATCTTAAAAACTCTTTCTAAG[A/C]ACTGCTCATTAGATGCTGATGTTGACTTGATTGCAATTGCTCGGAGCAAGGCTTGTGAAAATTTAAGTGGAGCTGATCTAAAAAGAATGGTTCGTTTATCTTTTTCTTTTTGGTTTGATTGCCATCCCTAGCCCGTTTAGAATAAATCAAAACCGTAATATCGTGTTGGGTTCGTGTTGTGTTAGAACTTCATCC…
NSA_000772	TTGGATCGTTTTTCGCGCTTATGTGCATTCCGTCGTAATTAACCGAACATCGCGATCGTACAACCAAACGAACCGACATCCGGCATATTTTTGAGCGTGTTTCATGTCCACAATGTTTAAGCATCATTTTAGGGCCTTAAAGATGGCTTAACGGGCCTTAAACATGTCGGAAATGGCCTTAAACCACAACAGGGACCTAAACTGTCATTTTTGTCTCTCTGACGTAATGCACGGTGGACTAAACCCTGAGGTGGCTCGGACTTGAACTCTTGACCTAGGGTCTGGGAACTA[A/G]CCTTCATTGCCTTTATCCACCAAATGTGTCACTAGTGGGGATTGAACTTGAGTCTTCAAGGAGAACTCAAGTCTTTCCAACCACTAGACCACAAGTGATGGAT…
NSA_000773	AGAATGGCAACGTTGAAACTGGAAGAACAAATCAAAGACTTAACCAACCAATTGGAGCAGGAGAAACAAGCCAGGGTATGTTTCTAATATATTTATTTGATTTATTAGTATAGATCCAAATCAAATTCTATCTAATAACTTGTACATGAGTAACAAATGAATTA[T/C]GCTCCGTAACTAATTTACCAACATCTTCTATTTCTTGACAAATAAACTATGAAAGTAATTTCATAAAGCACAGATTGATTTATATTAGGCATTTAGCTTGTTTTTGTT
NSA_000774	CTTAACTGCTTATGGCATAAAATATTAAGTCATGTGAATGGACAAACACTGAAAATATATCCATTAAGCCACCCTTTACAGGCCTAAAACTTATTTAAAGAAACTATTTTTTCCTGAACGCTTAAAAAGACTAACGAAGAACGAAACCTGAAGACATTAAACGAAACTTCAACCTCAAAACAAAATGATATTTAACACCTAAACAAAAAGTGAACTACCACCTAAACAAGCCTCCTAACAAAAGGAAATACCACCTAAGCAATTCAGTTTTGAA[A/C]AACAGTAATCAGTTAGTATAAACATGCACAACTAACTGTGCCAAATGTACATCGAAACATTGTATAAGAACTGGTTACAAAGCTGATTAATGTACTATATATTAGCCATGAAGAAACCAA…
NSA_000775	TCGGATTAAAGAATTTATTGAAAAAGACGAAAAACGTAAACCCAACTAGCGTTTGACTTTCATATACCT[T/C]CTGGTCTTTGACTCCCCGTCACGAAGTTACGTTTTTGACTTTTGTACGCAGGCGGAAGAAAACGAAAAGAAGGGGAAACTGCGTGTCGCTGTGGAGGATTACAAGGCAGCCCTTGCGTTGGACCCCGATCACGTAGCGCACAACGTGCACCTCCATTTCGGGTTATGTAAGCTTTTGGTTAGGCTCGGTAGAGGAAAAGATGCCGTAAACGCTTGCACGGAAGTTCTCAACGTTGATGAAGAACATACCGAAGCTTTGGTTCAGGTCCTTATCGTCACACGCAATCTCACGATCGTAAAAAAAAACTTAACGTAATGTTTTTATAA
NSA_000776	AACTATTGATTACAAAGCTTCTGAATAACTCATGTTTAAAAGACAACTTCCCATCAATATTCATTCTCCACTCGTAACCAATATCAGCAGCATAGAATTCATAAGCTAAAA[A/G]CCAGAGTATTAAAAACAACCATAAATTTACCTTGATGAGATATTCTATTTCAATCTCATTGCGTTGCAAATCAACCCAGTTAAAATTGAACCCAGATTAAAAAAAAAAAAAGCACTGAGATATACCAGATTATTGGTGATTGCTAAATCCAAGGATG
NSA_000777	TATTCAAAATACCCTTAATGGAGAAAAAAGACGAAAATACCCTTGAATTAACATAGAAAAATGGATGTAGTTAATGGGTCGGATGTAAATGACAAGATTTCAAAAATTTTGGATCCAGATGCGAAAAAACAAACATTTAGACGAAAGTCGCAAAGCTGGCCAAACCTCATGGACGAAAATGACATTTTACTCCATCTTTTTTTTTTAATTTACGATTACCAAATCCTCGTTGAAAATTTCGGATTCTC[T/C]TGTGGCATACCTGGATTATGTGATCCAAACAACACATCGGCAATGGCGGCACCGCCAG
NSA_000778	CGTTTTCCAATATTGGTGTTTGGTAAAGTTCTACAAACTTCTCCCTTAAAATTCTGTTCATTTCATCCACATTGCAGGCATGGGTCCAATATGAATCATGAACACCTGTACAATATATTCTTTCAAAGATGAAAATGTTGCATTTTGGCCAATTTAACCTTATTTTAAATATAGTTTTCTAAATTATTTGT[T/C]ATATATTAATATTTAGAAAGCACAAAAGACCTGCAAAATTCAAGCCGGCTCGTTTACACGCGACTGCTGTCATCATCATATGTGAACCATCAAGCGAGTGAACAAAATTTGGTGGAAAAGCTGTTCTTTGCCGCCTCACCATCACCTATATAA
NSA_000779	AGTTAATTTAAAGGGCAATTCGATCTTTTTCACTTTATGAAAAAAGACTGAATCGCCCTTTAAGTTAACAAAAAAGTCAGAAATACCCCTGACTTAACGGAGAAAAATGGATGGAGTTAACGAGCCGGATGAAAATGACAATATTCCAAACCTTTTGGATCTAGATGCGGGAAAGCAAACCTTTGGATGGAAGTCG[T/C]AAAACTGGCCAAACCTCAGGGACGAAAATGACATTTTACTCTTTAAATAATGATTGACTTTATTCGAATAATGCAGTTTTTAATGGACTGCAAGCATGTGAGT
NSA_000780	GAAGAGGTACCTAGAACGATACGTTGATCGAATTACATCGAAAAATAAACCATATTGCAGAGATATATATAAGAGGACCGGCAACACCCCAAACACGCAGATTAGTATTGGCATCCATAATAAACCTTTATGGTAAAGTACAAAAAAGCTGACACCAAAAGCGACGGTCATGGTTGTAATAGATAGGAAAAGAGTTAGTATACCTAAAATCAACTTTTCTGGTAATGATTC[T/C]AAGAAATCACTTTCAGCATAACGAGACGTGAGGATGGATAAAAATATAAGAATTGAGGCAGAAGACGCGACTAGGGAAATGGCATC
NSA_000781	TCAAACAGTTGAAGTGATCAATGGGTGAGTTATTTGGAGGAGCTTTGTTAGGAGACGCAGTTTCGAAAGTATCAACTGCCATCATAGCGGCGATAAAGAAAACTTGGCATTTTAAAGCCCAACTCAACGAAATGAAAGAATGTATAGAGAGCATGACCCCTATCTTCGCGGATATGGAGAAACTAAACAAGGAACTTGATCGACG[A/G]AAAGAGGAAACCGACGGGTTCGTTAATCTACTCCAACAAGCCGAAAACCTTGTT
NSA_000782	GCCGGTTGACTTTCCCATGACCACCATGTTTCCCACCCGTTTTTGACAGATCTACCCCTTTACGTTCGGGATTTTCAACGGACGAACGGTAAGAGTCGTCATCCAACGCATAAATTGATCCAAGCCCTTTGAGATGCTCGGGCGTCAATATGAACCGGTGTCC[A/G]CATGGGCATTCGTGCTCGAATCCGATATATACCACCGCCTGATTTAACGAACTTTCCTTACTGTTCATAATCGCTAAATTACCGGGACTACCCTTTTGTAAAAACAGGCTACCATTACCATTCCCGTTAACGGCTTCATGAA
NSA_000783	TCAACCACTTGTTCCCAAGTAACTAGTCAAGGGTATATGTTAAAAACCATTAGAAATTACAATAGAGTGTGGCAAGTAAATGGGCATCAAGAGTTAAAGTTAGTGTGAACCGTTTGGCAAGTACGCTAGTAAATGTTGTGCCAATAAAAGGCCTGACTGGGTAAGAAACTCTAATCAGTAAGTACTTAGTCAATAAAAGTT[T/C]GACGATGTGGTGGTGTTTGGTGGTGGAGGAAGTGGTGGTAGGTGGAGGAGGTGGTGTGTTGGTGGTAGGGTGAGATTCATAAACATAAATGAAGGGGCGAATGATACAATTTTTATTCAACTTTATTTTAAAATTTAATAGGTAAGAGGCTTGCTATACACCTGTATGTGTAATATATACGAGTGTA
NSA_000784	TAAAAATATGCGTGGAAAGAAACAGAAGATCCTGGACCTCTTTTATAATTTTAGTTTATGCATTTTATATAGAGGGCCAAACAAAGCTCAAAACCGTAAAATCAAAACGAAACCAAACCGTTAGCAACGATTTGGCTTGGTTCGGTTTTAA[A/C]TTTGAACGGTTCGGTTTTGGTTTTCAATATTCAAAAACCATTACTAACGGTTTGGCTCACGATTTGACCTAAAAACCGTCAAAACCAGACCGTGAACACCCCTAACCATTCTGGTAACAGAGGGTTACGTGGTGTACTGTCTTTACCCGACTGTCCCTTTTCAGTGGCCTAGCACATGCTGGTAAAATTGCAGTCGGGATATTCATAATTATATTTACCTATAAAAGAAGACAAGGTAGCGAT…
NSA_000785	TCTTTTTAATGATGTTTTTGCTTCGGATTACTGCGGCGAATACTGTGTTGTATAATTATTGTAAGGC[T/G]TTGCATGGTGAATTGGCTATTGAGGTTGCTGAAGGGTTTGATTATGAGTATTTGAGTTTGAATTCGGATGATGAGAAGGTTCCTCATGTTGTAAGTGTTGTAGCAGCTTGATGTGATTAAGGTTAGATGGTTGTTTTAGTTAAGTGAATCTTTTATGTAATGCAATGTGGTTTCTTGTCATTGTATTTATGAAATATTGTAATATGTGTGAAATTGATTAATGATGCATATTTTTTAGAACATATGTATTGAATGTCTTGTAATGAAGCAAATGATTCAGTTAATCTTGTGATGTTTTTATGTTGTTTGATCTACTTCTTTAGAGAC…
NSA_000786	TTTATTATTTTATTAATGAATTATATAATTATTCACATATATAATTTTAAGAGTAAACTACAACTAGTACTTTACCCGTCTGGTGGACCGGAACATCAACGTCATAATGTAAGCACTAAATCAATTCAGATTTGCAAGTAAAACCATTTTGCTTTAATTAGATTGGCAAATCATAAGGTTTATAGGCCCGTGTTTCTA[A/C]TTCAAATAGAACCATAAAATAAAATTGAAAACAAAAACTGCTCTACCACCCGCCAATTATTTACAAGTTACAACCCATTATAAAATCATCATATACTGACCTTAAAACTTTTCGTAGGGACGGACGCTTTAGACGCCATTCAGGATCTTGATGGTATGTTCAAGCA
NSA_000787	TTCAAGTTGAAGATTTCAGAGTAAAGTCAGCTAACCCCAAATTATTAGAAACATCAAGACTCACCAGTACTTGATAATTAGCTTGGCTCATCTGGTCGATCTTGCTTGTGTGTTTATTTGTGTATATATGGTAGTTATTTATTGATAAAGACAAAACTTTTAAAACACATGAATTTGTGAGGGGTTGTCTTGAGTTCAAGTCACACAGAAAA[T/C]ATGAATTAAAAAAAATAGAAAATAAAATCTTACTATTTTTTTTAGCAAAATGTGTAAACATCTCTAATGCATATGATTTAGATTTCAATTATATAACTGTAAAATCTTGATGGATTTTATTACATAATTTGGTGAATTAAAACAAGCAAACAAACAAACACACACAGTAAGTAAATCCAGCA…
NSA_000788	TTTAGTGCTTTACACATTGATCACTTTACGTATATGTTTAAGCGTAACTTGGCAGTGACACTAGAATTAGAATTGTATTTTTGACTAACTTTGTGGTATGTATACATGATAAATGTCA[A/C]AAGTAGGGAAGTGTTGTAAACTTGTAATGTGCTGATCCAATTTTGCTTGGGTCTTCAGTTGGTTTTTGCTTATTTAGTATAATTGGAATATGCTAATATGTTTTAGTGATTACTGTGCTTAGCAGTTTGGTTGTATATCTATGTGAAACTGGAGTGTGTTGTATTGTACTATTGTTGCTTGTTATCGTAAAGCTATATAATATA
NSA_000789	CGCTGTTGTGTTAAATGTTTTTTTCTCGACATTTTGGCATTAATTTTGCTGATAACATCAAAATAGTACCGTGACAAACTGAACCAAATACCGACATCGGTACCGCTATAAGTATCATCTAAACCTATACCAATATTAGTCTTATC[A/G]TTTTCAATGTAAAACACCTATCAACATCATTTTAGACGTATCACGACTTTAATCCGAGCGTGGTTACAGTACCGAATTTCAAGTCGTGAAACTATAAGTTATGCATTAACTGCTTCAGTTTATATAACAAACTCCTTTGAGTGTTCAGAAAATTGTAGATCCTAAAAGTTATACAAACAATTGAGCCCTAAATCGTTAATCTGACTGTTAAAATTCTAAATTACTAACGCAATATCTGATTAAACATT…
NSA_000790	GACATTATGAATATCCTCAATTCAAATGACTTACTTGTATGTGGTGTGTTAATTATGATTACAGTTGGGTTCTACGGCCATTGGGTTGAAGACCAAGGAAGGAGTTGTTCTTGCTGTTGAAAAGCGTATTACCTCCCCACTCCTGGTATGTATTATGTTCTTCATTGACACTAAATGCTTCTGGTGATTTTTAAGTTCCTCTGTGGTTATTTGGTGAATTTATATACTCTCTTTGGCTGGCATCATGGTTGTTGGATGTTTGT[T/G]CTTTATCACTAAAACTTTAGATTACCAAACAGTGATAAAGAACTACATGCTGCCTTTCTTGTTGTTTGTAGTGCTCATTATGTACCAACAAGGTATGCCCGAAGAGGTATTAAGTGTCTCACCTCAACCGG…
NSA_000791	CTTTCCAATTTTCTCCAACCCCTCTTCGTATTCCGCTATCAAACCGGTCCCACACTCAACCGCACCAACTTTCACATCGGAAATCAACTCCTCAACCCCATGCATTAAACCGATTCTCAACGCTTCTTCCCATTCCCGTGCGCTAATCAAAAGACTAATCCCGTTTTTAACATCATTACAATAATCAAAAGCGATTTTGGCAGCTTCACTTGGTTTCCCGATAGTTTGAAGCTCTTCACAAAGCTCATACGCCATTTGTGTAATCTCTTCTTTCGGTAATTTCATGAGACCAGCAAC[A/G]GTAAGTACACCGCCCCAGTTGTTAGAAGATCGATAAGATTTTAACGCTTTTTCTAGATTGTTGCAGCATAAATACGTTGTAGCGGCATCTTCAAAGC…
NSA_000792	ATTGAGCCCATCCGCAGCACCATAAGGACCAGTGAACTTACAATTAATAAATAAATAGGATGCAGTTAGTAACATTCAGTCAGTAATGGGTTAACAGGGTTGGGACAATTTTTATAATTCTAAAAGGTATAAATATACTAGATATCATAGTTATGAAAAGCGCTCGCTTTTCCCGCCTAGG[T/C]GACATATTTGGGCGAGTCGACCTTCTTGCGCCTTTTCCCTCCTAGGTAAAAAAAGCTACGTGATTTGAAAGCCTATCTTATTGACGATCATCTATTTTTAACAGATTATATTTACAGATGTTTATCTATTTTTTTGGAAATCATATCTCACTCAAATCTTATATATATTTGAATT
NSA_000793	AAATAGTTTATGTTAATGATTTAAATCCTTGTTTTCTACACTCATAACAACCCAAACCATATGGGTC[A/G]TCTACACGTCCTTTAGGCGGATTTCCGCTTTTTTATACATTCATTCCAACCCGAGCTATTCGGTCCATGTTCTCTCCTTTTTTCACCGGTGCTGCACCCACGGTTGTACCCCTTTCTACCATATGTCTCGTCCTTCCTCTGTAACCCAGTCTTCAATGCCGGCCCCTCGTAACTCATGTCAGCCCTCTGTAAGAAATGTCGGTTTCTCCACCC
NSA_000794	GAATAATATATATCTTTAATTAATGACGATAATGTCCCCTTTTTCTTCATCGTTAGGGCAAACAGGAAAAACAAAGAAGAAGGTGCAAACACATCTTGCAACCATCGTTGCCGTCACCTATGCTTCCGATCACCACCAACAAAACCCTTAAATCGATACACATAACCACTCACCACCAATGCCTTATCTTACCAAATCCTCCAAAGCAATCCACTTAGCCAATCGCATATACAGAAGACTCCACCACCCCAATCATCATCACTACAGGTTAGGGTTACCTTACTCTGCCTTGATTCATCACAATTTCTGCTCCAATTCTCGCAAGAAAGACGA[T/G]AACAATGCCATAGATTTGAGTCAGTACCCCACCGATAAAATTCGAAACTTCTCGATTATTG…
NSA_000795	TTAAGTTGTTAACCAATGATATGCTGATTCATTTAAACACTTTGTTGTTTTCAGAGGGTTACAGATATGGTTTTCTTTGCCGAGGATGTTCACCTTCTAGCTAGGTAAGGGTTTTAT[T/C]CATTTGTAGTCTCTTGTTGTATTGCCACTTTTGTTTTATTTATGGGCTATAACGGAGTTATGGAACTATTATATGTAGTGCAAGCATAGCTGGACGAGTTTATGTATGGAAAATTACAGAAGGGACGGATGAGGACGATAAACCGCAAATTATGGGAAAGATAGTTATTGCCATTCAGATTGTAGGAGAAGGGGAGTCGGTTCATCCTCGAGTTTGTTGGCACTGTCATAAACAAGTAACGTTTATCTATCCGAATAAAAAAGTTTAATTTCTTGAT…
NSA_000796	CATTTTATTAATTAGCAGAAACAAAAGACATATACTCCACCTAGGATTAATTATGACATGAAAATTAAAGGATTAAACACACACAATAATAATACCATGTATCTTACGTACACTAATATTGTCACCAAAAGAGCTTCACAAAAGCTCACTATAAAGATCTTTGCTAGAACATAAAACACAAATGGGTACACATCTCCATAATAAGCTCATGCAATCATTAAAATTTACCTTAACTGGTTCCACAG[T/C]TATCTTGACTTCAGTAGTTATTGGCCACCTCAGATAATCTTTGTTGCAATATGGAGAGATCAGTTGACACTGGATCATTCACCTGAAAAATATTAATAACCTCCAACATTAAAATTAACCTTAACTAGCTAGATTTGATGTTTGTTCAC…
NSA_000797	ACTTTTTCACTGCATATTCCTCTGTTAACCTAACTTCTGTTCAACCATTACGTCATATTAAATCTCAATCGACGCATTCACCATAACGAATTTCACTTCAAACTTCCAATTAACCGATCAGATCTTCCATTTTCCCTTTCACATCTGTAATTTGTTCACTAAATTCACATCCTCACACACGTTTTA[T/C]TGCACACCACATGTTCGACGAAATGATTGTCGTAATATTCGATTGCTAGGGTTTAGGGTTTTAAAATTTAGTTAAATCATTTCGTACGGATAGTAGATTTAGCAATGTCATGTTTATCGTTAACCTATAATATTTAAGATATTATTTGATTTATGTTAACTGTGTGGTTCAGGATCTGCATTGTGAAGAAATGAGTAAGAAGAAGAAT…
NSA_000798	GGAAATTGAAAACCGTTTCTCACTCATATAGCTGAAATTGAAGATGTTAGATCTTAATGTTGAAGTAAGTAGAAATACTAATAATAATATTTCCGATTACAGTGGTTTGGAAACTGCTAAAAAGCATGTTCCAGAAGCTCATCAATCAGAGATTCACGTGCATTCCGGTACATCAGTTTCCTCTGAGGTTGATGACGAAAGCTCTGTATCATATAATGCTACTGAAAACCGGTCTTTCG[A/G]TATTGATATATTCAATCAAAAAGGTGAAACTTCACATGTTGATTTGATTACGAGGCAGTTTTTTCCGGTTTCTGGTTATTTGAAGGTGGAGGAGGAGTTA
NSA_000799	CTGTAGGAAATAAATAAAAGTTATATAATTATTTGCGTCTTGGGTACAAAAAGTGGTGCGCTCTTGCGTTTGGTGATTCGCGCCTCGGTTTTAGACCTTGTTGCCTTTTTGTGCTTCTCGCTTTTTAGTACCAAGACTGTATTAATTTGTGGAGATTTACATTGGAGCTTTATTGTATGCGTTTGGCTTGCTTTTGAC[T/C]TGTTTAGTGTAGTTTTTGATGCTCATGTAACAACATTCGAGTTATGATGGATTTGTATATTGAATTTAAACTGAATTAGGATTTTTAAATATATATGCTAGTGTTGCTTGTACTTCTATAATCTTTTTGTATAAGATATTTTTGACATTTGAGTTTAAA
NSA_000800	TTCATAGTCGTTTTTTAAATGGTTAAAAGCTTTTTGAGCAGGTTTTACACTTCCTCTTGATATATAATAAACCTTGCCCACTTCAATCTGGTTGTAAAACTGGTCAGCAACAGCGTTAAAGCACGTTGCGCGTATTTCTCCATCGGAATCAAGAAGATCAAAGGAGAAAACTTTACC[A/C]TCTCCTTTCGCATTGCTGTAATGTCTAAGCTCGCCTTTTGCAGTCACCCGAGCCTTAATGGTCCATTTACCTTGATATGGATTCAAAGCAGCAATTGGTATAACTCTTGCAGGAGCTTCAGTTTTAGCCGCAGGCCCCCTGTTACCATACATTGGGGGCATTTGATTAAATGCTGGTCGGATCGAAGACATACGGTTATTTACCGAATTGTTATT
NSA_000801	CATACGTAAAACGTCTAGCATGAAATGGCACCCGTTGTAATCCACTTCAATCGCTGCTCGTTTCAACCGGAAGTCTTCTTTGACAAGTTTAACGACTTCTTGTGAAAAGTCAACCCATTGACCATCTTGAGA[A/G]AACAACAAACGTTGTGGAAGGCCACTCTTCATAAAATTTGAGTAGTTTTTCAGAAATTTGTTTTCACATTCATTTGCTCTTTTTCTCTTTCCAAGCTTGTTCAATGGTGGTCTCGAACTTAAAGACTTGTTGGTAGGACCTGCTTTCCTCTTCGGGTCAATGAAAATTCTACGCCCATTCTCCGCCACCTTTACGATCTTTGATGACATTTTTTCTATATGGTTAATCTTATTTACACTAGTAAGTCTAAAAGTTAACTACT…
NSA_000802	GACTATATGGTACAAAAAGGTTGTTTTGGATAAAGATGACAAACATGCTCAAACTTCATGGACGATTTTAGTAATTTACTCTATTATTTATTTATCACTCATACTCATCATTAAACATGTTATCGATAACCCGCTTAAAGCCAAACAACTCGTTTATAAATCGTCAACTTATATCAATCATTTAAAAATATGGGTATACACGGGTCGGCTTCGGATTGACCCGAATTAATATGGGTTGGGTTAGGGTTGAAATCTTTGACCCGAATAA[T/C]AATATGGGTCGGGTTCAAGTTGAACATTTCAACCCACCAACACGTAACACGACAACCCGCTAACCCGACACGATTGTCACCGCTACTTCAAATGATCA
NSA_000803	AGTAGAAAATGGAAGGAAAAACTATGTATATGTATATAGGACCGTGTCCAATACAATTCAGTTTATAAGTCGATAACAGCATAAACACTTATACGTAGTGCTGGTTAGATATAGTGGGAGAGAGAGAGACATGGTTATACGGTTACATAACTGCCTTATGTATCAAAACTAACGCAATGCATTCAGGTGTTATGTGGTTCTCGCAATTCTCAACTTAAATTAGTTGTGTATCGAACAGCCGTATATACTATACACATACACATACATGCATACTTGTGGATAAAGATAATAAGGA[A/G]GGCTGACTTACGTAGAGAGCACACAACAGGGCAAGTAAAATGCTTGCAATATACAAGGCAGTCGCATAAATTCGAACAGG
NSA_000804	GATTGGCGGAGCATTAGAGGGATCTATGTCTCTCTTCTACTGATTGTATACTATTTTATAGGTAAACA[A/G]TGACACATTTTTTTCTTAAAAAAAAACCTAAATTTAGTTGAAATATAGTGGAATAACAGCATGTTTATCCAGGTTCATCTGTACCTTCAGCTTTTGTATTATGGATAATGAGAGAACTGCCGCCTTCGGTTGCGATAAACGTACCCGAAGAATCAAGAACACTCGCTTTTGTCAGTGACTATTCACCTGCGACAGAACCCCAGCAGCATTGGACTACGATTGCCACTGCACAGAATCAGGTTCGTTCAAATGCTTCATTTGTCGGTTAACTTCTTTCGGGCCTCGGTCCAAACCGTTGAAAGTGACCAACTGAACCG
NSA_000805	ATCTGATGATTATGCCAAAATCAAAATCAATACTTTTTGGAAACAAAAGACGATAATAAAGAAAATTGTGTAACAAAAAACGCAAGTTATAAACGGGGTTGCTACCTCCTCGGCCAATATTTCATTGGTCTTCATTGCAGTAAGCCAAAAATCAGGCACACCCTT[A/G]TCTGAAATAAGATTTAAAATTTTAAAAAAAAATGTTTTTTAGTTCTTTTACAGATAAAAGAGATCCGCATATAAAAAAGCGGAGTTAAATCATACAGA
NSA_000806	AATTTCAAAACAAAAAATAATGGTGAACTAAAAAATAAGTAAGATGTGATATATGTATCTCAAGCAATAAAAGTTCTATATCTATATTTATTCAGTGTACATTTTTTTCTCCCAAAACTAGAATGTTGACATTGATAGCAACAACTAATGCAACTGTATGTACCTTAAACAATATCCTCCAAAATGAGGCAAACTCTTGTGAAGGTGAGAATAAAAAGTAGTGGACTTGACTTTCAAAATATATGAATCTAATTTTACCATAAAAGGTTTTCAAACTATATTGATACTAATTAGTTAATAAATGATTTGAAATGAAAATAAAGGCGATTGAGGACTTGAACTATGTGGT[T/G]CTACTAAGGAAGAAGTTCAGCTACATCGAAAGCATCCCCGGAGTC…
NSA_000807	ATTTTCTTAATAAACGGACATGAACAACGAAATGTGTTTGACTATATGTTCGTGTTCGGTTACAGTTAAATGAACGAACACGAACATGCCTCGTTGGTGTTCGTTCGGTTCATTTACAGGCCTAGCTAACAGTATAACG[T/C]TTGTAATTTCATAATCAACACAAGTTATTTATAAGAAAAATTATAAAATCAACAAAAGTCATAGGTTGACGCAACCCAACCTTTCGACCCGTACCCGAAATTACCCATTTTGACCCGTAACCCAACCAGCCAGCCCGTATCGACACCTCTAATACAGACCGACACTTTATAGGTTTAAAGTAAAATCAG
NSA_000808	TTCATCGTCAACAGAGTCAACCGCTCGCCAACTAGGTTCGCCTTTTTCCAACAC[A/G]TCTCTTATTTCATCCATGGATCCATTCTTCATAAGACTAGCCATCACCACTGACCCAACAAACATAACCTTAATCCCACTATCCACAAACACTTGCTTCTTCCTTGCAGTAAACCAATCATTCGGGACCGAATCATGGGTCGACGACGGGTTCTTAACCGCGGCACCAGGAACCACCACACTATGCAACAAGAAAGAGTCATCACAATAAGGAACTGACCTCGGTAGACCACTTTGA
NSA_000809	GCAACTTGTTATAAGCGGGATCCAGTTTACCCATACGAATTTCCCAAACACATTCAAAACGGTTGATTGAACC[A/G]AGCAAAGAGTCCTCAATGAAATTGACCCCAATGATTTAACCAAAAATGACCCGTTTGATCCGATGTCCATCTCCACTCGTCGTCGTTCTTCTTAAATACAAAACTCTCCAAAATGCACTCCAAGTCTGCAACATCTAACTGTTAATTTTGCAGCAAGATTTTTCTACCTCTAGCTCCATGTGAAAGAGTTAGCCAGATTCCCATAGGATGATATCCTTTGCGATACAAGTATACGAGGTA
NSA_000810	CGAAAATCCAAACACCCAATTACATTCCACATCTAAGGTAGAATAACATCCATCATGTTCATAAACAAACCTTAAAAAACAATGAAACAAACGTCAACTCGCCTCCTCA[A/C]GGGGAATCGCTCTTGTTAACCTTTAACTCAAATCTTAACCCTAAGGAACAATAGTCCAACACATTGCATATGTAAGTATAATAACCCTCCTCTGGTAAAGTAACCCACGCCTTCCCGTCACGGTAAACCTCCCACGGAATTACAATGTTGGTCTCGCACATCTGGTACTCCCAATTCTGAACCCGCATCACGTGGTATAAATCTCGATCAAATTCGAAATCTGCAAGTAATTATTCTATTCTAGTCAACTTAAAGCAGTTTGTTTAAGTGAATTGAAATATAAGT…
NSA_000811	AAGTTTGTTCTTTTCGTTTTGGCATTCCATCAATCAGTTGTCTTTAAAAATCCCCATGATCTTATGGTCTACTTGCATCGGTGAAAATAAATTGTTGCTAAAAAGCTGTTTGTTAAAATTGAAATGAATTATGACAGGTCACTTGGTTCTGCAATGTCTAACGTGAAGTACTTTTCCGATGC[A/C]ATGGCTGCCAGCAAACGTATACAAGAAGTGATCGAAAGAGTTCCAGCTATTGATTCAGAGAATATGGAAGGGGAGGTAATACAACAAGTCTATGGGGAAGTTGAGTTTAAGAATGTAAAGTTTGCATACCCATCAAGGCCCGAATCGGTGATATTTGAAGC
NSA_000812	ACCCTTACACTGAAATTGGCTGCAAGGGTATGTGTAGTTTACATATTTGGGTGATCTTTTTTTTTTGTTTATGAAATCTCAACCTTGTTGTTCCAGATTATTCCCCTAATAGAATTCTTGACCTTTCCAATTTGACAGATATTAATGAGTGTGAAAGTAAAAATCATGGTTGTGT[A/G]CACAAGTGTAATGACAAAGAAGGATACTATGAGTGTTCTTGTCCGAAAGGTTACACAGGAGATGGCAAGATAGATGGATCAGGTTGTAGGGCAGATCAATCACTTGTTATAAAGATTGCTATAAGTAAGTAAAGTCGCAATCATTTTCACTTTATTAATAAATCATGGTGTTGTAAAATACATGTTTTCTATTTCAGGTACCTCAGCTGCTGCCACATT…
NSA_000813	AGCCTGTGTCCACATCAGCCTTCAAGCATAAATTTTAAGAGACCAAGTTGGGTTATTTTGGGTCATGAATAAATTTTCTATGGGTTTATATGAGCTGAGAATATAGGAAAGGAGTATTAGGCGGGTCAAAATAGGGAACAGCTAAACCTCGACCGGGTAGTTCATCCTCTTAGTTGACCAACTAAGAACCAGTCACAAATAAGGGACCAACGGACAACCAAGTAAACGACTCTCACTCTCCCAGTACCACCACCAGAACTCCACCTACCAACCAACAATCAC[T/C]CTCGCTGCGGCTGGCTGCGGCGTTGCTCAAAGTGGTGACACATTAGGTAGAATTCATACTAACAACAGAGGGCGCGACAGAAGAAA
NSA_000814	AAAAAAAAGTGATATTTATATACACACTGCCTCCCTTTCCTTTAAACCCTAGACCCTAATTCTTTCTCTTCCTCCTCCTCCACCACAAGCGGCTGCAACTCTTCTGAGGTAAAGCGGCTTCTAGGTTCGCCAATTTCTTCAATAATCTTCAATATCTGTAGCTTCTTCTGCATCAAAGTTGAAAACTTTATTCACTTTTTCAGGAGTAATTTCGAGAAAATGTTAGTTCT[T/C]TTCGAAACCCCAGCGGGTTTTGCCCTTTTCAAAGTGTTGGATGAAGGAAAGCTTTCCAAAGTCGATGTAAGT
NSA_000815	GAATTATTAGCAAATCAGCTTATTAGTTGTATTTCTTCATTATTCAAACATGTTGATGCGTAAACAGAACAATACTTACAAGTTCAAGTTGCCGAACACTGCGAATTTCTCTTGGTAGAGCAATCTTTTTATTGGTATCCTGTTAACATATTCTAGTTAGTAAGCATATAAACCTAAAAAAGGCAGATAACAATAACTATTGTTATTGAATAGGGTTACAAGAGTCGTATA[T/C]TCATAGACCATATATCCTAATAAATTTACACCAACATTTACCTCTCGTTTTGTTTCTAGTTCAGCAAGCCGGATATAGATTTCTACCATCTGTTTCATCTACAATATATACACAAACCATCATGAAAAATTATTGTAAATTTTCTTTGGCATCGGAAATAG
NSA_000816	ACCATGAAAAACGAACAAAAACTGTTTTATTATTTATAAAATGAAAGAGATAAAGTTGGTGTACCTGCCAGATTCAGGCTGGTTGTTGATAAGTGGGTATAGGAACTCCAAGTCCTTCAGTCAGTTTCTTGAAAGAATTTTGCAATCTTTTAGTAA[T/C]GGGTCCCACTGTACCGTCGCCAACTGTACGTCCATCGATCCTTAAAACCTGTTAATCGTTACAACAGGTATGTATATAAGTTTACCAAAATTCAGTTCTTTCTGTTTTAACAAACAAGAAGAAGCATACAACATATCATGTTTGACTTTGACTTTGACGTTGACTATCAGCAATTTTTTTATATCATGTTTAACTTTGACTTTGAGTCTTTGACTATCAGCAAATTTTTGTATATTCA…
NSA_000817	CTACGCCCTTGTGGCTAATTAACCGGTTATTTTGTGCACCAATAGTTACCGGTTTATTTTTAGGTCCCTAGAGTCTACAACTCAGCTTATAACGGCCCATAAGTAGCCCAATAAGTGTTAAGGGCCCAAATTGTTTCTTATTGTATCATATCTTCTTCGATCTCCATTGTAGCTGCGTTTCTTCTTCATACTCTCCGATCATCAACTGAACAGGTAATTATCTACTCCAGTTTCTTCAGATTCATCATATCGATTGATTCGTGTTGTTCTTTGTTTTCA[A/G]ATGTATTTACGGTATACTTTTTTCTATCAAGTACGGAATCTATCGTTTCATAATCTGTAAAACGTGATGCAGTTATAGATTCATGAACACTGCTATATGAAATTCATGTTTCTGA…
NSA_000818	TTATTGCATTATTGTATCTTTTTACTCGAGTTGAAACGTGAAGTAAGTTGTTGTGTTAGTGATGAGAAGCTTGATGTATTGGATTTTGATTAGTTGAAGATGTAATTTGCAATTGATTGATAGAAAACCGGCTTACGTTAATGTTAAATTGTTATGTAATTTGCATATCTAATATGGCAATCTTGAGTAAATATGATAGAACCCTAGCATTGACCGTACATACACGCAAGCTGTTGAATCACATAAATACCATATTCAATTTTGTTTGTTTCATGCGGATTCCATGA[T/C]GTGTTACTTACCTGTAAAAACGTCAATTTGTATGACGTCAACAAAAATGTTGTTTTGTATTTGGCTAACAACGGTCTTTTTTTTCCATTTAAATCAGAAGCCCCTAA…
NSA_000819	ATTTTCATGTGCCACGTCACTCGGTCCATCCGCTACCTTAAACTACCTGATTTAGTGGCACCACTACCCTAAAACATGGACCCCACCATTTTACCCTTCTCTCTCCATACACTCACATTTAGACCATCTGCAAATGCATAACCCACCCCTACCCTCCGGGCCTTACCTGCAGGACCACCGACGGTGTTTGGCCTGCAGGTAAGGGGTACTCGAGGGCAAGGGTTTGAGCACCCCGCCCCCTAACTGAAAATGGTGAAAATGTATAACGGTAACAAATAAAGCACCATAGAGACACGAAGACA[A/C]GATTAAGGTAACATGCAAGGGCAGCGCTAACGCAAATACATATATGTACCCTCCCCTGAAAGTCCTTAACTTT
NSA_000820	GCAGAAGAAGCTTCTGTTGCAAGAGCGATTTCGAAAACTCGACTTTGACGTTCTCCGAGTGCGTCTTTTAGTAGCGACAGACATGTGAGATGGACCCGTATAATGTGTCTTGAGAAGGTTAATGAAACCGGGGTTATCTCGGTAATTTTAGCAATCACCTGCCCCACATTACTAACAATCGCGGAAACAGCAAACGCTACTAACGTTGGGTCGCCTTCTTGGGCTGCACCGCCCGTTTGTCTCATGCAATCCATTAGCCCTTTCACAACCTGTTGGGCTGTTAAGT[A/G]CCCGTCATCGGGTTTTTCAACAGTCGGCTTTTTCATCGGGCCACCTGTAAAAGACTTCTTTTCTTGACCGTAAAACACAGGAATTGCTTCATCTACAAGTCTTTGG
NSA_000821	AATGAGGTTTTATGCACTTTAAATACACCACGTGCAACCTTTAGTATAAAAAGTTAATCATAAAGGGGTTTCAACTGATTGCTACCTCCGTGTTTGTTATGTATGATATGTACGTTTCAAGGCTTCAAATCATTAGCTTGTTAATCATTTACAATCATTTATATATGCTAGATACGGGTCTATATATCGAACAAGTTTGCTTGGTGCGCGGGTTATAATATCAACTGATTCAGAACTTACTA[A/G]TATGATATTGCAACAAGATGGCCAATCCTTTAAAGGGTGGTATCCACCGAGCATTAAAAGGTTATTAGGGAGTGTAGGTATAGCTTTAATAGAGGGAAGCTTGAGTAAGCATCTCAAGAGCATGATGCGCACTGTAGTCGGTCCCCAAAGCC…
NSA_000822	AGCGACAGAAAAAAGAGAGCCCGTGCTCCGCGAAAACAACCGAGTTTGAGCGCTCTTAACGAAACGCAGCATACCCTTGTGCTATTGTGTGTACTAGCCAAACATCACAACCTATGGAGTAAAACCATGAAAGAAACGGACCCACAGTTACGTGAAATGAGTATCCGTTTGCTATCTTTCATTAGTAGGGGCAGACATCTTGCAGAAAACAGTCCATTACTTTGTCATCCTACTCTTAAAGAAGAG[T/C]TCGAATGGCACAAGAAACCGTCTTTTATAAACAGCAAAAGCGGTTGGTTTTCTTTTTCTTCCGCTTCAACATTATCATCATCAACTGCAC
NSA_000823	AAACAAAATAAAATAAATATAAATATGGCCCATCATTTACTAGAGTCCAATCTCCAACTCATCTTTTGGATAAGCTTATTCTTTTATAATTTTCACTCTTTTTCTCCTCAATCAAAACATCCACTTTCAATCCAAAAAGCCTCAAAATCCTTC[A/G]ATACAAAATAATTGTTTTCAATAAATCATTCTGGGCCTAAAATATCTTATCTTTTCAAAGTTTATCAAAACCAGAAAACAAACACAGTCGAAAAAATGTCAATTTTATCACCAAATTCTCATCTTCTTTACCGAGAACTCCATCACAGAGACCTGCAACAGCCACAACAACCAAATTGGAGTAATGG
NSA_000824	CCAAAATTGGCATTTTTTGTCCGACTGGTGAATATTTAAAGAATCTTACCCATGTGGCTATTTTCCGAATATCATGATATATGGGTTATCCAAGTAACATATTTTAATTAATTATTTCAGGGAATTGGAAATGGTTTACCGTTAGGAGCTGTGGTTACAACACCCGAAATAGCACAAGTAATGTCGCAAAAAATACAATTCAACACTTTTGGAGGGAACCCGGTATGCTCGGCCGG[T/C]GGTCTTGCTGTGCTCAAAGTTCTTGATAAAGAAAACCGTCAAAAACATTGCGCCGATGTTGGTTCCCATTTAATCACGCGGTTGAAGAATCTTCAACAAAAATATGACAGTAATTAATTTACTCTTGAACTTGACATTATTGAAATAATTTCACATTA…
NSA_000825	TATCACAATCAGTAATTTTGGGGTAACAGATCAAACGGGTTAACTATTGGTGCGAGTTGGGTCTGGTTGGTTTGACCTACAGAACACTTATCCTCTTTCCTTTAATTGAGTTTACAAATAGTTTTTGTTTAAATATGATATAAAGAACTAAATTACTATAATCTTCAGATATTATTTAGAGACAAGGTATAACCCATATTGACCTGTGAACCGATAAATGGGTATAACAGACAAAATCACCCATTGGGCCGTTTTGATGAACCCATTTATGCCAAATACCCAACCAATATTACCTGTCCATTTTCCA[T/C]CTGTATTGGAGCTACATAAAACTTAAGCTTACAAAATATTCATTCTTATAAATTTGTCCAATAAAATCCTGTCATATGGCTGATCTG…
NSA_000826	CTCATTAAAGATGTTATTAAGTTTAAGTTCATACACATCACAGAAAACCTTTTTAACAGAAAGAT[A/C]AAACCAATGAATGATCTAGGTATTAGATATATATATAAGTTTGAAATAGAAAAATAGCCAAATTAGTACAACAATAAAGATCCAGATCAAAGAACAATAATATTGAAGGGTGATTATGAAAAAAAAAAAGACCTGAAGTTTTTGCTATAGGAATTTGTGTGGGAAATAAAGACTTATTTGAAGTCTTTTCC
NSA_000827	TAAAAGAAATCAACCATCTTGTTTGGTTGGATATTTCATATACCTTTTTGAAAAACAAAAAAAAAACAAATCACATAAATAAACGGAATGACTCGAAACAATCTTTATTCATTTTTGCTTTGATTGATAGAAATTTCTCGTGCACACTCTTAAAGGTAACATAAATCAAACAATTTGTTATTTTGCAATTCAAATATAATATTTTTATCTTAAATATTGTTGAATAAATTTATTAAAGAAAATATTCACTACTTAGTATTTTG[A/G]AAAAAAAAAAGATCCAATTTTTATAATCTTCTTGTCATTGGTCCCTTTGTAAAACTGAGAGCCTCTAAAGATCAAATCAGAAGTCATCTTTGAAATCCAAAAACACAAGTGATCTACAAACCAGTTGCCAA…
NSA_000828	TGAAGGCCCAAGTGGGGACATCTCGAAGCCTGGCCCAAGGAAATTTTTGCTATGCATCTCTTTATGGGCGAAACCTTATTTACCCAAAAATAAATCCACAATATACACTATTTTTTTTTTTTAACATAAAGGGGACCCAATTTCATTCCATACAACACAAAGCCTCTAACAACTTACTAGAGGTACAAGCATTTAAAGACTTCTTACATACATTACACATTTTACTCCACATCTATACCAATAATCTAAAGATAAAAATCCTCCCCATTTTGGCTCTGCACAAAAATACACTTTT[T/C]TTCCACTATTTTAGTGTACATTCCATTGAAAACTTTATTGTTTATGTGTGTCCAAATCGCCCATATAGTGGCCATTACTATGCATAAGGTCGCCTTTCT…
NSA_000829	ATGCAGAAATGTAGTTTGTTAAAAACAATAAAACTTTATCGGTTATGACAAAACATACACCTATGGAAACCCTATTGCTTCAAAAAAGTATCATTTCAGTGGACTAATTATAGTTAATTAGACAACTAATTATCATAAAAAACTTATCCAAATAGCTTCAAAATTCCAAGAACATGAAGCCATACTCAAGTAGTGTCTCAGCTCAAATTCTCACAAGAAGACAAACCAATATCTTACGGATAACAAGACTATATATACTAAAATCAAAACAAAAT[A/G]TAGAAACATCAATACTTATAAAAACCAGTAGATTGAACTGGAAGCTACTTCTCACTACATAACCAACAATAAAATGCAAAGTCTC
NSA_000830	TCAGTTTTTCTGCTCAATCGGATTGGAACAAAGTCAGTGAGGAATCGAACACCGTATGAGGCCTGGAAGAGCTCTAAACCAACCCTTGAGCATGTTCGAATCTTCGGGTGTGTGGCCTATGTCAAGAAGCTAAACGAAATAACCAAGCTTAGTGATCGAAGCGAGCCTATGGTTCATTTGGGTATAGAAGAAGGGAGTAAGGCGTACCGGTTATTGAACCCTAAAACGAACAAGATAGTGGTTGCAAGGGATGTGGTGTTTGA[T/C]GAGGTTGAACATTGGAATTGGGACCCGGTCCCTCAACAAGAACCACCAGGTCTGGCAGCTAAATGGACTGGTGTATCTTTTGTTGTAGATGGAGAAGAATCGGGTTCAAC
NSA_000831	ATGTCACCCATTATAATCAATAGAAAACCATAAAACAACTAAATGTACTCTTTGTATGAACACAGGAATCTTCAAGCTCTTTAAGATTAGCATATTAGTCTCAGAGTGCTTTCTTGTCAGACGTGTGCTCCTGAGGTTCCACAGGAAGAAGAGACAAGATTCGCATCCTGTAAATGAAA[T/G]GATGATCAAAGAAATAAATTAAGTCTAAAATCGGTAAATGATGCATGCAGCGATACCTGAATTTTAATTGGCTTCAGTTTGATATATCTTTCTTTAAATATTCTGGCTGAATATTAAAGTAGGGATGGCAATTTCAACTCGTTTGCTATTAAATGGTCGATTCGTATTTTTTTTTAAATCTCTGGTTCAGACCTCTTACTCTTACTGGTTCAGCA…
NSA_000832	GTTCAAACGGGTTGAAAGTTGTCCAACGTGTTTTTCTATTCACACACTCAATCGCGTCGAATCAGTTTGCAATTTCAACCCGTTCACATATAAATGGGTTGATCTATGTTCTATTTTAATGGGTCAAATTGTTAAAATAATGCTAAAAAATATGAATTGGAAACTGTCTACAGATTGTTTTTGCTAATCACTTTCTCCACAACTTAATTATTATAATAACATTATAGTGTGTGTAGTCATGTTTGAAATGTTAATTGCATACCATTTATAAAGGAAACAAAGAAGTATCTCTGGCCAACGCTACACGATCCAGCC[T/C]GTATTGACCTGAATTTGTTTTGACCCATTACCCAACTTGCCCATTCTGGTAAATATATTGATGCTAGAAATTCAG
NSA_000833	ACACATTTTTATATGTATTTTTACTAAGTAGACATGTTTTAGCACCTTCTTCGACCCATATTTCGAAGTAGATAGGATTAATTGCCGGAATTTACAGATTTTGTCCGGAATCGCTAGACTGGATTTGACCACTGTTGACTGCCTAGCGATTAATTGGCTGATTAGATGAAAATTTAGTACTTCCATTTTTATCTTTAGTGTTAGCCTGTTAGGTG[T/C]ATGTTTGGAAACACATAGCTGCCAATATGGTAAGCTAATAGACATTGAGTTGATCATCGTCATTCGTCAGCATGAATATTAAAGCATATAGCTGGACACTCGTGAATTAGTATTTTTGTGGGTGCAAAATTAACT
NSA_000834	ACCCGTCAGTCTTTGTCTGGTTGACCGAACCAAAACGCCGCGCTTTGGCCACAGCTCGACACTGCAGGGTGTGCATATAAGACAAAAAAATGGGTGTGCAAATA[T/G]GTACACCCTTAGACAAACGTTGTAGCTTTTTGTACAGATATTCGAATAGAAATTCGATTTGTGTGTTTATTAACAGCATTTGACATGAAACCAGATCGGCA
NSA_000835	AAACAAATGCTCGTTTGCATGACCTTTAATGGTCTTTTGATTACATAATCTTGTGTACAACCTTTCACCTAGCTAGATTTTGTACTTCATAATGAAAGGGCTCACTTCCATGTAATTGGGTTTTTGATTCTTTTTGTGTCGGAGATATGGATGAGACTGTGTCGTGTTATAGTTAAGAGACGAACAAATTTACCTCTA[T/C]CCCGTAGGAATAGAGAAGTTGCTTCCAGTGAGACGTCCGGTTCAATCATCTAATATATAAACTACGTGAATGACAACACATGATTTTGCAGATAAGTTATTTAGCGCATTCAAAAAATAAACATGATCAAACATCCATGCCGTTATTCATCACCAAAGTGCT
NSA_000836	AACAATGATATTTTATCATGGATTCAAAGATCACATATAGATTCCTCTTATTACCATCCATTATTATCATTGAAGCTGGTCATGATGCTGTCTATAATTTGTCTGCAAGTATCAGATTACTCTCGAGTATTACTTGATTTGCTGGTGGGAGAAAGTAATATTGCTTATTTGCTTCCAAAGAAGTTTGCGTATTATCTTTTGAAGAGAAGAAAGGGTCATAACTTGAACTTGAATCCAGA[T/C]GTGGTTGCAGAAGCGTTTGCGAGCATAGAAGATCCTCTCCTGATTGTGTACTCGGGAAATGCAAGTCCAGGAATCCATGCTCCTTATGCTATATTTGTGGACCCTAGGAGATCTAAAAAGGAGATATTGAATGTTTTGTTCCAAAGACACACTCC…
NSA_000837	AACTCTTCAACTTCATCACCATTTAGTGGGGTCCTTAGATCATCAAAAACATTTGAAGATAGAATGGATCATGCTTCTGGCACGCTTAACGAAACTATTGAAATCGAGGAGTTGGAGAAGGTGTTTAAGATTCCACCACTGGACAACATAGTTAATGATGAGCTGTCACGATCTTTGGTTAAGAAATGGTTGCAACACATTGCAAAGGATTTTAAAGTTAATAATCCTTCAGGGGTTTTGCACTTAACCCCTGTAGTCCCA[T/G]TTAAGTTAATGGTCTTGCCTTATCTCTACCAAGATCTCTTGCAAAGGTTCCTTATAATTTCTACAACGCTCTTTTTTGCTTCCACTATGATTTTGATCTTCATCTAATTCACCGGTGTTTTTTTTAATTATTT…
NSA_000838	ATGATTAATCTTGTATACTTAAAAAAATGGGTTGAGGAAGGATTAAAACATGTCTACTTCAAATATTTACCTATAAAAATGTGTGTATATATATAGAACTGAAAATTACATATAAAAATCTCAATCCGATTAATCCTGATTAATCCCAATTAATCGCTAGTCGGTACCCTACCAGCCGACTAGCGCCTAGCGAGTTTTACAACCATGATATTAGCTATTGCTTAAATGCCTGCGTAA[T/C]AGTGACGTGACGCTGTGACGGTGATGTGACAGTGGTCTAGTTATTCCACTCGACATAGCCTGCAACGTTTATGAGGCTCCAACAAATCTGAACTAAGTTTATATTAACGGCCCATAA
NSA_000839	GTAATATAGCTGTTGATGATGTGAATGGCGGAAGGCTAATATTTTATGATTTTGGAATGATGGGGAGGTAATGAGTGACTAACCATTGTTTTTAGAAAACGTCATATGTGATTTTCTTGAC[A/G]TACTGACCTTTGAGTTCTTGCAGCATAAGCCCGAACATCCGCGAAGGTTTGTTGGAAGTATTTTACGGAGTTTATGAGAAAGATCCAAATAAGGTTCTTCAAGCTATGGTTCAAATGGGCGTTCTTGTGCCAACCGGAGACATGACAGCTGTCAGAAGAACTGCACAATTCTTCCTTAATAGGTTAGTTATCCTTAAAGCCTGTACTTGGTCTTCCTATTTAATATAACTAAATGTAAATATATAGTTCC
NSA_000840	AATAAGTCGGCTGAATTCCAAAACCAACGCTGAATTAGGCCCGATCAATTGGGTTTCATCAGGATTTCCTAAAACCAGTGGCGAGTTTAGAATCGGTAAACATGTGATAAACACATCGCTTAATTCTTTCTCACACAAAGTTCAATGGGCGAAAGGGAAAAAAGGGGTTATCCAAGTTTACCCGAAAAAAGGCAACGTGTGGGCTGTTTATACAAACTGGTCTCCGAGTTGGAACGAGTTCACTCCAGA[T/C]GAAGTGATTCATAAATACGATATGGTTACGGTTCTTGAAGATTTTAACGAGGAAAAAGGGGTGGTTGTAGCTCCTTTGGTCAAAGTTTCGGGGTTCAAATCTGTGTTTCGTCAGCATGCTGACGTTGCTGAAGGGCGTACAA
NSA_000841	GGGTAATTTCAAATGTTCAAACTTTTGAAAAGTTTCAAAAAATAACCTAATCTTGACTATATATAATTTAGAGGGTTACAACTCAAAAATCTATGGATTCCATCTTCTTGTAAAATTCAGCTTCATAATATTTGTTTCAAAATTTCATATTTTTTAAACCCCACATGTTTTCTTGCGTGTGATTTGGGTCTTCAGGTGGGCCAATATAACCCCCATCGGATAACGA[T/C]CAGCTTTTTGGATCAGTTTCTATGCGCCACTCCGTTTCAAATCGATGCACTTTTCTTTCATCCGGTTCGCATCAATGATTCATTTAATATATTGATAGCTTTGTTTAATGCTTTAGTCATTTTGGGAAAGTTCATGCGGATGAT
NSA_000842	CTCGTCATAATTACACACTTCATTGATGGATTCCGCACGTCAATTTGGTGGATAAGTAGGTTGTTTGCTTTCTTCAACGTTTACGACCTAGAACAAGATCCGAAACAGGACTTTCAAGCTTTGGTAACCTGATAAATGTTGGGTCAGAACCCACAATCCATTTATTTATTAATTTTTAAAAACAGAATTA[T/C]CTTCCTATTTTGTTAAAAATCATCTGTTTGTATACTTGGTACCCAATTAAACATATAAATCCACATAACACTTGAATAAGATATATCTAGCTCATGCAATAATAACCAACATTCAAAATCAAATTCCCTTTCTGGTAAGTAGTATTGTAACTCTACATTCGTGTTCTTTTC
NSA_000843	GGCCAGATGTTTGTAACGTTTTCGTCAAGCTTCAGTTTCCTATAATGAAATTACATATGATTATTTATTATTAAAAACAGGGATGAAATCATAAAATTCTAACCAAGTTTCTATCTTGTTATAATAAAGTTACCTATACCTTTCAATATTGTCGTATTTATAGAAATTCTTTTTATAATTATCTAAACTGAATGATGGAGCAATTATAAAACTTGGTAATTATTTAGTGAATATATTCTTCAGAGT[T/C]ATCTCCTTCTTCACATTAAACTTGAAAAAAAAAATACTAAATAGTAACCAAATTTCATATACGTTCCATTTAGGCCACTTAAAAAAATTAATATTTATTATAAGGTTTCACGACAATGGTTTTTGTAGTTAGAGAAAAGTGTTAGCGA…
NSA_000844	AATCACATACCCCGATACTCATCTAAAATAAATGTCTGATATCATTTTTTATAACGAGAAAAAGAAAATTTTTTCTTAGCAATACATATACTATATAGTAATAGTTCTACTCGCAACAAGAATTGCATTCATAATCCGAATCCAAAAACAACAAAAAAAATAAGAAAACAAAAAAAAGTTTCTATGATCTACAGATTATAACCACACAAGAACTACCAAAAAAGGCTTTCAAGATCAGTCGTTCATCATGGAACATTTTGAGGTCTATTTGTGGAGAA[A/G]GTGCAGATGGAATTAGGGTTTTCATTATGGCAAGAAGATGAACCAGAAGGTGGCACATTACCCTTTGGAAGCATCGCCGAGAAAACCCTATCATCCCAACCCAATCCACCTTTATT…
NSA_000845	TAAATGGGCTGATTTGGGTTTTTTTTATTTCTTATGGATGAAATGTGTAAAAAATGACTTAAATATGTGTCGAAGATATGAAATGGGAAATCTTTTTAAACAAGGGTAATATGAAATGAGCAGATATAAGCTAAAAACTACCTCTAGCATTATAACCCAACATGGTTGTTGCTCTGCATCCCCTGTTTAAGAGCAAAACTATTAATTTCCCAACTTGTTCATGACAAGAGAAAGTCCAGCTGCACACAGCAAAACAGAACTTTCTCAAAGTTTCATTAAATAAACATGAATTTAACCAATTATAATTTTTTTTTTTATTTAAACATGGTTGTAAAAACA[T/G]CAAAGTTCAATAAAGGTGGTAGTAGAAATACCCCATCCAGCACGATCGGCAGCGTC
NSA_000846	AAGAAAACAATGAGATATACACTCACAATCACTAATTTCTGAAATCATAGATGGCTAACATGTTATGGAGTAGATCTATCATATTATGGAAAAGAAAANNNNNNNNNNAGTTCATAATTATAAATAAATATTAAGCAAAAGCTAGAGATTGCAATATCCACACATTAACTTGGTGTCTTATTTCAAAATAGTCAAATATGAAAGGGTCAATTTCATGTATAAATCATTATAAATTTCAGTATCGATATTTAACTTTTTTTGAGCACTGAATATATCATATTATGGAAAAGAAAACGTAGGCCTCAGGTACCTGAACGTCAGCTACCTTAGATGCCAATAGAAGACTTGATTGAGGTG[T/C]CTCGGGTTCATCCACATTTTGAGGACTTTTGGAAATC…
NSA_000847	ACATTCCGAGATTATATCGATATCTGCCTCTTCTCGCAGGCCAGTCTCGAACCACTTTCATATTCGAGTCGGCATGGGCAAACTTTGTCATCAATCTTTTGACTTTTGTCTTGGCTGGTCATGTTGTGGGATCATGCTGGTATCTCTTTGGGTTACAGGTGTGTCAGAATTATGAACTTTTCAACTTTCATATGTTAGTCTTTTAAATAAAATGATTTACAAAGTATTTATGTAATAAAAGCACACTTTGTTAGCCAAAAAAGAGACCGATTTGTAAGGTTGGATGACATCTAATTATGTTTTTCTATAAATAAATTATTTAAGAGAGTGAATCAGTGCCTACGAGACGCTTG[T/C]CATAAATCTGGATTTGGATTTGTGAACTGCAAGAAGTTTAT…
NSA_000848	TACGAAGAAGTTTTTTCCTAATATTAGTGTTCCAGTAATTTTTGATTTCGTTATCAGTTCTTCCTGGTAAACGAGCTGCAATAGCCGACCACCTGTCCAAATTTTAAATCTTTAGCAAAACCCTTTTTATAAAGTAATATATAAAACAAAACCCAAGTTTTAATAATCCATTTAAGTAATTAACTAAACAAAAATAATAATAAAAAAGTTGACATACTTGTTCCCCAACACACTATGCATTTGAATAATTGTCTCCTCTTCTTCAAAAGAGAACCTTCCTCTTTTAATATCGGGTCTAAGATAATTCGTCCATCTTAACCT[A/G]CAACTCTTTCCGCACCTCTGTAACCCTACACATCATCAAATTTTTAACAATTAAAAAACTGTATCGGTGAATA…
NSA_000849	AAATACCAGTTACTTAACGAAGAAAAATGGATGAAGTTAACGAGCCAGATGAAAATGGCAAGATTTCAAACCTTTTAGATCCAAATGCAAAAAAACAAACCTTTGGACGAAAACCGCAAATCTGGCCAAACCTAAGGGACGAAAATGGCATCTCACTCGAAAAGAAAAGACAGAAATAAGAAGAAACCAACCTGGAATCCCGTTTTCTTCACAAAATGTTGCAGCCATCATGTCCAT[T/C]GGTGATGCGCCTCTAGAAGCCAACTCCCTAAAGGAAATGTGCTCAAATGCAACATTATTCATGGAGTCACATTCATATACACCGTCAGCGTTTGTACCTTTAATAAACGCATCTGCGTT
NSA_000850	GCTATATCGCCAAACAACAATAGTATTTAAGTATGATCGACAATGCATAATGCACAAATAATAATCAATATAAATTA[T/C]GGACTAGAGTATATATGTTAAGCTTTCAAACTAGATCATGTCTAAAATGTTATATCATGCCAGGTTTGATACAAGAGCGGTCCATTAAGGTCAATAACTTGTTTGTTACGAATACTAGCGAGAGAACGATACTATTAGAGAATTTCCAGTTTCTCCTTGTGCCACTGAAGAAGCAATGAGAGGAGATACACGAAACAAGGAATTTGCTCTAACGGATGAGTACATATTC
NSA_000851	AATCTCGTTCCATAAGTGTTCATGAACAGTTCGTGAGCACATATATTTCCTTAACAAACGAGCACAAACAAGATCTTGTTCATGTTCGTTCAGTTCGTTTGCAGCCCTAATTTCTCAAGTTATAGTTACTAACCTGAAGAGCCAAAAGAGATCTCTCATCATAAATGTGCCAGCTTACATCACCACCTTTGGCTTTAAAAGCCTTCATATGCTCTTCAATATGAGCCAAATCCTTATCTCGACACCCCGCATTAACAACCAAATAAATGTGATCATCGGTCAC[T/C]TTAGTGATAACAGAATCATCAATCGCTCCACCTTTCTCGTTTGTGAAAACAGTGAGCGAGCCGGTACCAGG
NSA_000852	GATGAAAAATGTAGATTTTATTCTAAAAATGAATATATGTTTGTGTGTATTCATTTGTGTTCAAAAATGTTGTTAGTGTTCATTTATATTCACGAACATTTGTTTGAGTTCATTTGCTGTAACTGTTCGTGAACAGTTTATGAACACACTCGTTTCCTTAATGAATGAACACGAACAAGAAATCTTGTTCAGTAAACGCTCATGAACAATAGGCTCATTCCTTAATGAATGAACACTCCGTTTACAA[A/C]CTTGGTGTTTAGTTAATTGATATTGGGAATCTAATTGTAGATTAGAATTTGCAAGGTCATAGTTTGACTTCAAAAGTCAAAGATGACCCATTTTCCGTTTGGCCTGCTTGTTCGCTTACA
NSA_000853	AACTGAATGCAGAAACCGTATTTTCAAGGGTGAACGTAAACGTTAAACAGCTTAAGCCAAGAAGTGAAAAAAGATTGCTTTATTATACCATTTCAGTTGTGAAAGCTTCAAGATTTCACCCCAATCGGCTATATAGTTTTCTTCCAAGTTAAGAACCCGCAGAGAGCAAAATCCTTGTACATATTTGGATGATGTAGGCTGGTTAAATGAAAAATATTATCAAAATAAGATTATCGTGCAAAGAGTTGATGTGGCAACTGCGACCTAATTACTTATGAAAAAGATGAGGATATTAAATACCGTTATCTCCCTTATTTTATTTCCCATTAAATGCA[A/G]CTCTTCGATGGCTTGCAATGAATCTTTAAGCACTTCAACCTGCAAAGCTTCTAAATTTC…
NSA_000854	TGTCCTCTTCACATTCATCTGGGACACATGTCCTCTTCTCCTTCCATTTGCTATTGTGTTCGTCAATAAGACTATCCACGTCTCCTTATTCTTCT[T/G]AACCGGGTTTTTTTTCTCCATCTATTATTGCAAACCCTATTCCTTTCCCCCAAAATATTCAGCCGTTTCTACTCTTCACTGTCTCTGCAATTCAAGCCGAACTTCTCATTTTCTTCAAAATATTACATTGTTCTTCTATCTCTCTCTCTAATATTCCCCACCTAAGATCCGCCTTTGCAGAGTATTCATTAGGGTTTCTCTAATCCCATTCAATGGGGTTTTAAATCCAACACAGATCCTGAATCAGCACT
NSA_000855	CGCTCATAGAAACCTCTGAACCGCTTATAAGTCAAATCATCTGAATTGCTTTTGTGATAACGTGCACCGCTTGAAAATTATGTCTATGATTGTTAGTTGAATAATGTGCATAACAGACTGATCGATGAATATGTTGTGACAGTTCATTAATTAGGTTATCATATGAGTTGCACCATTACACTTGTTAAAAGGCCCACCGTTTGTATAAAATTGACCCAAT[A/C]GCAGCTTTGCACCGCCCAATCAGCCCACTCATCTTATATACTTGTCGGCCCAATCAACAAAAAGAACCGCCCACCGCCCACTATCAAGTGTTGGTCTAATCACAATTGAACATTTTTTAAAAAATAAAAAAAATCATCATCATTAAAACAAACGGCCAAATCAGTTTTTTTTAA…
NSA_000856	AAGAATGTTTTGAAACCACTTCTGAAACAACTGTTAGGTTAAACAGTGTTTTGAAACCACTATTAGGTTAAATAGTTGTTAGGTTAAACAGTGGTTTCAAAACACTGTTTTAATGATGTTAGTGTTCGCCATTGAGAACCACAAAATCAACACCTTTCGTGCCAAAATCGATGTTGAAATCTGATGAAGTTTGCTGTTAGTGAAGACAACGGGCAATTCGAACAGAGAGTTCGGCCTTATGTTGATCAAATTCTTCTGGTAATGAAGTTT[A/G]CATACATTTTTGTTGTAATGAAGTGTTGAGAAGGGGCAGGCAGAACCTGTTGGTGCTGATTCTTTAACAAAGGAGCTGCTAGATACGA
NSA_000857	CAGGGTGTTACGATTGTTCGTATATTAGGAGAGATTGTTCATAGTAAATCAATTTCGGCACCAATTGATTATGTCCTATGCGTTGGTCATTCTCTTGGAAAGGTATGTACTCGATATCTTAAGTCTTAACTATATTTTATACATGACGAGTGAGAAGGTTGAGTAAGATGCCGAAACATGTTCGTGTCAGTGATCATTTTAATACCTGTCAAACGGGTTCGGGTCAATGTAG[T/C]ATTGAATCCCTGTAGTCAAAAACATTATGAGAACCAAACGGCCCGAAGATGTGAATTTTGCATATGTGTCTTCCTCTTTTAGTAATATATCATTTTTACA
NSA_000858	AACCGAGCCGAGCCAAGCTAGCTCATTTAAAACCGAGCTGACTTTGAGCTGAGCTTTTTTCGAACTTTTCTCGAGCGAGCCTCGAGCCACGGGCTTTTTGAACAGCCCTAACTACAACCTACAATCTTTTATCCATTTTCTATGA[A/G]ATTCAGTTACAGATCATACTTGGTCTGATGAAGCGGCTAGTTCATGGATACTCCTTGCAAGTTGTG
NSA_000859	GTATGTATTTTGCAGTTTTACCTAAAGTTATATAATGTTTGCATGCTGAACTAACTAACACGGGTGGGTGTTTCAGGCGTTACATGCAAACGCACTTCCAGTGCTTGATATGTGCAAACAATGGTTGGCTCAATACATGTAAAATACGACCCACCAACCCCGAAACCCAGTTTTATTAGGTTTGTAAAGTCCAATGCACATTTTATAGCATTTTTGGCATTTGAGGGGG[A/G]AAAAGGTTTGTGTTTGTGCAGCAGAGAAGCTAGAAGAGGTGTATATATCATTCGGAGTGTTTGTTTGTCAACTTTCAATACCATGATCGTAAGTTTTGCCTTCATTTTGACTGAAGGGTAGATGATATTTTGACTTTTAGGAGTCAAATTTGCTACATTTTGAA
NSA_000860	TCACAGGGAAAAATGAGATATTGTATGAAATTAAACTGGGTTTCTTCAAAAAAGTTGAAGAACACGTTGATTGGGTGTTTGAATCATTGATTGGTGACGAAAATCGCACTATAAAGTAGTGATTATTGAGATAGAAAGTGAAGAAAAGGTTGAAGATGGTGGGTTTTGAAAATTGCGGGTTTTGAAGTTACTGGGGAGAAGGAAAAAGATTGGGTACGATGGACCAAAATACCTTTTCCCTTTATTTTAAATTTTGTCACATGTCATAATTCTTTTGCTTCTTATCCTTC[T/C]TAACCAAAATCAACTTATCCTCACCTAATTTAATAAAACTTAAAATTATAAAGGAAAAAAACATATTTGCATGAAAATCCTAAGGGGAAC
NSA_000861	ATGTGCAGAAATTACAGTCTTGACCTCTTCACAGAATATAAATATGAAAGCTGAAATGTGCGCAGCTCACACTGAGTTGCAACACTTTTTATATGCTCCAGAATCACTACCGCCTGTTTTCATTGGTTTGAGTTCTATAGGAAGGCAAGTTTTTTGAATTTACATAATAACAACTAATATAATCATAATCAATGCTTCCGTTATTGATTAAAAAGGACAAAAGGTGTTTA[T/C]GGGTCAACCCAACCTGTTAACTGACTTTCTATTCTGAAACACAATACCCTTTTTTGGGCAGCATGGGCTTTATGAGAAAACCTCAGTTGCTTCTTCATGTCC
NSA_000862	ACTAACACACACTAAGAAACCATTCAAACCGGCCTTGAAACAATGTCACTGATGGCATCGAAACAATGTCACTGACGGCATCGTCCACATGAAACAATGGGTATTTACTTAAACTTCCTAAGAAACCATTCAAACCGCCTTGAAACAATGGCATCGTCTACTTCACCATCTTTCAGTAAAT[A/G]CCCACGTCCGATTTATATCTATCATGATCTTCACACCATCCCCAAGCTCACTCCTGACACACTAAACTATTGGAACATAACTATGCGCAACTATATCGAGGGTAGCGGCCTCATTACCTTCATCGATGGCAGCATCAAGCCACCACCAGAGGAGATTAATGACAAACAATTGAACAAGATCGAGAACCCTGATTACA
NSA_000863	CACACACCAGTTTTCGACCTTTTGTTTTTATTTAATTTTTACACTTTCAATCTCCGATCAACTTCGTAAAACCCTAACCCTAATTTTATGGCTGCGGTAAACCTCCAGTCCAACGACGGTCCTAGCTCTCCGGCACGTGCGCCGTGGAGTAAGATCGTGACCGGTGAGAGTTCTGAACCGTCGCCGTCGGCTATTTATGAGGAGATTATGAACGCGTCTACGGATTGGTATCCGTCGGATAATACGGTTGATGAATCTGTTACCGGGAGTCAGGGTGAGGGCTTTGAATTGGATAGTGGTAATGTGGTTAAGAAACC[T/G]GTTTGGAGTAAACCGTTAAACGGTGTCGTTGAGGTGGTTAGTCCGGTTATGGGGGC
NSA_000864	ATAAGTATCAATGTAGTACGCTAGTCGAAAACGCTTTAATCGATATGTACGCGAAATGCGGCAGCTTAAACAAGGCGTTAAACATCTTTAAAGCGATGCGTAAGAAAGATTTAGTGTCGTGGAACGCGATGATTCACGGGTTAGCGATGCACGGGCATGGAAGCGAAGCGCTTGATCTTTT[T/C]TCGAAAATGAAACAAGAAGGATTTATTCCAGATAAAGTCACATTCGTCGGTGTGTTATGCGCGTGTACTCATGGCGGTTACGTCGACGAAGGGATACAATACTTCTACACCATGGAACAAGATTACGGGGTCCCACCGGAAATCGAACATTACGGTTGCGTGATCGATCTTTTAGGC
NSA_000865	ACTTCAATTCAAACTAGACTAAAGGGGGAGAATCGAAAACAATGATTAACTGATGAAAGCAACAAGTGTTCAGATATGTTTGTACCTCCCAAAGAGGACGAATCCCCTGTTTGAGAAGATGCAAAACCTTCAACGTGTAGTTAATGCAAGGCATAGGTGTCTACATAGATAATGACTAAATGTTGCATTTTTTATGACGAGTGAGTGTAGGCTTGAAAAAGTATATTGATGAACTATTACAAATGCTAAAGTCCATTACCTGCTTCATATTGTATGCGGGTTGAAA[A/G]GTGATTATTTTATATATATTCAATGGGCTTTTAGCATTCCCTACTCAAA
NSA_000866	GTCGACTTAATGTTGTTAAATCACGAGAGGCCTGAAATAGTTTATCAATAACCAGTGAATTTACAGAACATAACGGTGATACCTTGCGATTTTTGAGCTTGAGCCCCATATCCAAAGATTTCTCCTGAAGAATTTTTATGTCTGAACTAATAGAGCCAATCTCAACCTACCACAATATATATGGAATAATTTGAAGAATGCAATATAAAAGTATGATCATAATTTCCACGATCTTAGCATAAGAAACCTGCAATACACTTTTGTCTGAAACATAAACCATTACCTGAAATCCACCAAGTAAAGTTTCCATTTGTGAAAGAATGATGTCACAATCACGGATTTGATCATGCAGTGACACTAGATTATC[A/G]CTCTCTGTTATGTACTCCTGTTAATAA…
NSA_000867	CTGGTGAACAGGTGTCAATTTTTATTATGAGATGAAACAGGCCGTGTAGGAACTAGCATTTCTTAATTTTTAGGAGCTTTCGTTTAACAGTCAATTTCACTTGAGTTTATTAAACCTATTTTATAATTGCTCCTTACCTCATTGTGAATTACTTTGCTTGCTGACCTAATTTCATGTTTT[A/G]TTGTTGTTGACCTGCACCTTGATATTTAACACTTTGGTATTGACTTGCATTGCTTTTCACTATGCAAATCTTTTAGTATAAATTTACTAATAGATACAAGTTCTTTTTTATGCACAAGTACCATCAAAATGATTATTGTGAGACAAAATTTTGAAATATTTTGCTTAATGTACATGTTTGTCCAACATTT
NSA_000868	TTGATCACTACAATGAATTTAATTCCATGTTGGTGCATGCAGGGTTTATGTGCTTGCAGTATTGTACATTCTCTTAATATCAGATTTAGGCTTAGCAAAGGTGCATCCGTTTGTTCACTTATGTTGAACCAAGTTCATGATGTTATTAATGTTGTACACGCAGAACAAACATCTTTCACTTGCGCAACATTTAACATTTCTCAATACAGAATCTAACATAGAATGTTCGAATCTG[A/G]GAGCTACTAATTTGTTAAAGTCCTCCCGACTAGCAAATTTCTTGGTTGACAATGAATCTTTTAACCGACTAGACAGGCCTCAGCATACAAAAGACCCGACAAAGAATCATTATA
NSA_000869	GCAAGCAACCATTATTTACGTTTCGGGTTTGTGATATATTGTGACTTTCTACTACTGGGATTAAAAGTTCTGTTAGATTATCAAAAAAATACCAAACTACATAATGCTTTGTTTATGGTTTTAATCTGAGAGAAGAGTTATGAAATGATCTAAAATTGTATAATGCTTTGTTTATGGTTAGTAAACTGAAAAATC[T/C]GAAGATCGTTCGTGATGGAACTTCATGGTCGGTCGTCCGTCAGTATCAGTATATGATCAGGGTTCATAAGAGCTCGGCAATCGCAGTGCAGAAAAAAGATTATGCTATTTTTCTTGCAACGTATTGGGGAATATGAAAAGCAAGAAACGAAAACATTTTCAGGGGTAAACGTGTCAACATCGATGCAATTTTCGGGGAG…
NSA_000870	AGATTAAGTGAAGCAAGGGATCAACGATGCCTCCTGGTAAAGGCCTAGCTTTCCTTTTAGCTATTTCTTTATTGGCAATATGTGTTCAAAATTTAGAAGCCCAAAAAAATGAGCTAAAATCCATGGTGTATTTATCACCTAAAATACCCCAACATCCGGGTTCAGTTTCAAAGAAATACTATTATGACATCGAGTTCCCAA[A/G]AGGTCATATTGCTATAAAAAGTTTCAATGCTGAAGTTGTTGATGAAGCGGGTGACCCTGTTTCTCTTCAAGAAACCTATCTCCACCACTGGATTGCAGTAAGATACTACCATCGTAAGGGTGTTGAGTTCAATGTCAATCTCGGGCCAGATTTCATTATTGCTGGGAATGCTGGATTATGCGATCATGGT
NSA_000871	CAGAGCTCTAAGAATTTTAGATCAGATGAGATACTTACTTAATCGCACAAATCACGAGTAATTTTTTAAAATTCTTCTTAGTTAAAACATACAACAACTATGTGAGTTTAGGGTTAACTTATGGTA[A/G]GGAGATCTAATCTAAGACATAATAAGTAGAAATCTATCTGAACTAAAACCTAAGGATCTGGATCTGGATGTGGATGT
NSA_000872	TCAATTTCCATCTTTAAATTAAGTCTCGAACTTGCATTGATAACAGCCCTTTAAATCAATTGTCCCAAATTCCAGCTTGAAGTCGAATCTTAGATCTTTGATTACAGTTGAAATTATCAGTGGCTTCTAACCACAAATCACAACAGGAAACGAATCAATGTACTTATGATCGCTTGCACCTTTGATTGATGATTGCTTGGTATCAATTTCTAGTTTCTTGAACTTGGCTGCAATACCAATTCAGGTCCGGAATTGATAAATAAGATCACATGTGAATTTAGATAGCTCCCAAACCTTAGTGAACCAAGAAAATATAACTAAAAAAATCAATTACAATGTCAAAC[T/C]ATAACTCGGTTTATATAGATTAACCCTAACTTGGTAGCCAAAAATTAGGA…
NSA_000873	TAACCCCGTTAAGCTTTAGATATTTTATGTTAGTAGTTACCTTTATGCATAAATTTATACACGGTTGGTCGAGGTGCATGAAGACAAAGATAGATGGTTATGGTTGGGCAAAGACTCTAGCGGATTTCACAGTACATTCTTTA[A/G]AACGGCTGATAGAAAAAATGTATGTGGATTCAAGACTGTTAGGTACACACTAGGTCGAGGTTCCACTAAAACCGAA
NSA_000874	TCCAACAAATATCAAATCCCCAAATCGAAATATCAAGGAAACACACCAAACCCTAGCTCATAATCAAAAGAGGGCTTTCTTCACCATCAACCATCTAACAAAATTCCTTCTCACCCTCTTCAATTCATCACCAGATCCACCTAAATCATGGGCCAAGCCGAGAAATTGATGAACCAGATCATGGAACTCAAGTTCACCTCCAAAAGCCTGCAACGTCAGGCAAGAAAGTGCGAAAAAGACGAGAAATCAGAGAAACTCAAAGTCAA[A/G]AAAGCGATCGAGAAAGGTAACATGGACGGAGCAAGGATCTACGCCGAAAACGCCATCCGGAAACGTAGCGAACAGATGAATTACCTTCGGTTATCTTCTCGCCTTGATG
NSA_000875	AGCCCTACTTATGAGTTATGTGTTGAGCAATTAAGAAACAAGCTTACATGAGATGATGAATTATGTTGAGCATGCCATTCTGACCACTGTTGTAATAATTCCTC[A/G]AGTTTCCGTTTACTCTCTCTGTTAAACGTAAATTTATCCGGTTAAAATATATGGAAAAAACTTTCAACATGAGGGTACATCAACAAGATGGAAATTTGTAGAAAAAAAATAAAATAAAAACTGTGTTCGTAAATTCGTATATTTGCATTCCATCTGTTCGGTCTCGGGTTACCTCATATGATGTCATGAAGGTAAAATAGATAAGTATTGAACAATATTGTTTTCTTTTATACCTTGTTATAGAATTATAAAC
NSA_000876	ACATTAAAGATCACATCACAACAATATAGAGCTTTCATTGATATTGACTTGTACTATACTACTTAACCATCAAAACACTTTCAAGCTCGATGGCGTTTGTGAGTTTCACCCTTCGGAGCATTAGACCCGTTCCCCTGATTTTGATGTCGGTTTTGTGGTGCCGAATTATATTGAC[A/G]ATGAACCTGATGTTTGAACCCTACCCCTTGTTTCTGGGAGTAGTGTTGTGAACCGTTCGATAAAAGTGATCTAAGAAAGTTATTTGATCCCCTCACTGCCCCTGGCTGGCCAATATTAGTCTCTCGAACCATTGAAGTCAACGAGTCAACCGATTCCAATGGCCCGTTAATCCCAGAAAGTCCATCGTAAGATAACACATTGGCTATTGCATGTATAGA…
NSA_000877	AGGCTTGTCTTGCAGAAATTAAGGATAATAAAACAGTAAATCTGTTTGCGTGTATATTAAAATTTATTTGATAAGCAACCTTAGGTCAATCCTGTTGCAGTTAACTTTGATGCAGGTTCCCTTGAAAAACGTATTGAACCATGTGTATGGCCCTGTTTGTCTTACCAATATATTGTTTCGGCTCTTGCTAAATGAGCGGACGTTGTTCCAATGCTCATGAAAACCAAATGCATATTAAGTCAA[T/C]TGGATATATTATGATATGACCACTCTTACTATCGATATTTTCCCATAAATTACTAGTTAATCAATCTATGGCTAGAAGATTAATCAGAAACTAAAGAGTGCAGAGGACTTGTTGGGTATTCATGAGTTGCAAGCCATTTACTCTTCCAATA…
NSA_000878	TTTGCACTATTATATGTGAACTAATAATGGATATAATGGCAATTTTAGTACCTTATTAGATGAAAATTTTGGAAGAAATATAATTTAAATCTTTGTTTTGTAGGAATTCGAATACGATGACACTGATGAAGCAGAGGCATTTTATTGATTGCTTGAACCAGTAGCCTTCAATGAATACATTTTCACATTGGTAACCTTTTATGCAAATTGTTCGGGTGAGCTATAGAAGATCAAGAATCCAGTAGCTGTTCAAGATGCAA[T/G]TTGTTTCCATTTCTGGTAAATCTTGATGCGAACTTTGCGTTTTACAATGCATCTCGTTTATTTCTTTTGGACATTTGATGAAGAATTCAATTACATTGTATTCACCTAGTTTTGTGCTTGTGGTTTTGGGGCTG…
NSA_000879	CACTGCACAGATCAAGACCAATGATGAAACCAGATAAATCATAAATCTATAACGTGGTCAGGTTTCATGACTTGTCAAGTTGCGGTTCAAACTTGTAAACTAGCAACGATACGTTTAAAAAAGCATGAACGTAAATCTTAAATCTTAGTGTTTCTGCATCTTAAAGTGGACTTAGCCAAATTATGTGGATGTAAATGCTTACTCATTTCCAATAATAGATTGCATAACGTAAATACCAGATGAGGTACAAACAATTATTATGGTTATATATGTACAACAGTACCTATGAAGCCATGTCTTGTAATATAGCTCCTCAAGGGGTTTGAAGCCTGCATTTTTA[A/C]GAGAAACCATGAGTACACTATCTACTTTATGCAGAAAGTAAAAAAAATTGCAAA…
NSA_000880	GGAAAAAACCGAACACAGTTCATAAAATCTGGAAAAAAGCATAAAAAACAATGTTGCGCGCATCAGAGCGCATTATGCGATGAGCGCATTATGCGAAATGCGCGCATTTTAAAACCAAGCTGCATAGATAGATACTCCATCATGGCATCTCATTTGCGTACAATGGAAGTTTTCTTCAAATATTATTTCTCCTTAGACTGAAGGGCTGTTGTGGTTGACTTGCAGGCCCAGGAAATCAAGAGTAATATACTGCGTTTTTCTGGCTTTGTCTGGCATGAAAATGAGGTAAAAGGAACTTGTTTACGTCACCCTTGTTTAGAACCATTTTTCCTACCTTGAA[T/C]TGTAACCGGCTAAGCCTAGGAGCATTATGTGCCAAATAATGTTAGAAACATACA…
NSA_000881	AATTCAATACATGATTCGGGTCGTAATCACAACCAAACAAGATAATTACCAGATAATGCTCTACTTATTTTGCCTCAATTGTCATTCTGTTGGACTGAATTCGATTAATCATTATAAAAATATAATTTGTGGTGACTTATCATAAAAAGATTCAATTAAAAAAACCATCCAATAACTAGACTGCAAAATGCAGAAAAAATAGTTTTTGAATTCTGGTTTGATTAACAATGCAACTCATTTGATCATACAATAAAAGGGCCCAAAAAAGCACAGAAATGGCTATT[A/G]TTTCTCATGATTCTAAAGCATATCGACACAATCGATGCAGAATCTAAACAATCAGGGCAGGTCCTATTGGTCGAAAGGGCTATCCTGCATATCGGGAGCTCAATGTAGCC…
NSA_000882	GGAGTTCATCAGCCAAAAATCACGAATTCACAGAATCTTGGAGTGGGACCCCACGAAGTTCTTCAAGCACCAAATCTTTGTCAAATAAGAGTTTCCCTATCAAGGCAGAAGATGCAACTACTTCTAGTTTCAAGGCGCAAAGGGAAAATTCGCGGGACCCATCTGTGCAACAACCGATTATATTAGAGAAGCCAAGTGTAGCTTCACCTTCAATTGCAGCAGAATCAGCTCCTAAAATAAATGAAACCGAGAAAATGTGGCATTACAAAGATCCATCTGAAAAAATTCAAGGCCCGTTTTCGATGGTACAGTT[A/G]CGCAAGTGGAGCAAAAACGGATATTTTCCTGTTGGGTTGAAAATATGGCGAAAAAGTGACAAGGAAGATGACGGGATTTTG…
NSA_000883	ACCCAAAAACCAAATAATAAGAAAAACCTTTAAACATAGACAACTACAAGAATTGTATTACAAGAAAAAAAAACAAACCCCAAATCTGTAAATTCCAATTCATGTTTGTCCCACAACCAACAATGATCCAAGTTCCAATTCCAACCTACTACTTATAAGCATACTAAAACGCGTATTGGTTAAATCCTTACTTTTGTCAATCTGTTCATCAGAACCTTGGAAGTCAACTATAAAAACCTTTGACTTACAACAGCGATGACATGCTCGGTTTCCAACCCA[A/G]CGATCTCCTGACCATTTTCGGAGGACTAAAGCTAAGCCCGAACATCTCCTTAAGAGC
NSA_000884	AAACGACTTGAGATCGCTGAAGAGTCTGCCAAAGGTTTGCGTAACCATTTTCCTACAAAATTCTAGTGTCAGGCTTCGTGTCCAATTATAAATATTGTAACGGTGTTTTGGTTTGTTTTAGGAATCGAGTACCTTCATACCGGTTGTGTCCCTTCTATTATACATAGAGACTTGAAAACAAGCAACATTCTTCT[T/C]GATAACAACATGAAAGCCAAAGTTTCTGATTTCGGCCTCTCGAAACTTGCAATCGATGGGATTTCACATGTATCGAGCATAGTTCGAGGCACTCTCGGCTATCTTGATCCCGAGTAAGTCATT
NSA_000885	GGAGCATGTTCTTGCTTTAATTTTTTTTAACTTTCACTTAAATGTTATCAAAAAGTTATAAAAAAAGTAACAAAAAGTTCTAAAAAAAATAATTTGATAATATTTCTTGAACAATTAATGAGGTGAATTAAAAATATCAATTATAAGATTTTTTTTAATGTTTATATATAGCATGCATTACAAAGTCTCGCCCCTGAGGG[A/G]TCGAAAAGTTGTTGTGGACCACACGCTGAACTCTAGCCAAGAACCGAACCGCCTCCGGCGCCAAGAAGCCGAACGTGTCAAACGCCAAGGGGACAAAGGCATGCTGATTATAAGATTGGCTCACATTTAACATGACCATTACACCATCACACACCTTAATGAATGTGAGTGGTTGCCTACATGGTGTCACACAG…
NSA_000886	GTGTATGTATAGAATCTTTCAGTTGTATAATCGGAGTAGTGGTTCGTTATGAACTGTAAGTTCCTTTCTCTTAGAATAAAATAAAATAAAGTAGTTGATAGATAGATAGCTTCAGTTTTTGATTAAGTTAGGTTATTCATACAATTGATTTCCTATGTTTCTTATGTAGATATAGAGAG[T/G]TTCCCTTTTTAGTTGCAGGTTGCTGTATGATCGAACAAAAGTATACCTTCAACTTTCCTTGTTAGGTCAAATTCAATTCTAGCCACAGAAGCAGGAGCGATGAAGCTATTGTGTTGGTTGTT
NSA_000887	CTTGGTAATGCAGGAACCGCTATGCGCCCGTTGACTGCCGCAGTTACTGCTGCTGGTGGTAATTCAAGGTATGTTGATATATTTATATCTTTGACCTCAAAAGAATCTATCTTCTGAGTGAAAGACACACCGATTTGATTATGTCCTTTACGGAATCTTTTCTCCAGCTACATACTAGACGGTGTTCCGCGAATGAGAGAGAGACCGATAGGTGATCTGGTCACGGGTCTTAAGCAGCTTGGTGCAGATGT[T/C]GACTGTTTTCTCGGGACCAACTGCCCACCTGTGCGTGTAGTTGGAGGTGGGGGCCTTCCTGGCGGAAAGGTATGAGTATGTTTTTGTCTTCAATTTCTTTGATTT
NSA_000888	ACCGTTTGTTCTGTAGCGTTGCTCCTTGATTGCACTCTCTTTCTCTTCAAAGACTTTGTTAACGGCATGCTCTATATCTTCTTCCGAGACCTCAACCCCTGTTACCATATGAATGCTTCTATTTTAATAATCCATAACAATGAATATATATATATATATAGTTTATAATACATGTTCATCCAAGCATACCAACTCCACAGGCTTCTTCAAATTTACTGATATCAATATTTTCCGAACCAGTGACACTAAGAAATGCAAATGCAGCTTCTACCTGGGCCGGAGTCTTTATCTGCAATAGCAGAGTAAATTATTTCAACATTAA[A/G]CACATATCGATAAAAAGTCATACACAGTATATATTTTAGTTCATACCTTAGAAGAGACAATGTATGT
NSA_000889	AGTAATTCAGCGAAAAATGGCCTATATTATCGGGCTGCCTCTTAGTCTAGCTGATGAAGATGTGTGTATTACAGTATTAGCACTTTTATTCAAGTTTCAGTTCTAATTATGGGACATATCAACATTTTATATAACATTGTTGTTATTGAGTTATTGTTCTTGTGTAGTTGTTGCAGCGAA[A/G]AGATTATTTTGGCCGATACGGGAAAGTTACCAAGGTTTCACTTTCTCGGACTGCGGGTGGGACTGTTCAACAGTTTGTCAATGATACTTGTAGTGTGTATGTGTTACAGCCTTTAAACTTGAATCACATTTGTTTCGGTTTTCCTTCTTTTTATATACTTCTTAATGCCGGACTATTCTTTTTCTCTTTTGTACTTCCAGATATATTACATACT…
NSA_000890	AATGAGTTACATACCGTAATAAGCTAATAGCTAACCAATGATTCATGCAGCCCT[T/C]CTTGCATTCTTCATAGCAAATTGGTGGATCAACTCTTCACAATTTATATTATCTAAGACTTCGTTTTCAATTAGTAATGGGCTCAATTAACCTAGTGGGTTAAATTCTAAAGTCTAGACCATAAGAAAAATGATTTGTAAACGAGCCTTACTTGAAATTGGTATGGGTTTACTATTTTAAAAAAATGACATGTGTAGATCAGATTTTTAATAAAACATATGCCCTCGAAATCACGGGCTCTGTGCG
NSA_000891	TTATGTTTTTGTTGACAATCACATAATATAAAAGCGACATGATATATAAATATATAACATGATGTGTTAACACGACAACCACAATGACTTAAAACATCACGTTCTATATATATCATCAAACCAGAAAAAAGTGCGACTCAAAACCCAAAACACTCGTCCAATTTAACATTCTCCATATCTAATGTCGACATCACACCACTTCTTCACCACCACCAACCCATCTTCCCACCACCACAAACACACCCAAATCATCAACACTAAAACCCTAATTCCACACACCTACTACCCCCACATTCAATTGCGTTATAATTATCCTTTCCCCAGAACAAATTTGTTCCGAAATCGGTTAATAACTGC[T/G]CATGTTAACCCTTCAAAAGGACTCTCATACGAAGAAG…
NSA_000892	GTCTGTGTATTTGTAGAAGAACATCCATACTAGTGGAATTTTATTTTTGCATCTGAGCTATGAACAAAATTAGGAATAATGAATGATACAAGTAGATTTTAAACATCCTAGGCCTTAGTTACATCTTTGTTGTGATTAGGAGGAGGCTGATATGATCCTATGAATGCTTTACTTGATAAAATAGCTAGCCAATGAGAGGAGAGAGATAGATTATGATTATGGTTGTACATATAGCAACGCCTCCTGCGTTTTAAAACCACACAAACAAACTGTCCCTTGTAGTTACAATGGTTGCGCCTACGGGTAACGAAATCAGTGTTCTGGATATTTGAATGTAATTTAATGAGTTTGATACAGAAGACTAGCTAC[T/C]AGAGGAGATCTTGCATGTTACACTT…
NSA_000893	AGACCCGTTATATCAATTTTTTGTTGGGTAGGGGCTGCGTTTTTTTTAACCACCAGATGGCGGCTTTTCATCGTGTAAGAAAGTGGACCAGAAAAGTCAAAACCTTTTTTGTGAAAGGTTATGTCTTTATTCCAATAATTACAAGTAAGTTGAAAAACTTCTAAATTTCCTTTCCTTTAAGAAACTCGTTTTCTAAAAGAAAACCAAGTTTTTGATGGGTGAGTTACGATTTTGTGAGCCTAGGTTTCTAATTGCACCTTTTTATGTTGCCCGTTCTTATTTCACAATACACACATATCATATCTATACCTATTTAATACATAATCCAATTGTATTTTATCTCAAAATATCCTATTAAAATACCGAATCTTAAAAGAATGG[A/G]CTATGATGCTTAA…
NSA_000894	TCTTTACTACCGATGTACTAATCTAATATCAAGTAATGTATGATAAGAATCCTAACTATCATGAAAG[T/G]TGACAAAACTGTAACACCACATAATAATATATATTGAATCTTGTAATTTGTTGTTTCCTAAAAAGCATCAACTTGTTGGTCTCGGGCGCCCTCGGCTGTACTTTGGTGGTTTTGTTTTCGCAACATCAACGACTATCATCCAACCATTTATGATCTGCATGCACATAAAAAAACAAGATCGGGTCCAACGTTAGCACAAGCATGCTTCATTGGTCACTTAAAACTACAGCTAGCGGGTCAAGTACGTTGGGTTGACCCGGACACTCTTTTATCTAGTTTTAAATATAATATACAAATTAATGCGTTAGTTATGATAATAATAATA
NSA_000895	TATGAAATGATCTTATCGTGAACGTGTTCTTGTTTCTTGTTTTAATAAAAAAATTGTTATTATGAAATGATTTTATTGTGCACGTGTTCTTGTTTCTAGGAATACAGTATGATGGCAGAGCTCTCTTTTGCGTTGGAGAAACAAGGGATTAGTGCCTTCCGCTTCGATTTTTCAGGAAATGGGTACGTCAAAATGTTAGCAATACACTTTGACTCTTGAGGTCAAATTGGTCTTCTTTATTTCAAGAAATTGTCTAATTACGAGAAACTAAATACGCATACTACAGTATAAACAGAAATGTTAT[T/C]GTAAAACTGGTGTCATATCATTATTAAGTTTCTGTCTGCTAGTAATATATCCAAACTCATAAGTCAAAAGTCAAAAGTCAA
NSA_000896	CATTTTAACTTTGACCTTTTTAACTTCATATAGAATAAGAATAAATACAAATTAATTAATTTATTTATATAGAAAGATTTTGATTATTACGAACGATACTTTTATACGAATTTTAAGATTATTAACATTTTAAAGAAGGAGACAAAAA[T/C]CATTCACATCAAAATCTAAATAATAAATGTAGGTCCGTACCCTCCCACAGCCATATTATTGATTATTCCAATAATAAGCATAAAAAATAAATAATTAATGCTCGTTTGGGTCGGAGGTTTAGTTTAATTTTCAAAAAAAAATATAAGTTGAAAAAAAATATATATATGTTATAAGTTAATTAAAACCTTTTTTATATCTTTTTGAAGAATAGGATCTGGAATCGGTATGAGTATGACCACACCGAT…
NSA_000897	GTATGTAGTTATGGTATAGCCTACTTTTTGGAGTCCGGTAGAATTTAAGAGAGTCCTCTATCTTTAACATGATTAAGTTGTAG[T/C]GGTGATATATTATGTTCATGTTCTCATAATTGGGGTTTTTAGTTTGACTCTGGGTCTAAAATGTTATATTTGAGAAAGTCAAATATATGTTATACTTAGATTTAGGTTTTTTTCATGTTTTAGAGTAAAAAGATGGTAGATGATATTTGGTGACAGCAGAGAGACGAAGTCTGATGAATTAAGGTTCTGGCGGTAAGAATAGCTTCACTTACATGTATTCTTTTCAAATAGATTGGCTCATTGGGAGATGACTGAGACTAACTTAGATTGTGACTGATGACTAATGTAATAAATTTGAATTGTTATTCGGT…
NSA_000898	GTCCACCTCGTAACCATTTCAGTCCCTATACCAACATAATAAATGGATTGAAATGGTTACTGAAGTGAAACCACAGGGACTGAAATCGCAAATTTTAAACTAATGGACTGAAATAGTGATTTTTGACAAACCACACGGACGAAAACAGTAATTAACTCTTTTTTAATTTTGTGCATCTTTGGCAAGTATCACACACTAAAAAAGACAACTCATATCAATCAAATATAAGGTAGTT[A/C]TATGTTCATAATTAGGTTATCCAGCCAGCAGTTCATGTGCCAGTTGCATGTTATTCCAACTGTATCAAGGTAATTTTTCCTCACTAGAGCACCCAG
NSA_000899	TCTCCCGTTAGAATCGGTATAGAATGTCTTGTTTGTCTTTAAGCTAGTTGTGATCTGAGTA[A/G]TTAATTCTTTCCCAACACCATCATCTATAGGTATAGGTCCAAGCTAGCACCAAATTGTAGAAATATGTAATTAGATGATATGCACTTGTTACTTACATCATAGACTCAAGCTAACACAAAACTTACCATAAACTCCATTTCAGCATGCTCCTTATCTTTGTATACACGAGTCAGCTGTGTGCAAGAGCTTTATATAAAACATGAAATTGGCTATAATATGCTACACCTTCAACAAGTAAATACCTGATGTATCCACGGCTTGGTCTCTTGATGCAGCTCATGCAATAGTGGACCCTTTATAA
NSA_000900	TATGTTTAAATTATGTTCGTATAAGTTTGTTTGTTTATGATCGTTTACGTTCATGAACTGTTTGTATAGGTTTTAAACGAACGAACATAAACGAACACGGACATGTTTATATTCTTAATGAACGAACATGAACAAAAAAATGTGTTCAATTATGTGTTCGTGTTCGGTTAAACTAAAGTTAACGTTGTTATTAGTTCTATTATTATAATTATTATAACATCACTTATGTTCAATTAACAGTACTTCAATTTGATAAATGGTAGTTTACTA[T/C]TTCATTAAGGAATAAGTTGGGTTGTACAGGTCAATGATGCAGTCCTTGTAGGAGGCAATACCCTTGTATCCTGCTCCTCAGATACTACTGTCAAGGTTTCTCTTCATGTGTAATTAATTTGCTT…
NSA_000901	ACATTTTGTATAACAAGTTATAACATTTTTTCACGGGGAAAACTATTCCCACCCTTGGTCCTCTTACATTATAATACGTACACTTGCCTACAGTGTGTAGTCTAGTACGATGATGAATACTTATTCTAAACTTAATTAATTGTTTGATTGTATTTTCATTAAAAATATCAATTACACACATCAAGTTTTAGGTGCGGTTGTCGTGGACAGGACACTTAATATTAAGAACGGTCCAAATTGGTAATTTAGTCATTTATCTGCTTCGTTTGCTTTAAGTTTCGTTTGCCTTTTAGTTAAATTAAAGAAAAAAGTTGGCAACCA[T/G]AACCTCCACCTCCGAATTAGTAGAACCGTACCCAGAACCTGAAATGAGTTACATAGGCGATTGAGAGAACATG…
NSA_000902	AAACATTAACCGATTACAGCGATTCCTTAAACGCTTGTTTGAAAGACCATGAGCAAGTGGTCAATGATCAAGATTCTTCATCTTCACCCGACACAAGTCCGGGGAATGACAACGATGATACGGAGAACGCAAACTCGTCTTCATCTCCAATGGCATTGCATTTTCGATCGTTAATGTCGATTCTCGAATGCAACCTCGAAGAAAAGTCAAAGCTGTACAAAGACGAAGCTTTGGGTCATCTTTTCATGATGAATAATATTAATTACATGGCGGAAAAGGTTAAAAACTCCGAGCTAAGAGATGTTCTCGGTGA[T/C]GATTGGATCAGAAAACGTAACTGGAAGTTTCAACAATACGCGATGAGCTATGAACGGGCCACATGGAGCTCGAT
NSA_000903	GACACGATTGTATGGTACAACGTACCCGTTATCTATTTTCATGTCATTCTTTGTTACAGTGAATCCAGTTGATTGTCTTCTATAATGAACATATCCACTGCCGTCGAATGATGTTACTTCCTGATATTCTTTTGGATAGTTCTTAGAGCAAGAACCAGAGGACATGCATGGCGCATCTGGTTTAACTATACCGCACGGCCCA[T/G]GAATCATAAGATCCGTGACAATCTTATACAGTTGAGGTTCTAGGATAGGGTTTGGTATCTCAGCAGATATATAGTTGTCAACGTCGATGCGTCTTTTATTCTATACGGCTGAGTAACCCACAAAAGCAAGTGACAATGAGGAAGGCCCCTCTTTTGGAACTCGATCGTGTATAAATCTGCA
NSA_000904	AGAAGGCAGGCACATTTATATTTACAACAGATATAACCAAATGATTTGTCAATGCATAAAAGTAAACAAATTTGATTAAGAGTAAAATGCCATTTCCGTCCCTGAAGTTTGGCCACTTTTGCGACTATCGTCCCTGCGTGACGATCTTTAATTTATC[T/C]ATTTTATAAAGCAAACACAGGTCTCTCTCTTACAATAAAGTAACACTATTCATCGTACATGTGAGCAAATTGTGTAATTTTTAGATTTTTTTTTTAGAAAATAGCCATCCAGATTCATGTTAGCTAAAAATATGCAAAACATGTATAAAAGAAGATTAGAAAATGTTAAATGATGTGTTACGGGCACCATTATTACTTATTTCTTTAAACAAAAAAAAATATG
NSA_000905	TACTTGACTTAATGATTCTCAAGACAACATGTGGTTGTCTCCCTTTAAATGCATCAGTCTGCTTAGCCAAAGCTAATAGAATATCAGCAACTAATTCCTTCTTGAGAATAAGTTTGGGGTGATCATTCACTATTTTTAGAGCAACATCTACAAAAGAATTTATGGTCACTTTATGAGAGAAGTTGCGTTGGTTGATGCATAAATGGAAAAGAAACTTGTGAAAATGCCCAAGATAAACATATGGAAAAAATA[A/G]ACCAAGTAAGAACTAAGAACTACTTACCAAAGATGCCAGCTTCAACACATTTTTGTAAGACCTGACCACGATTATCATCTTCCCAATGTTCGCCGGTCATATTATTTGAGATACCATACAGATACCTCACCATAACAGGTCT…
NSA_000906	CCTCTTTGAACCATTTCACTTTTAGCTAATTTTTTTTTATTTGACCTGTTTTTGAGATACAAGCTAACCCAAATCGACGTATTTGTACTTATGCGTAAATGGGTCGAAATATCACCTCATGACTATTATCATAA[A/G]GGATTAAAAATATCATGGAAGATCAATTACCAGAAGCCACTCCAGCAAATCCGCCACCAGCCGCTGGAGCAGCA
NSA_000907	AGCCTTTCTGGCTCCAGTATAAACCCCCCTGATAGTAAGTCAACGGTTACTTTAACATCTGCTGCTACTAATGCCATCCTGGCGCCCCCTCCTGGGTTTCCGCCAACAACAGATCATCCTCCTGGTTTTCAGCCCACCGTTACTCCTCCAAGTCAAAAACCGTTAACCGCTCCTCCAGGCTATCAACCATTGACCACTCCTCCTGGTTATCAGCAAATTACCCCTCCACCCCCTGGATTCCAACCGAAAATCACGTCAACCTCTACTGTTCTTCCTAATTCTCCA[A/G]AAAACCCCACTGTTCTTCCTACTCCTCAAACAACCCCTACCCTTCCTGCTAGTGTTCAGTCAACACCTACTGTTCTTGCTGGGCCCCAGTCAACCACAACTATCACCAC…
NSA_000908	AGATTGAAACAAATGACATAGTAGTGCTTGGAATACAATATTGGGATAAACAGTAGGTCAAAACCAATAATGGTTTTTTTCTCAGTGTCCCGCAAAATTCTATCCATGTTAGTATTGAAAGTCTTGATTCTTTCTTCCTCATTGACTGTTATATCAAAATCTTTATCGCCCTGCAAAATTAGTATTACTTTCGTCAACTTTCAAATATTTACATAAACACAAAATTGATTTGTTTCCAATAACTATTAATGATATGTAGTCTACAAGGTGTTGACTAGGTG[T/C]TAATATGTAACCAACACAGTGGTGCTGATATGTAACCTACGCAGTGGTATTGATATGTAACCTACCAGGTGCTGATATGTAACCACAAGGTATTGTTATGCAA
NSA_000909	AAAAGTAATATATTTAATGCTATGCGCCTCGCTTAAAAAAGCCCTTGCTTTTTAAGCGCCTTGCGCCTAGGCTCCGGGCGAGGCCTATGCGCCTTAAGTGCGCCTTGCGCCTTTGACAACATAGATATATGCTATAATATATGATTTACGTGCCAGTGTGTCACAGAGAATTAAGACCCAGCATTATATACATTATACTTTTAAATTTGAATTTATATCCCAAGTACTTTTTCTTGAACAGAAGCTTGCAAAAGCAGCACCTGCTAAAGAAACACTTCAAACAGATCCAGTAAAAATATCACTCAAGGATTGCCTAGCTTGCAGGTAGGACTTTCTGAATTTTGGA[T/C]ATTTTAAATGTGTAGATCACAATACTTATACATGTACTCTCGATTTCG…
NSA_000910	CATGAATTGCACTACGAATTTATTAAAACACCATGTTATGAATTTAGTTCTAACGTGTTGTGAATAATGTATTATA[T/C]GAACGGGTGGTTATCAAACCCAAAAATTTCTCCAGCTCTATAACTGCATATTTATTAACAAATTTTAATTGTTGATGCGGGTGGTTATCAAACCCTACAAATTCTCGAGCTTCAAATAACATAGGGCGTCTCGTAACTTACTGCGGGTAGTTTACACTTCTCTTTTCAGTTTGTTATTTTGC
NSA_000911	ATATTCCGGCCAAAACCTCTACATTCCGGCCAGCTTCCAACCAAACCATGTGAATTCCAACAATTAATCTTGTATATTTAAAAAAATGAGTTGAGTAGGAACTAAAACCTAGTTACTTAAAATATTTACCTATAAAAATGTGTATATACATACATAAAACTGAAAATTACATATAAAAAATCCGATCTGATT[A/G]ATCCCGCGTAATTCCAAGTAGTCGCTAGTTTACACCTCACCGACTGACTAGGGACTAGCGAATTCTCCAACCTTAAGTCTACCTACAAATTATTATTTAA
NSA_000912	TGTAATTTACTCTTTACGATATATTCTAACTTCGTAATTAAATTTTAGCAATCGTAGTTGAAACCGGCTCGAAAAACGGATTAAGACGGCAACGATGTAATTTTTTGCGATTATTACCGTTATCAACGCACGAACGCGACTACGACGGATACCGACATTATTTTTACACGTTTTTAACTCTGAAATATTATTTTACTAGGCTACGGTGATTTTGGTTTTAAAAATGTGTCTCGTAGGAATTACGGGCCACTTACA[T/C]ATGAGATGGGCTTGTGGGCCCTAGGCCCAAGCCCAAAACTCACAAGCCTACACCTGTACATAATATATTAGATCTTTTCCTTAAAAAATCTTATCAAGATCCTATA
NSA_000913	GAGTTGCACAGATTTAACAAATTAAATAAAGAACATCATAAAGCAATCAGTTACACTGAATTAATCTAAAATTTTCTTATCCTCAACCACATATAGGGCTTTTTTAACTTTTGGCCAGATACCAGTTGAAAACTGAAATC[A/G]AAGCAGTTCTGTATGCAAAGTCTAGAGTACTTTTGGCCATTTGACTACCGACTAACCTAGCCCTCCACCATGAACGTACCCTGGGTGAGTTCTCCGGCCACCATGGATTGACTCCCATCAAAATTTCACTAAAATAAA
NSA_000914	GAGCATGCTTATGCCTCTGACAAGCTATAGTGGTTACTTTCACATGATGTTTATGCTTTGATTGTGTTTTGAGGCCTTCAAAATGCCTTTTTTCACCCATTAAGCTTAATAATATTCTTGTTCTGTTATTGCAGTAATCTTGAACTTCAATTAGGGTGAAATTGATAACCATTTAGTGGGTGTGTGTTATAGATCAATGCCAAC[A/G]TATTTTCCCCTCAGATGGGAGAGCACAGGGGACCAATGGTGGTTCGCCTCTCCGATCGACTGGGCAGCGGCCAACGGGCACTACGATTTGGTCCGGGAGCTTCTTCGCATGGACGGCAACCATTTAATCAAACTGACATCTCTTCGGCGTATACGCCGCCTCGAGGTTGTCTGGGATGATGAAGAACAGT…
NSA_000915	TAAATTTCAGATTCTTCTTATTAGCACAAAAATAAGTGGATCGGATATCTATATCTGGTTTTGTTCCGCTTTTACCTAAGAAAATGTCTGAAAATCCCTACGCATTTTAGTTGAATTCGCACTCTCCCTGGACTTTAAAAAGTTGATCGGAATGGTCTTTCATTGAATTTTGGTAAACGGTCATTTTCACTGCTATTTATAAGCTAAGGGACTAAATCATGCAAAAATAAAATCCAGGGGGTCATGTGCTTGCTAAAATTTCTTTCATAGCATGTCACGGTT[A/G]ATTCTATAAATTATAATGAAAAAGAAATTACCAAGGTTGCTTAATCGGTTCAGGGCTGTCTGACCAACTGACCCATCAAGCTTTAGCAATTGCAGGA
NSA_000916	AAAAAGATGATACATGAAGTAGCGCGTGCGGATTATTATAACTTGCCTTTTGACAGGTGTTCTGGTTCAACACATTCAATACCCTCCGATGAGGATATGAAAAACTCATAAAAAGTTTCCGCTTATTATTATTATTCTCCTCCATTTCTTCATCGACTTCAGATCTGGTGCATGGAGCAAATGCGCTGTCGTAGTATTTTGACGGGATACATATGTCTGATATGATGCT[A/G]GAAGTGGCTGTAAGAAGGAGAGATATGAAGCCAAGAAGCATCAACTCTACACACAAACGACATAAACATGATGATG
NSA_000917	CACTTGTTTGTGTTCATGAATGTTCGGTACCTAAATTTAACAAACGAACACGTTCATTTCCTTAATGAACAACACGAACATAATCTCGTCCGGTAAGTGTTCATGAATAGTTCGTGAGCGCATATATTTCCTTCGTTCGATT[T/C]GTTAGCAACCCTAACTAATGCATTAAGCATTTATTAAAAAAATCAAAATGCACCAAAATGGTGTTTGCATATTGGAAAAAATATATCAGAACTTTTTTTTTAAAACGATAAAAAACTAAAAAACAATCAAAAAGCAAAAAAGAAGGATTACTTTTTACAAAAAGATAAAGTATATAAAACATATTAATTACCTCACCACCTTCTCCAGAATTAGATTTCCCGCCTATCCTATTCATT
NSA_000918	TTTCATCCAGCTCGTTAACTCCATCCATTTTTCTCCGTCAAGTTAGGGATATTTCTGTCATTTTTCTAACTTAAAGAGCAATTCAGTCTTTTTCACTTTATGTAAAAAGATCGTATACCCCTAAATAAAACCGAATTGCCCTTTAAGTTAACAA[A/C]AAGACAGAAATACCCTGACTTAAGTGAGAAAAATGGATGGAGTTAAAGAGCCGGATGAAAATAGCAAGACTTCAAACCTTTTGGATCCAGATGCGGAAATACAAACCTTTGGATGAAAGTGGCAAAAAACCGGCAAAAAAACCTCAGGAACGAAATTGGTATTTTTCTCTAAATAAGAAAGAATGTATGTTTCACATCAATAATTGAATGTGAGCACCTGA
NSA_000919	TGAAGATTTTAGGATTTCCTACTCAAAGAAGCACTATCTGTCGTCCTGTCCATTCATGTTAAGAACACCATAAGTGAAACTTCCACATCAAAATTCAAGACAAACACCTACAATCAATATCAAGTCTCCTAACCTAGTTTGTAACTTTGTAAAGAACCAGTTTGAGCATTGAATATCCTCAAAATTCAAAATGTGCACTGATCTAGCTTACTTCTATAGATCCAAAATTTTGATTGCATCAACCTTCTATA[A/G]CTTTATAGCTATCAGTTTCACTCCACAAACAAGGATATCTCATCACATCTAAAGTAAAAGCAAATCAGACACCTAGAAGCAAAAATTCGGGCTATTATAGATGATGAACTCTTCAGCAACAGTATACCTAAGATCTAACTATT…
NSA_000920	CATATCATATGTACTTAATATCTGTTTTGTGTTTTTTTATCTGTCTTTTTTTTTTATCTAAAAGCTTATCATTCTTCAAATGTCAATCTTGATGAGAACAGGGTAACCCGGTGAGCGAACGCGCTGTTCCTGTTGCTATATTTGAAACCGATGCAGGTAAAACTCGAGGCCATTACATTTGAA[A/C]TCTCTAAATTGAAAAGTACACATGTCTTACATGTTTCATTTGCACAGAGCTTATGAAGTTCTATTTGAAAAAGTGGTGCAAAATCTCATCAGATTT
NSA_000921	TTTTTCAGTGTTCGTTTAAACTTTAAACAGAAAAAACAGTAATTTGACAACATGGTAAAGCTATATATGTTTAGAGTTTGAATACCTTTTTTTGTTGATGTTTTGGGATTCCATTTCACCACCAGTTATATCCTATCTAACACACTTATGTTGCATATATGTTTAATATACGTCCATAGTCTATAAAGTTTAAACACATGTGGCCTCAGTAATGTGCCAAATCATATTTTTATGTTGTTTCATCACCAGTGTAAATAATATTATTGATTATCCTCTGCCATATATGGAACTTTTATGCTAAGTA[A/G]TTTGACTAATTTCTATGATATCCATAATATACAGTGCAAAATGATTATTTCGCTCATTTGGATGCCA
NSA_000922	AATCAGTCGGAATCGTTAAACCGCCAAACAGCAAAAAGCGAACCATGAACCAAGCCCGCTTGGATCTCAAACCCACCAACTTGCTTCAGTTTCGGAGGTTCACTCGGTTTCAACAGTTTTGGACAACTCTAGTTCTAAAGTTCAGAGCTTTATGATTACTCAAGCATAAACTAACTGTGACACGTTAATAAAGAAGCCTTTTATTTACCTTCTTTAATGGAAGCATGTGTTTGACTTTCCAGCTGCTCTAACTTTTCAAGCAAGGATTTTTGTTCTTTTTTCATTTC[A/C]TCTAGCTCTTCTATAGCTTGTACTCGTTGTCTGTTTAAGTACATAATATCTGGATCAAACATTAAACAAATATGAATAGCTACATAATAATGACAATGTGATACTGG…
NSA_000923	GAGCATTGGAAAAAATCTTTCATCACAACTATAAATGCTATTTGATCCGGGATCAAAAGAAGGATCAGTTGGTCTATGGTGTCCATTCAAAACTGAAATCCAAACTCAACGCTGTAGATGTTGAGATTTGAGAAAGTGTGGTATGGCCAAAAAAAAATAAGCTTATGGTGTAGAGTGCAACGGATCTTTGATTTTCATATACAAGACTTGCTAGATCTTCACAAAACAATACAACGTAAAACAAGGGTAAACTTATTCTACAAAGGCTCTTGAAAATAAGAAGTGTACCCCCACTAGATTTTCTTAGTAAAGTCTTTAAACAGGCAACATAACGTAACTGATCCAAAAGCATCAGTTAATTAAAATAATGATGAGCAAAATTAATATTTGACCTCTAA[…
NSA_000924	TGTAAACGACTAAAGCATTTAAAAACAAAATAAAAAAAAATCATAACTCGAAATTTGTTTCCGGTTTTAT[T/G]TAGACGATGGGATGCTGATGGCTGATGCTGAAGCCGGTGAGTTCTGGGGTTTTTTCGGTGGATTTGCTCCACTTCCGAGAAAAACAACAACGGTGAATGATGTTCAAAGTACTGATACTCTTCCTACTCAGCTATTTTGGTAATATAATCATCCTAAATATTTTAAAGAATATTTATTTAAACGATCTCTTGATTTAGTAAATAGCCGTACTGACAAGATATATGTTGGTATTCAAGTGTCAAGAACGGGCATACAGAACGTGTCGCTGCTGATTCCTTGGCGAAGAAGTTACTC
NSA_000925	TGATTTTACAAGCAAAGAGTCGGATGAAAGCTATGAGCAGAAAAACGACAAAAAGCTTTCACTTGATTCAAGAGGAATCAGACATATTGTTTGTAAAAACGACCCTGATGTTAATAAGCACGAGACAGATCTTTTCGAAAAGAAAGTTCGTCCAAAAATGCTTAAA[A/G]ATATTGAAAAATTGCCATCTGGAAGAAAAAATAAGTTAACGGGCATTCAAACAAAGGAAAACTCGAGGTCTAGTCTTTCTGGAGGTATGAAAGACAAGAAAAGCGTTTTAAAAGATGTTGTAAAGGTACGTAATAGCTATA
NSA_000926	ATAAAAATCTAATAAATTTTAGCGAGCGATGATCAACAGATCCTCCTCACCCCTTTGTTCTGCCATTCGTGATGAGGTCAATGGATACGTTTGTTTCTTCCTACTTTTACAAATTATTTTATTTTTAAAAACTACCTTTATTAAAAAAATCAAGACACTTCTATAGCAATTCCTAACCCAATTGAATCTCTTATTTAAGCTGATATTCATTAACTATCAATTAGTAAACAACTTGATATTCATGTTTACTCATCATTATAAGAAATAAAAAGATTAGGGGAAAAATATATGTACCTTAAACCATAATAGTTCTCGTTGCATTTGTAAAGCAACTCCCGAAACATCTTCGAGTCGCTTTCGCTTTGCTTGTTTCCCAACGAAATGCAACATATTGTTTTG…
NSA_000927	TTCAGTTGAATCAAGAATCTGCACTCGAATTGCACCCGAGTTCTAATTCCAAAATTGGACTTAATTAAACCAAAGATCTGAAACTGGCATGACTTA[T/C]AAAAGACTTACTCTTTCGGTGTTTTGTATGGATTTGTTCATCTTGAGACTGTTCTCTTTGAGTTGTCGTGCCAAAACTACCATTTCATCCGTTAAATCTTCTTGAAGCTTCCTGTTCGAGTCATTACAATCTTAGCAGAGTCCGC
NSA_000928	TGTGGTTAACTTATAAAGAGAGAAAAACATAAAAAAGAAATCGTAGCCAAACTTCAAAATACAATAATTTTGTGCTTAATATATAAATATATAAAGAGAAAAAACTCTGCTATTAAAAAAATACACCTTTTAGTGTTTTAAAATTAAATTAAACTGACCAATCTTCCACAAAATCAAATTTATATTCTGGCATATTTATAAGATTTCTGAGTTATAGTTTTGATAACAAGTTTTAATTCTGTAAACAAATTATGTAAACCAAATGCAACAGCTACTAAAGATAACTATATTTTGTTAAAAACCTAG[T/C]CCAATTTGAACGATGATTTCTTAATATTAAGTACATTTGTTGTTTATTAAGTACATTTCACTCGAACAATGTTTTTTTGGCAATTGAA…
NSA_000929	TACACATGTATCTGTGGGTTTTTATAATGAACTGGTGGACAATGTGTCATCATTGAATGATCTTCACCTATATACGCCGTGTATGAATATCTTGTATCTTTTGTCCGTCTTTTTTGTCTTTGTTTGTTTGCCAGGGAGGGGATATGGAGAATAGTTCTGGTGAAGAGTCTGAGTTCAGTGATTCCGAGATTGCTGATTACAAAGATAAGCCGTATCAGCAGTTACGGGACGGAACACTAAAGGTTAAGTAT[T/C]CGAATGGCATCCTTAAGTGTCCATTTTGTGCTGGGAAGAAGAAACAAAATTTCAAGTACAAAGATCTACATCAGCATGCTTCAGGAGTAAGCAAAGGTT
NSA_000930	GTTTATGAACAGGTTAGCACTTTCAAAAGACAAATAATTACGTTAACTTTGTATGTTTTTTCAATCGTCAAAATATCATAAAACCTTGTGTTGAATGTTTCTAATCTTCTTGGCTTGATGTTTCAGGTGAAATGGCTGAATAAACAGTTAAGCAAACTTTGGCCATATGTCGAAGAAGTAAGTTCTCTATGTTGAATATTCATTATAGATAAATTTTGCATTTATATTTTCTAAATTTATTGGGTTCTTAGGCTTACTG[A/G]ATTTTTGGATAAATGTTATATGTTTAGGCAGCTCGTATTATTATTAAGGATTCTGTTGAACCACTATTGGAAGATTATCGCCCAGCTGGAATTACATCATTAAAGTTTAATAAACTCTCTCTTGGGACTGTACCC…
NSA_000931	AGAGTGATGTTTCAGTGTTTGACGTAGAGCTGGATGAGGTGGCATGAGACATCACTCCATAATGCATAGTCTTATAACTAATAATAAGACAATGCTATTATAAAAATAATTTCAAAATAAGTGTTCAAATTCAAACATTAAAGTTATGTGAAATAGTGTAATTAGTTCATTAAATAAGTTTATTTTTTTTATTCAATAACATGTTTGTTTCCTCTCCTAGTATATCAATCACACACTACACTACTTATAATAAGTGTGTAAATTTCTTGTTTTTAACCAAGTTTAATTGTATATCAATAATCAA[A/C]TATACCTTGTATGTTATATTTCATAGATCCCGAGCGTAAATATTTCAATTTTAAATAAAAGTAAAGT
NSA_000932	CGCTTGAGTTTGCTGAAAGGTATGATGGGCTTAGGTGATTAAGGGAGTTAAGAATGCATTTATCTAGTAAAGGTTTTCTTCTTTGGTAACTTGGAACATTTATGACATTTTTTCTTACGTATTTGGCTTTTTGTTCATGGATCTTGAAAGCAATGGTTGGTTAAAGGATTACTTTTATCAAGGGTTGTTTGTGACTTGTTGAAGT[T/C]ATGGGTCACACTGTCATATTTATAGTTATTTTTTTTTATATATTTTAAAAAATATTTCATGAGTGGGCTACCCATGTTCTTCCATATGAGGCTTGTTAGTTGTTCATTGGTGCAGC
NSA_000933	AAACATGACCAACTATTACGTCATCTATGGTAAAAAAAAATTCACTTACGTAAATTTACAAAGACAGTATAAAATTAAATAATTTATAATTTTATATCGTTAAACACGTGTAGTACACGGGTCTAATAATCTAGTTAGTTAATACGGGCCTACGGGGATAGCTATTGATTTTTCGCCTATATATTGCAATCTCAAATCCTATTCAAGTCCTCGCCTTACAACTTAGTAACTTAGTAACCATGGCAACTTCCCAAATGCCTCTCTTCCTCCTTGTGCTACTCGCACTCGTGGCGTCAACCTCTGCAAGCCCGCCGATACACGACGTCCTCAAAGTATTTGGATTTCCACCCGGCCTTCTACCT[A/G]ACTCCGTCGAATCTTACATCCTATGCCCTCTA…
NSA_000934	CCATCGCCGATTTAATTCATTCCTCTTTTCTTACCTACCAAACAACACAATGTAATGATTTATTCGTTT[T/C]CTGCATGGTAACCAAACAAGACTATGGAATGTAATGATCTATTTAATTCCTTTGTCCATTACATTATCTCGTCCATTCCATTCTCTCATCTATTCCATTACGTCATACCAAACAAACCTTAAGTGTATTATTAGTAAATGTATGAGTTAACCGTTATA
NSA_000935	AAATGTCAAAAAGACGGTATGTTTTTTAGGCTTTTTAGCAAGAATAAATGGAAATGACTAATAAAAAATTTCACCTGCCAGCGTCCTCGGTGTTTTTCCCGGCAATTTTTCCTTTGGGGGCTGATGATAACTGTAAAAAGTAAAATATTAATCATATCAGTCAACTAACAAAACAACAGGC[A/G]GTTAAAATCAGGGAGTAAGTTGCTAGAGCTACAAACCTGTGACGCCACATCAACACCAATCTCATCTAGCACCTGCAACATACAACATGGTAAATACATAATTATTTTATAGCTAATTATCTGATTTTGATTATTCAATGTCACGTGATCACTTTCAAAATGAATATCCGAAAACGCCCATAATCATTCAGGCTAAAAAA
NSA_000936	AGAAAAAGAAAAAAAAACCCTTTTTGTCGCCATTGAGTGCTAAACATCAAATAGCGATGATCCAGCGCTACGCTACACTATTCGCTATATCGCTCGCTATCATCGCTATTAACAACTATGGATGAATTTGGTAACAAAGGTTCTTATTGTAAAAAGTGTACACAGGATTTTGATATTGACATGTCATTATGCACATTGCCTCATTAAGTAGTCGTGC[A/G]TCATGATTTAAACGATTGTATACTATAGGCATATGTTACAAATAAATTCGGGAAGTCTTGGTCAACTCTGTGAGTCAAATCGTGTGTTGTGTCTCTTGTTCAGGTGGTTGCATGATAGGAAGTAGCTATTATGTATCATTGTATTGCGCATTTGCGCCTCAATGCCTTCATCCTGAG…
NSA_000937	TATTATAGGTTTCATCAATAACCAAAAATTTAAAATAAAATGTTGGAGGTTTTACGCATTAAGAATCCACACCTTTAACCCGTATGAATCATTAACAATAGAATATAACAATCAACTTATTCGTAAGTAAGCAGGTCGAAAGTGGCGTTATTTTAGAAATTACACGAAATGATTAAACAAATGGTTCAAAAATTCAAACTAAATGACACCAACCTTTTTGTTGATAGATACTAGGTTTTATTCTTCAAAAAGTTTCAAGAACCAAGGGATTATGATTAATGTTGTGGAGCAAAACATACCCTTGATATCATCTAAAGTGACAAAATTAGGATGTAAGAGTGCTGCAACTTGTATTTC[A/G]GCTTCCTTTGCTAGATCTACAACCGCCTTAGCTGTTA…
NSA_000938	TGAAACTGAAAATTCACGCCGCTGGCGGGAAGAAGAAAGAGAGACCGGCTTACTTGGTAGAAGAGACCGCCGGAAAACTGACAACCGTCGCGTTGACGGTGGTCGAGACACCACTGATACTAGAGTTCCACCTACCACTGAGAGGTGGCACGATGCCGGGAGCCGTAATCCTACTCATGAACCCCGTCGTGATAGTAAATGGTCGTCTAGGTGGGGCCCAGACGAAAAGGATAAGGAAGCCAGGTCCGAAAAGAAGACATATGTTGAGAAGGAAGATAATCATGGTGAAAATCAAACGCATTCAAGCACCATAAGATTAACATCCGAGCGAGATCC[T/C]GACTCCCGTGATAAATGGAGGCCAAAACACAGGATGGAGGCGAGTTCTACCGCACCGG…
NSA_000939	AGCTCTTTTGGTTATGTTTGAATCAATCTTACATATCTGGAAACGTGCGTTTTTTCAAACATACTTGCTACTTTCTAGCATTTTAAACTAGTTGCATTGTCTAATATTATCACATAATAAAAGATAATGCAATTAAGTTAAAATGCTAGAAAGTACCATGTACGTTTGGAAAGACTCGCATTACCAGACTTTAGCAAGCAGCCAAGCACAAAGACACCAAGTATGTATGATTGATTTAAACATAACCAAAACAGCTATGCGCTGATTACATCATTTAAGAAGCTATGACGTGTCATTTTGCCATATCATATGTATCCATATTGTGCAACAT[T/C]ATTGATTAATGCCTAAGAGGTTCACCACCTAACCAAACTTATTATGTTTCATCGTTTCACTTC…
NSA_000940	GTATGTCAATGAAACTTGGTCAGGATGATTGTATCTTGAATGTGTATGTGTATGTGTGTGTGTATATATATATATATTTGTATGTATGCACATTAAAATGGTGTTACTACTAAAGAAGGATATTTGAGCTTGAATACCCAATTATTCTCCATGAAAAAACCTTAAATTTTTTTGTTGACTTAATCTTTGACAACCAGCTGATTCATGAAGCACAATTAAGCGGAGCAGAACTTTTAGAGATGGTGTTTTCACTGTGCAC[A/G]GATATTCACAAGTATTCCGGTGGTGAAGAGTGCATATTTGATATGTCAAGGCGTTTAATAGTTGTTCAGGCAGAACTTGATTTGAAATGTATACCCGAAGCGTCATCCGTGATGCTGTCACTATTTGTTAGCCTC…
NSA_000941	ACTATTTCACCGTTCTTATCCCCAAACTTAATCAATAATAAACCCCCTATTGATTTCAATTCAATACCCTTATACCCAACCAAATTAAAAATAAAATAAAAAACAGTATCCTTTGAATCTATCTGCACATATCCTTTATACCCATAAACATTCAAATCAGAATCCAAAACAAAAGCATCTATCTTTACACCTCAAGAATCTTTATATCATCAAAGCACCAACCAAAAC[T/C]CCTTTACATATCACAGATAATTTATGTGAAAAACAGAACTTACGGATTGAGAAAATCGGAAACAACAACGAGAGAATTCCACCCACAAGACGAATAAAGATTAACATAATCCTTCAATTGAACGGAAC
NSA_000942	AAACGAAAATTTTGGATGAACCCAAGCACGATCCAAACCCGAAAATTGTGTCATACATATGAACCCGAATATTTGTGGGTTGACCCGAACACAACC[T/C]GTTCAACCCGTATTTTTTCAATATATTAATTTTTCCAGCAAATTAACATATTAAAATTAAAATTTATACATTGAAATTATAAAATCTTATGTCAATTTCTCATTTTAAGTTATAATTATGGCGTAAGATAAACTGTCAATTTAATTTATGACAAAAAAACATATTGTAAAAAAATATAATATAATACAAATGGGTTAAACGGGTCAACCCACCAACCCGATCGGCATTTAAAAAGTTAGCAACAT
NSA_000943	ACATCTAGTAGTTATAGATGGAACCCACACAATAAAATTATGTACTAACATAATTGTTAATGTTTAGGGTGCTGTGAAGGGTATCAATGTTGCAAACAATACATGTCGGGCCGTGTGGACCGAATACCATGACATGGGATTTGGTGGAATCAAGGCTGTTGCGGAGTACAAGGTATATACAGCTGGCGAAATCGTGGAACT[A/G]CTGGAGTTTGTTGCTCCAAAAATGATGGAACGCGGTAGTGCTCATTTTTCGTATGGTATTGCTGACAATTTGGA
NSA_000944	ACCAGCTGCATCCACTTTCTCCGCTTCTACAACATGAGTTTGATGATCGGAATTGATATTTGGAACGTTTTGAGTATGAGATCTCGCACTCTCTTGTGCTAACGCATCACAAAACGCTCTATGCGTGATGAAGCTGTCTCTCCTACATTATGATCCATAACACA[A/G]TTATTATGTTACATCACAAACTTATGCATCAATTTCACAAAACAGTTTGATGAAGAAATAAACCTTGAGAATAAGGTGCCGCAATCGCATCTATACTCTTTGGTTCCACATGTTTTCATATGCGCTTTCCAATCCGATTGAACAGCGTATTTCTTCGAGCAGCGTTCACACTTCCACTTCTTCTCGCCGTGCTTCCTGGAAAAGTGTTTTTTGATTCCGGTGAGATCACC…
NSA_000945	AAGCTGTAAAGAATATACATACCGTCTCGATTTTCAGCTCAATGTAACTATGTAATACAAAACTAAAATCTGAAAATTGACTTTTTATTCAAACCTCAAGGCCGATATTGAAAAGCAGGAAAAC[A/G]ACTCCAAATTCGGCTATTGCTTTTGTTGCATGAACGTTACGTATAATTGAGAGACCATAAGGTCCAATCAGGATGCCAGCAGTCAAATACCCAAGAACAGGACTTCCTGATAACGATGACCCTGATTAGTGATCAGACAAAATAATTTAATATTTAATATTATTAAAT
NSA_000946	AAACTGGCCAAACCTCAGGGACGAAAATGACATGTTACTCGAAATCTAATATTTATATTCTTTTTCAGAGAAACAAAGCTCCCAACGAACAAGGTATTCCGCTACTTATGCCTCAACAACACATGGTTATCCCACATTACATGGGCAACAATATAGTAGAGGATGAAAATTCAACAGTTATGGACGACGCTCATAAAGTAATCAACAGAAGAAATTCTTCTTCCTCTGCATCTTCTGAAGACATCCCATTGCTAATCCCGCAAGAAGCTGATGGAGTGGATGCTTCTAATGGACAATTGAATAC[T/C]AACGGGTCAAACGATTATCATGGTCAACCAAGTAGGACTTCTAGAACTTCTTTTTCTTTCAGGAAATCCAAAGTTGAACCTTTGGTTCCA…
NSA_000947	GTATATAGCGGTACGTGTTAAACTCTCTAACTATTATTATTTGTGTCAAGTATCATGTAAAAGTGCATTATGTGTTTTTTTCATTTAAACTTTGGTTGTATAATGGTTAATCAACATGTTTAACAAAAACATATCTTTTAATTAGTTATTAACAGTTAGTTTGTTAAC[A/G]GATTGAAAAACATAGCTTTTAAGGTATGTTAAGACGTTAATCCAGGTTTTCTAATCTAATTCGGGAGGTGGCAAATAGGAGCCGAAGTACTTACTAATTGGATAAAATTTATGAAGGGTGGGAGAGC
NSA_000948	GTTTGATTTTGTGCTTTGGAAGCTGTAGATATTGTGAACTAATCCAGGAATTATAATCATTTATGCATTAAAGGATAATGCCAAGAAAAGCTGTCTGTTCATCCTTGAAAAGTTGGAAAACTTCAACATAAAGTTAGACACTTAATGATCATGGTGATGATGATGTTGATTTTAACATCTATGAGTTTATAGTTTTGAACACCATAAACGGCGAAACAATCTGTCAAAACTTGTCTAAAACATACACAAAAATGTCCTTTACGCACTTAAGATCCTTCCTTCG[T/C]GTTTAGATTTGTGTATGGAGACTAGCATCTTGATGGGATTTGTATGCCTGTTTTAGAATTTATTTTGCAGCCTTAACAACCAACAATTTATATTAAAACCTATCATAAGTC…
NSA_000949	TTCATTTTAATTATGATTACAGGTGCTGGAATTTCTTCCGGAGTTCTTTGATACATTAAGAAACGAGAACTACACTCTGAATGAATCTGAAGCTTACATCTTTTTTCCTTGCTTGGTGGAAAAGGTTTACTCAACCCTAGACTTTATAGAATATACATGACAGAGTTTGAATGCCTACTTACGATTAATCTATTTATTTGTGCAGACTGGTCACAACATCGAGAAACTAAGAGAGAAAATTCGGGA[A/G]CTAATGAAGCAGCTCATACATAGCTATTCTGCTGCAAAAACTTTCCCTTTCATTTTGGAAGGTCTGCGTTCGAGAAATAACAGGACAAGAATCGAGTGTGCTGATCTTGTTGGATATTTGCTGGACAATAATGGCTCCGAGGTACATG…
NSA_000950	TTTTGTTTGAAACAAGCAAATGATTATTAGAATTCTATCAGAATACCAAAGGATATTAATATTGTAATTTTTTGTATCGCTTGAGAAGCGTTGGGCTTACCAAAAACACATTTTGTCTAAAATATGTAACTTTTCAATTATATCAGATTATAGTGTATGGTACAAGAACATTGGACGATCAAGCCGAAATCAAACTGAAAATTGGAAATAAGATGGAACCATGAATAATAAGATTACTTATAAGTGTCCATCTTGTTGTTACACGCATAAATTACAAGCCAGATCCCGTTCCAAACTACTTTACAATAATCAGAACAACGTGATTGCA[T/C]GAATCACAATGAATATATGTAACCACAATAAATACAAAGATACAAAGATAATCAAACGCGTCTGTA…
NSA_000951	TTATATACCTAGGGGCCTAAAATTTTTAAAAATGTTCCGCACCCCCATGGAAAAATTCCTGGGTCC[A/G]CCACTGCTCCAGTGAAAATTTTCAAGCTTCCCCACTGATTAAATAAATACAAATTTATAAATATATTAAATACAAAAAATAAAAATAATATGCTTATTTAGGCTCGTGGGATAATGAAGCACATGCTCGTTGAAACATGCTTATTTTTAGACTCGAGATCAAACTCATTAAGCTAAGCTCAATTCGATCTTTTACCAAACGAATCTCGAGTAACTCATGAGGTAGAGCTAAGCTAGTTCTTGTATATACCCATAATAATTAGTTTCCATGGTTACAATTTATAATAACGATGTTCATCATTCATTTAATATTGCAAGAAATATTGTTC…
NSA_000952	ATATGAACTTATGTTATAAGATGTTTCATAGGTGGAGAGTCTACTACTGTACTTGTCGGTACATTACAAAG[T/C]ACTAATGCTATAAAGTATAAACCAGAAACCAAATGCATGATAGCCTGCTTCATGTTTCATCTATATATTACAAGGAAACCACGTTACAAATAAATGTGTAGGTATAAAATGACACTATAACGAACCGTCTATGCAACTATTTACACACATTGTAAAGGCAAAAACTAACTTCTCATCAATTCAAGAATGGATAAAACTATCATCGGCCTTGAACCAGGCCACTAAACACTTGGCTGTTTCCTGCTAGCGTAGCTTCCCACTCAACAGATGATAAAAGAATATGAGAAA
NSA_000953	ATTCGTACACAAGGAAATAGCCAAATAGGTCGAAATTGGTGACCTTGTTCCACTATTTAGCAAACTTCATTTTCCAAGATGAGGAATATGCGGGTCATACTTGGACTCTAGTGCTGGCCTTCTGGGTCTTCTTGCCATTCACCATTTCATGTCCTAGAATTGGAGGTCAATTATATTAAA[T/G]ATTCCTAGTTATGCTTATAATATAGGCAGCACTTATTTCTGCCTAATATATGAGTTAACTAATAGAGGATCGAAATTATTAGTATATGATTAAGTAGTAACTGTATAAAATGTAAAAATATTTCGT
NSA_000954	TTCTAAGAAACCATATGATGCTTTATGGAAACCGGACTCATAACCGAAGGGCATAAAATGCAATTCCCCAAACAAAAATGACTAATGCATATCTCTCTTTCTATACGTGGATTAATCGTTGTCCAGATTAGCCATATGATCAGCAGACGACCGAGGAAATGGAAAGAGGGTAAGCGAAGGTATTGGCATACTGAAAAGATATCGTATGACCATTAATCAACGGCTTGCCATCGTTAACAAG[A/G]CAGTCATTATAACGAAGACGTTTAAAAAGGCGCGGGTTGATGAGGCGAGCAGAGCTGAACCATCCACAAGACACGTGGATACCGGATATGTCACCGCCAGTTGCGCAAACGTTCATGATCTCCACCGTGTAAGTAGGGATGCCATTCGGCAGA…
NSA_000955	ATTCGGTCGGGATACTCGTATCCTATAAAACTCTAATTTCCCCTAGTCATTTCAACTTCCAAATTCTTTTGGTCTTCCTTTTCACATCTTCTCTCTCATACTTCTTTAACTACAAAATCTACTCATACAACTTCTTAAACCCTTCCTTATCATAAAACAACTCTTTTCGTATCACTTTCACTTTGTGCTAAGAGTTTTGATTCCACCTTTCAGTCATTTCTTTTGTGAAACATCTCTATTGGATGCTATAATATTGTGGTTAGTTTGTAACTAAAATGGATAGTTACGACATGCTACGTCC[A/G]ATCAAATACACCCAGCACAAAAACGTTACAACAATGGTGGCTGTTAGTTCATTAACGGCGCCCAAGTCTAAGAACCATCGGCAACCCTCATCC…
NSA_000956	TTCTTCACACGGATCGTGATCTGACGGATGATTATGTTATCACACGGATCCACCTTTCCCCTTCCTTCTCTCTCATCTCTCTCACAACTCACATCTCATCAGATGTTTTCATCAACCTTCTCTCTCTGGCGACTCAAGGACATGCCAACGATTAGGGTTTTGATCTCAAATTCAGATTCACAATCTCCAACAAAAATCAAATCCAACAGAAAT[T/C]GATCTCAAATTCAGATTCCCGCTCATCCGCCTACACCCTTTACTGGAGTGGCCTTACCTTTTCATTTCATTTGAAGAGAGATACGAAAAAAGAGAGAGTTCAAGAGAATTGAAGCGAGAG
NSA_000957	ATACCTCCATGAGATGATTGCTGTTCATCCTGTGCGGAATTGTTAGCTGTCTCGTTTTGTATTTGACTTACGATTTCTTGTTTTTTCTCTAGAAATTCTGAGAAAATATTAGAATCTGAATCTTGCCAAACACTAGGGTTTGGTGTACCGGTGGTTTTAATTCCGTCTATCGTGTTTGATGCATTGATTATTTCCGATTTCCCGCTACTGAGATTTGTTATGGTTAATTCTTCAACTGAAACCTTAGGATTATCGGTACAACGAGGGCTGGTACATGCACGGCTTGATGTATCAACCCGATCATTGTTTTTGTTATCGGAAACATTTGTGT[A/G]TTGGCCGGATTTCGTATCTTGAATATTAATATTGTTTATGGCATTCACTTCACTAT
NSA_000958	ATAAAATGCAAAACCATAACCGACCCGTAAATTTCGGTTTGATTTTCAGTTCGGTTAAAGAGGTTTTTTCCGTTCGGTTTTCTGCTCACCCCTTTACAATTTAATTTCTAGTCAATTATACTTCTAGTCTTCAACTAATCAAAACCCCTTTTGTGGTTTCAAAAATCGGGTTGCAATTCAGGATTATCTAATTCTTTACTATCGCGAACTACATCATGCAT[A/G]ATACCGTGATCAATGTGTTGAAGTGCTCAAACACATTTTTTTAAGACATACACAAAAACATGTTTGAAAACACAGAG
NSA_000959	CGATTTCATAACTCCTCTGTTCCATTTGCTCCCGAGCCTCATTCCTACCCTTGGTTACTAACTCAATCTGTCGAACAAGCTCCTCGACAATCTCGTTAGTCCGTTTAATCACTCCGTAAGCCACAGCAGGCAATCCGGTATACTTCTGAGACCTAGGCAA[T/C]CCACCAGCAGTAAAATTCTTAAACCGATTAACCTTACCGGATATTTTATCAATTCCGGTCACTAACATCTGCGCAGCGGTCCCGATCTCCGATTTAACACCTTCCTTAGCCTTAACAGATTCCTCCAACTCCTTAACAACCTCCTCTTTCTGTTTCATCAACTCCTCCTTCTCCTTCACAGTTTCCG
NSA_000960	AAGTCGCAAAACTGGCCAAACCTCAAGGACGAAATGGCATTTTACTCTTTACATAAAATATTCAATTAGTTTTCTTTCTTTTCTTCATTTGGAAAAATAACTAACCTGGTGATAGAGTGAACTAACTAGCGTAGCACCACCTTCAACATAATCCTTCACCGGGATACCAAACTTCCATTGAGGATTCAACCTTCTAACAACATTCCCGACTCTCTCAAACACGTGACCAATGAACTTCAGACATCTGGAATCAAGCAAAGACACAAGTTTCTCCACATGTACACTAAGACCCTCTCCATGAACCGCCATATAGCTCACAATATTTATAAGGTCAAGATTCGGCATTTGACCGTTAGACGCCTCAGCATAAATGTTTA[T/G]TGCATCTTTCTCGCCTT…
NSA_000961	GGAATCAATGTATTAATAGATTTAATTGGATACTATATGGACTTGAATACATCTGGGTGTAATATGTAGGTGTAATGCAT[T/C]GATATAAACGCCATCTCAAATACATCGAATTGGAGTTTTTGGTTCAGGCAAGGTTCTGAGGTGGTTGAACAATTTCGATATAATACATCTCGAATCCATTTGATGTAATACATAAATTGGATTTAAATTCCTAGTTGATAAGTGATACTGCCTGGTTGTAGATTATGGATTTAAATTACAGGGTATTCTAGTGTTCGATCATGCTAATTGATTGAAGTTGTTGA
NSA_000962	AAGGATCAATGGATGGTCAAGTTTCAACACATTTGTATAATTTCGGATTTGTATGGCATCAATACCGGCATTGGACCCCACATATAAGGTGGAGGTGCATGACCAGATGCAACAGGTGAACTGAAGTATGGTGGCACAGCCATTCTCGGGCC[A/G]TAATAAGCCTGCAAAATCAATGTTAGCTGTTTAATCTGGTTCAAGACCTTAATTTACAATCGTTAACGTAAGTGGTGGTTAAAATCATCAGACCTGCATGGACGCCCAATCAGTATATACATGACAGGTCTGTTGCTGTTACATATATTCACATTCATGTAATTTATTTTATAAAAAAAATGAAAAGGAGAAAGAAAATAAGTGTTTGGATTATACCGCAGGTGGTGAAGATGTTTCTTCGG…
NSA_000963	CAAAAAAAAAAAAAAAAAAAACTAATTTAGGAATTCATATTTTGTTCTGTACAATAAACCCCTTGGATCCCGACCTATGAATCTTAAAAGCATCTAATCGAAATCAAATAGAAGAAGACGAATGACCGTCTGATTAGTTATTTTGAACATAACCAGATTAAACCCATCCTTGACAGGCGTTTCTTTCAACGGCTGTCCCTGAATGCACCCCCTGTCTTCTTCTGTAGGGAACGACGTCGTCCTCCTTCCCTAT[A/G]CATGCTTCTCCATCGTCTCCGTATCTTCATTTTATTATTTCTACACCATCTTATGACGTCTGTAAGTTAATAATCTTTTAATTATTAATCCATGTCTCATCCAAATGATATATATTATGCTTTTGTCAGAAATTTGAAT
NSA_000964	GATTCCTATATAGGCAACGAGGGATTATGCGGATTTCCTTTGAACAAAGCTTGCCCTAGATCAATTGCACCCGTACCAATATAATGAACTATGCACTGAGTTCCCAAGAATCTGGTAATGAAAATGACTAGCAAACTTGTCAAATAAAGCAGTCTACATTCTCCAAACTGTGTGTTTTGTTATCTGAAATTT[A/G]TCTACTGTTATTTCTCATATATTTCAATATGTATGTAGAGTGAGAATGTGAAGTCTTGAAGTAAAAGAAAGTGAAAAATATATTAATGTTTCTATAAGTTTACAATTACAATTACATTTATCATATTTCAAATCTGATAATTTCTATAATCATATACACACATAATTAATAAATAATTAAAATTCAACAAAAATGCAAATGG…
NSA_000965	CTCTGTTTCTACCCCATTCTTGTATTTTGCTTATTTCAGTTGTAATAGTAATAGTA[T/G]TTCAGCTTTCTTATTTCTTTGTATTGTAATCAATTAAATAAAATTTGTTTTTATTTTATTTATTTATGCGAACGGTTCCTACAAAGTATACCTTACTCTGCTCACAAACAACCGGATCTGAAAACCAAGTTTCATCCACTACACCACCAGATTCTGGAAGCTTGACACCAT
NSA_000966	GATAGATTTGATACATTTGTGGATATAAAGTCTCTTTAGCTGTTCATCGTCTGAGAAGATTTACTCAAGTGGCAACAGTTACTGGTCAATTAGGGTTTTCGAATCGTGTTTCTTTGATTTACGATGCCATGTTAATAACATATATGTTTGAAGGAAATTTAGGGATTAATTTTGTTATGTATGTGTTTGATATTT[T/G]GCAGACTCTGAATTCAAGTATCTTGGGTTTTGAAAGCTTTTGTATGCTAAATTTCATCTTTAAAGACAACACAATGAGGGGCCACATCTAATGGTGGGAGTTGAAATCACTGAAAAGTATTATGTTGTGACATTGTCG
NSA_000967	ATAGGCGGTGGTCCAAATCCATTTCCGCCGTTCATCATACCACGCCCACCTCTACC[A/G]GGCCCGCGACCCGCCATACCTTGTGCGTTACCTCTACCCCAATTCCCTCTTCCGTACCCTCTGTTGTTGTCACTGCCACCTTGAAAGTTACCGCCAGCTGGCATATTGTTTCCGCCCGTTTTACCCGGAACATCTCCGGGTCCTCTCTTCCCTTGAGCCGCATT
NSA_000968	GAGTAGGGCGGCTGAGTTACATCATCATAATCACACCACCACCTCAAAAAGAGATGGAGAGATAGATCCCACAACGCATACGCCAAGGTTACCCAACATATCGTCTTCA[T/C]TTTTTTTGTTGATAATTATAATGCATTTTATTGGTGTTTCAGTGCCTGAACACTGAGAGTAATGGCCACGAGTAGGAGAAGTGGAGCACCTGCAATCGGCATTGACCTGGGAACCACGTATTCATGTGTTGCAGTTTGGAGAGATGACCGAGTAGAGATCATAACCAACGAGTACGGAAACCGAACAACTCCATCTTGTGTTGCTTTCACT
NSA_000969	ACATAGAACAAGAATGCATGATAATAAAAGCACATGTAGTTCATATTTTGGCTTTCTTAGATACACATCTCATCTTGATAATGTGCAGGTGGCTCCTTATGAAAGACCTGCACTCAGCAAAGGCTTTCTACTCCCAGAAGGTACCTATTGTATATCAAAAATTAAATAGTGTCAAAGTGGTCTTGATTCCTTATAAAGTTTAATATCCAATCACAAGTTGCCTTATTAGCGTCATCAATGTCTTCTTTTTGACTCTGTATTTTGTAATTGTTCCACACAGCTCCTGCACGTCTACCTGCATTTCACACGTGTGTAGGC[A/G]TCAATGAAGAGAGGTTAACACCTAAGTGGTACAAGGAACATGGTAAATGTTGTTCATAAACCGATGATGATAAGTG…
NSA_000970	TTGCCAAGGGGGCGTTGCCCACTTGGAACCCCCATTCAAGGCCATCCCGAATGCTTGAAATTATAACAACTCGAACAAGCGTGCACTCCCGCACTTCATAACTTGTTCGATGTATATCATATAATTCCTTTTGGTCACCAACTTAAT[T/C]CCAATTACACTAAAATATCTAACAGAACCTGGCCTGAGCTCGGAGATAAGGATCAGAAGGCAGCAATGACGGAGACTTGTCGTGCCACACCTCATCGA
NSA_000971	GTAAAAAAATTCAAGCTTCGCCACTGCTTGCGCTAAACATTCAAACTAGCCACATACATGCATTCCTAAAGGATTCTGCTTGTTAATCTCATCACTATAGTCCTGCAAAAAGTAGTCCACAAAAGGCGGCGTATGAACCAGACATTGAAGTGCGCTATTCATGAAACAAGTGTTCCCGAGATTCTGCAATCCCGCTAAACCTCTATCTCGTTGGGGAGCACTTCTCACGGAATCACGTGCATCTTCCATATCCGTGGAAACCGAGCCGAAAGTAGATCCCTG[A/G]TACAAGCTAGAACCGTAATCCGGTCCATAACCGTTTGACAAACTCGGACCACCGGCTATT
NSA_000972	AAACACAGAGAGTGTTAAAACGTGTGAGGATGTATCATATATCATATATGTATGTGTATATTAATGTGCACACACATATGCTCCGACACTGTCATAAACACAGACACAGAAACAAACACACACACACACACGGAGAGGGAGACAGATACACAGAGACGGAGGA[A/G]CGCATGCACACGCACACATCCACATGTGTTGTATATACATGCATTCATATATGTATACATATACATATGCATATATGATAGTGTGTGTGTTTACTTATTAAGGAATATAGTAGTCTAGTCATGCAGCAGTCCATATTAATTGGCAAAGAAGTTTTTATACGTAGATTATAAAACTAGTGCAGCAGTCAAGGTTTAGAAGTCACAGGTCGAATATAAAAAACACCCCA
NSA_000973	ATTAAAGCTGCATTGCTTATGGTTCTTTGGTTTCTAATAAATACTTTTTTTTTAAATATATTTAGTTAAAACTTACAAAGATAAAAGGTAAGTAAATTGTACTGTAAAATATAAATTATTTAGATATTTATAGATATAAAAAGCATG[A/G]TTTATGATCTAGCAAAGAAAACAATTGCAAACAGGTCTCACCAGAATATTGTTTGAAGGGATAGATGCAAGCTTTTGCAAAGCTATCTTCACAAGTTCCCTCGTTTTGATCGGTGGCAGTTCATGTGCGCCGCTAGCAGCCACAATGATCGTAACCTTTTAACCAGAAAACATATTTTTAGTCTAGGAATGTTTGAAAGAGTTGTGTTTGGAGAAAGATTATGTTAATTCTGAGTATTCAGAATCAG…
NSA_000974	ATATAACCGAATTTACCGACTCTAATGATTCTTACACCATGATTCAGCTTAAACAAAAGGATATTATTATTATTCAATTACGTACACATAACCACAAACATACAAACAAAACACTAACAGACACAATCTTTGAATAAATATAAAAATAAAAAATATCAAAAGAAAGAAAAAGATAGGCATTAATCACGCCATATTTTAAAAAAGATACGCGTAAATGAGTGTGGGCGGCACACACAAAACCGCCACGGGAATCTTTCTATATAAACAAAAATCACCCGCTCAAAGTATACTCATT[A/C]GCTTCACACAAGCATTTCATCAAACACTTTGCGTCCACTTAAACTTTCACTATGAATTCATACCAATCTTCATCTCCAATCAGATTCTTCCGGCACCTC…
NSA_000975	TGGTTCTTTCTCTCCGATCACAACTACCTCGAATCTTTTATTGGAATTGTGTGATTTTTCCTTTAGAAATTGTTCACAAAAGGTGTGTGCAATCATATTCACACATCTTAGATTCTAAGTAAATAATAAGTATT[T/G]AATTATTTTTTTAAAAAACACTCAAATTTAATGTTCATAACACCATAATTCAAAAGGAAGACTTCAGTCATAAACCAAGAAGATGAGAAAAACAACAATCATATCTAAAGTCAAAGTGTGCTAGAGCTGACCCCCTTGGTCAGCCCAAAGGTAATAGCCATAGCCATCCACCCTCCCA
NSA_000976	TTTTTCTCTAAAAGAAACTATTTTCATAAAAACTAGATGATAGGAAAGGGTTTATGTATTTTTCTTTTGAATACAGAAGGCATGCAGCTACAGCTACAATTTTTATAGAAACTAGATGGTAGAATAGGATTAGTAAACTTCTTTCTTTATGCAAATGCAATTTTCATAGAAACTAGATGTTTAACCGAGAGTTTAAAATATATTTGTAACCAATGCTCAGTTTAATCTCAAATCATATGAGTATTTAGAACCCAAATCGATTCATCGGCAACATCAACGACTAATTCGACTATGATATTATGAAACCACAACACTTAAGATTGTTATGCAGAACTTAAAACAATTGCACAAGAATTACC[A/G]ACTAGTTGAAACGAATGAACGACGATGAGGCGTTG…
NSA_000977	TTTATTTAACCCGTGTAATTAGTATAATAATATTCATAACATAAATATAAAGGGTAGAATTGTAATTTGCGGCTAAGCACCGCCCTTGGCAATAACAAATAAGTTAACCACCCCCGTTTCGCACTCCCATTTGGTAAACCCTCACTTCACAAAATTAGGGTTTTACATTACAATCCACCCTCTTCGTCCACAAACACGATCTGCAATCACTTTTCAGAAATATGAACACTCT[T/C]CTCTTCTTGAGAGCTTCTTCAAGAAGACTCACCAATCTCGCTTCCATCACCACCTGCAACTCACTCAACCACCTTCTCGTTCCATCATCTACACCTCCACCACCTGCAATTCACC
NSA_000978	AGAAATGTCAGAAGTCATCTTGAGAGGTATTTTCTTCTTTCTGTACGGTTCGAGTAGCTGATAATCACGATCGGGTAGATGTAGCCAGTAAAAATTCCTTGATATTA[T/C]ACGAAAATCTGACGGGTTATAAAGTTTGAGAAGAAGAAAATAGACGGGTTTAGGATTTGTGGACTTGGGGTATTTCATCTCGAACATTGGTACTGTTTTCTTTGATGGCACCGAGAGATTTTCAGTAACTTTATAATAAGGACATGCTCCTTCAAGATCCCATACCGACACCTCAATTGCCATGTCAGCAAGGTCACTTGACGTGGTGTTAACC
NSA_000979	CTGCCCGTGGCCATGCATGGCCATCATATCTGCACTTTGGGTCCAAAAAGCCAAACGTTGGACCGATTATCTCATTTTCTCCGCCTCACGAACTGTCTTCCACCACAACAGTAACGCGGTGGTCCAGCTTCTTAAGATGTGTTTCAAATCAGCAATCGCCCAACCACCTGTCTTTTCCAGCGGTTGTGTTGGTGGTCTTCTTGGTCACGGGTTCGGCTCCCACAGTTCAGGCGGGAT[T/C]TATCCTGTGGCCCCTGGTATTCTCTACTTACGGGTTCACCGTAGTGTTGGAGATGTCATGTTCATGACTGAAGAAATTGTGTCATTGTTAATGCATACGGTCAAAGATATTGTGTCTACTGATGTACC
NSA_000980	GATGTTTCATTGGAATGTTTGATTTTAGGGCAGGGGATATGAAGTTGTTGCTTGTGAAAGTGTTATTTTGTTTTTTTAGGCATGGGGAATGTAGTTGTTAATTTGTAATGATCAATGTTTTTGGGTTAAAGAGGCGTAATTGAAACTTTACATGTTAGTAATTAGGGTTATGGTTATCATTCATATAACATACGGACTTTGCGAT[T/G]TACGTATATATTGCAATTTTACGTAATACGGTTGTTTATATAGTAGCATTTTGAAGAATATACGAGCGTTGGTGTGAAATAGTGGCTTCGAGTTCGATGTTTCACTTAGAGATGCAAGTTGTTAGGTTCATGAATAACTGTGATTGTTTTACAACTGTGATTGTTTTACGTTTGTAGTGTTTGGTGGTT…
NSA_000981	ATCAATCCGAAACTTTAGATTTGACGGGCTTAGCGGCGACTTCAACATATGTCACGGGCAATTACAATCGTCGGCTTATGAAATAGTGAACATAAT[T/C]GGTACTGGGGAGAAAACAATCGGGTTTTGGAGTCCTAAAAATGGTATCTTAAAGATGTTGGACAATGAAACAAAGGGTATTAAGCCAGTTATGTGGCCAGGTGACAGTCATGTTATCCCTAAAGGCTGGGAGATCCCGGTCAGCAACAAGAACATGTTAAGAGTTGGGGTTCGAATCGGGGGTTTTGATCAGTTTATCGATGCAGACATCGA
NSA_000982	CAGATATGAGATAACCACACCAGAAAAGATCCAAATACTCCAACAATTCAAATTATCAAACCAACTACAAGATCTTACTCTTTCCA[T/C]CCAATATTACTCGTATGATCAATAAAATTAAGATCCCTCGGTAGCGAAGCGAATGTATGAAGCAGATCTGCAACAATTAAACATATAAACACAACAAATGTACCAGATCAACACAACAAAATAACAGACTGGAGACAATTTACAGAAGTTAACATAACAATAACAAACTATACCGTCTTGAGTAACAAGAGGATAATCCGAGGCACTAAGATTAATAAACCAGTCCCAATCTCCACCTTCTTTTAACAAAATAGCAGCGGCATGAAGCGTATTCGCCACCATAG
NSA_000983	GTAGATATTGCGGGATTCGTATCGATCTTTACACGTGCCTACTATTCATTGGCTTCAACCCAACGGCTAACGGCCCTTTTGTGAATTTATTTATCGGAGCGTTCACATATATATGGATGGAGGATTTTTTATATATAGATAATTAGTTTAATCTTTGTCCCATTCTACGTATGACCAGTTTGGCAGCTCCTAACACAAGTTGAATATGGAACAACACTTTATAAAACTACTTTATTATTTGTT[A/C]CATGAATATTCACATTTGAATAAAATAAAATATTTATTTGTACAATTCTCGGAATTTAACTACTAGAGAAATAAGATACAAAAACACATCATACTTTTATAAGCGGTCTAAAGGTACATAAAGA
NSA_000984	TTTTATCCAGAGTCCTTATGACCCGTTTGAGATAAGACAACGTAAATGGGTCGAAATGGCCACCTGCAAGAGAAGAAGCACAAAGTCATTCAAACTAACCTGTCTCGAAACATCCCATAGGTGCAAACTCACTGCAACATGCTTGTCATTACTGAATATGAG[T/C]AAATCACTCCCCAAAAACATGCGTAAATTATTAAACTTCCAAAACAAAACCCTTAAGAATCCATCTCGGTTCATTCTTCTATACATATCTGACTCTTGCATGGAGGGTCTAGGAGTTTCTTTCACTTTTGAGACCTTCTTAACAGCATCACAGTCTTTGTTTCTTTGGTTATTCTTCACTCCTAAAAAGATACTATCATGTTTTGCTTTTGGTTGTGGGTATTTAAATTCTT…
NSA_000985	TAATCACTTATTTTCACTATTTCAGTTACAAGGGGCTATGACGGTTAATGGTTCTTACATAGCTATGTTGTCTTTATCCTTTTGATCTTACCAATTTGAGCCTCATCATATGACTTATTGTTTTCACCATTATCATTTTCCTTTTCATGACT[T/G]AGAAAATTCTATTGACTCATGTTTCCTTTTCTTTCTATATCCGTTTTTTATTCAAATTGGTCGACAAGATTTATACACCTAATTGTTGCTTGCTTGATTTACATAACTGTTTTAATTATTTTCCCCTATTGTCAGGTAGTAGTATTGCAATGCTTGCTGGTAGTAGGAAAGTGTGCTCATAAGGTACTCTATTCAGTGTTACTTGCATTAGAACTACTTTCATAATAATA
NSA_000986	TAGATGGTATTTAGGAGTAAAAAAATTGTTAAGTTAAAAAAAAAATATAGGTCTACTCTAATTTCCGTCACCGCCTTATCGGGTTATTTCTATTTTTTTATACTACCAATATTTATGTCTGTTAAAATTGTTTTTTGGAAACAAAAGAAACAGA[T/C]ATATTAGTTAACAACCCTACAACAGCATTCATTGAGCAGCAAAAGACAGACCTGAATTCCAATTGCCGGAACAGAAGGAGATTGGAATTTCCAATGGAAGACAGACAGGGTTCTATTCAAAATTTCCAAAACTGCAAAATGTCGTCTATACCATTTATGAAGAGAAGTAAATAATACCAAGTAATATTAATAACAATACAATAATAGTTTT
NSA_000987	CACACGAACCCATCGAGTTTTGAAATTTTGATAGAAACATATATAACAAATTTGGAGTGAACCCATAAACAAAAATGGAGAACAACTGCAGTGGAAAAGGCTTTCGTTTCTACACAAGAGGGCACGAGTTCAACTCTTGTTTGTAGTACTTTCTGTACACTTTTCTTTATTTTGAATAGAAAAATTAACCTAGGGTTCCACTTAAAGTTTTAATAGTTTCTTTTTATGGTTCACGGTTGTA[T/C]TCGTTTCTTTTTATCCTAGACGGTAGGCTATTGGACTATAGTGAGTTATTCAAACTGCATCAATTATTCAAGCTTTCTGTGTGTCTTTGATTTAATTTTGTGTGTGACTTTGGATAAATTGTTTACTAGTTTTGTGTGTGTTTGTTTTACAAT…
NSA_000988	AGATTTAATTTGATTGATGTTGAAGAAGCTTTGAGACAATCTAAGGTATTATTCCCTCCAGTTTCTTTCTGCCTTGATATGCAATTATTTTTCTGTCTTCCTTTGTTTTCCGTCTATTTACAGATGCTGTTTTATTATGGCAGATGATTAAAATATCTTTTCCATTGATTGTT[A/G]ACCGATTACTGGATGCTATCAAGAGACACAAGTGAGTTTCATCCATATGTGCCATCCGATTTTCCCTTTATTGATTGTCTGGATCTTAATCTGATTTTCTGTCTATTGATTGTGTGGTATATCTTAACTGAATTCCTGTTTCATGCTTAAGTGCTCCTACAAGATAGTCATATTAAATGATATCA
NSA_000989	GACGGCGTTGTGAGGGTGTTCCATACAGATACAACATCTGGTTTCTTCCCATTCGTTCTCATTCCCGATCGGTAGAGATGGAGATTT[T/G]GGTGTCCTTTTGTTAGAATTCTTGTTGTAACGGGTATATGGAGACGCCCTATACCTATGCGACGAAGATCTTCTATCGTTGGGCATCTTTATGGCTTTCAAGTGTCTGCTTATCAACAATATATATTAATATTGAGATTAAACATAAGTGCTCAGAAATTCATAAAGAGCTATAAATCATAATCACAAATAGTTCTTACCACATCATTGCCTTATTATATGAAATCATAGAAATAATTGCATTAAATTCCAATTCTTAAAAAAAAAAACAAAGAACTATCACAAAAA
NSA_000990	TCTAAGAATATTAAGTTACTAATTAAGGATAAATGAAATCAAAAAAATGCTAGCCTATTTTGACAATTTAAGAAAGTAACAAAACCATGCATACACA[T/C]AGATATATGGCTATGTAATCCCGTTCTTTCTTTACATGAACACTTCTAACTGACTTGGACTAGGTTTATTCATTATCTTGCTAATAGTTTGAACCTTTTATATGTCCAAGTAGTTGCTTGATATTGTGGGTTTTACCAACATGTTTGCACTCCTAATTTCAAATATAGTAACCTACATTTAATATCCTTATAAAAGTCCGAAAAGGATTTTCAGATAATGCATAATGATCCAACACAACCAAGTTCTAAAGATATACTGAAAATGAAAAACATAAACATGATAGGATGGTCATGTG
NSA_000991	TGATAGCCTTCATAGCAGCCATATGTATTTCTGGGCATGTGACATGAGAAATCCCGGTGGTAGCTCATTTGTGGAGGTAATCTAAGTTCTAATTCGCTTTCTTGTTTTCTTGACAGCTGCACACAAACAGAACATTTCACTATTTTAGATCTGATCACAGTTTTTCTATTTGTCAATCTTCAGTTGGTTTTCAGTTCGTTCAGTGCCGACGATGAGGACTACGCCGGGTTTGATTATAGCCTTATTGGACAGCTTTCTGAAGTACGGTTGGTGTA[T/C]TTGAATCGATTTATTCAGGAGGTAAGACATAAGTCTTCTCTTCTTTTTACGTCTGCTCTCCTTTTGCCATTTCTTAGCTTAGTGTTGTGATGCTTTTAGATTATAAGTTACTTCATGGG…
NSA_000992	TATCAAGAATTATAACTTGATAGTTTGTTTCCTTAACGGTAGTTTCTAATTATAATTTATATAGTCATAGTTTACGATATTATGATTTATATTCTTTTATTGGTATCATCTTTTGTAACCGCATGTTATTAGAAGATTACCTTTAAATTTTTATTCTA[T/C]ATTAAATAACTGTATATTTTCCAGGTGCTGCTTAATATGATTCGCCAGCCCGATTGGGTATATGAAGTTCATGCTCACGAAGCGAGAGCGTTTGAGCAAGAGACCAACCCGTATAATACGGGAATGAACCTTAATGCAGTCCAGGTAACTACTAAATTTAAAACCACATATTCAAAAAACGGATTGATTAAACGAAATGTTTTGTAATTTTTCGCATTTACTCTCTATTTATTTTA…
NSA_000993	TGATATATCGGTCAAATATCAGTCAAATATCGGTCAAAAATTAGTCAATATCGCTGATAATATAGGTACCAATATTTTGACCGATATTTTGCACCGATATCTCACGAGGGGACTGATAACCAATATATCGGCGATATTAACTGCATAGATTGAAATAATATAAATGTTTCATCAAATTTTGAACAATGATTTTCATCAAATTTTTATAGATTGAAAAAATTTGACATACAGCGTTCCAAGTCAACCCAACCCAACCCGTCCGACCCATACAAAAATCTC[T/C]ATTTTAACCCAATATCCTACCTGCCCATTTTGCCATCTATAATATAGCCTAATCAACTAAAAATCAAAAGAATATCAATGCATGGGTATAACAAGAATGAAATC
NSA_000994	GCTATACGACCGTATGACCATTTTCGCTCTCATATGTATGGCTCTTGTGATGCGTTAATGGTGTCTGGATAGCCTGTGAGTGTTTTTTGTTTGGACTGACTCAGGATTATTTACGGATTCTTGACACAATGATATGATATTGGTCAACACTATAATTAAAGCTTGATCTTTAGTCTTTACTTACAAAATC[A/G]TTTGTTTATTGTTATTGTTTAGAAGGGACTGGCTCTGACGGTAAAGGCAATAATCAATCAAAAACTCAAGTTGTTATTGAGAAAGGACTTCAAATCTTCACCTTTAAGCAGCTA
NSA_000995	TTAAAACGTCGGTATCACTCTCTGATGGCACCGGCTTCATTATCACATCTTGCACCTTTCTATCTTCGTCGTCTAGCGTGTACTCTCGTTGGTCCATTTCAATATTTTCCAATCTTTCCTGCAATCACCAAAATCTTTAAGAGAACAGAATATAAAAAGTTTTAATAATGTTATGAGCCTATAGTGTAGAAAGC[A/G]TACCCTGACCCGAGCATTATCGACTAGAGTAATGAGAGGGATGATCTTCAAATATCTATCGATTTCATTTTGGGCTTTTCGGAACTGGTAAACGATGTTCCAGCCGTTAGCAAGCAAGTATAGATAACTTCGGTCTTGACAGCTGTTGACCAAAATATAAGACCTTCTGAGTGCATCCTC
NSA_000996	AATGCAGATACAATCTGATAACATTATTCACAAAATTCACAAAAACATAAAGTTTGTTGAATTTT[A/G]CAATCAAGATCAGATTATAAATATGTATATAATCTAGCAAAATTATTCATAAAAACAAAAAGAATCCAATGAAAATGACATAAAGTTAGTTGAATTTTACAATCAAGCTCAGATTATAAACACAAAATCAGACATAGATCTCTGATAATTGGCACCAAAATTGAAAAAAAAAAGAAAAAAAAAACATAATAAAGATTGATAATTGAGCACTTACAAGAGGAGTGTAGATCCCCATTACAACATATTGGTACAT
NSA_000997	TTTGTCTTTCTTTTTCAAGGGACTTAGCAAGCTGTGTTTGCTCGCCTCTTAAAATTGATATCTGTAACACATTACAAATTTTTAACAATGATTGGTATATGGCTGGAAGACATGACAATCTCAATCCGTTTACTTTTAATGTGTTGATTTGGGTTTTTTTTTTTCTCAAACGAGCCAAATGAGTTGAACAGCAATAGGTTTTAATGTGTTACAAAGTGCAAACCACAGGGACCATCCGTGTACTTTTGGAAAGCTAGGGATCAAATCCAAAATTATGGTAAACCACAGGGACCATCCGTGTAGTTGAATAGGTTAAAAGTTGTCGGCAGTGTATTTTTGAC[A/C]TGCTATCTGACATTCTGACCCACCTATTTTGGCACCTCTAAATCTCTAATTGA…
NSA_000998	CCCAAGTCTTTAGTAGAAACAAAAAGAACATAATGCCCCTTTCTCTCCTGGCTGGATCACTTTCAACATGTTTTTCAGTCTTTCCATATGGTTTATAACTTTTTATGATTACTGACTTATTATATATATGAATACGACAGTTCGAGTTGGGATACTCTACATGCTAGCTGGGATCGGTGGGAGCATATTATCTGCACTTTTTATAACAAATAATATATCTGTTGGTGCTTCTGGTGCTCT[A/C]TTTGGACTTCTTGGAGCAATGTTGTCTGAGCTTCTTACCAATTGGACTATTTATGCTAATAAGGTAACACATTATACTCATAAAAGACTTTGAAGTTTGGTCAATTCGGGGTATGTTTTATCTCAAGCAGACCAACACCCTAAACAAAAAAAGA…
NSA_000999	AAATTCAGGTTGTTTAAAATCTTGTTTAAACCACTCATCATTCAAAAGCTCAGGTATTGTTATCCGCTGCCACAAAAAGAGGGCTTTGAGACGCACATATACATATTCCTAATTACGTAAGCCGACAAATAGTGAAAAGCTGCAAAGGACTAAAGATTCAGTTGTTAATGATCTAGTCACAATC[A/G]CAAATAATTGCATGATTATGGTCTTCATAATGCATGTATCTTTTCTAGCTAATGCAGCAATTAGATACATAACAAGACATACACACATATAAATATTGAGAAGAGAACCGCATAAGCAGTTATATGTAATGTAGTGAAGATATAGTGGGGAAGAGAAAGAGAATGGTTACGTGATCACATAACTGCCTTATAAGAAAATGTCAA
NSA_001000	ACCAAGGGTTAACCTAACCTGACCTACACGAAATTACTTTTTCGACTTGAACATGTTCCGTCGCACCCATTTTGGCACCTCTATCGACTCATGATTGTTTGAAATTATGGATGTGTGAATTAATGATTCTTTCGTATAACTTTTTCTATACAGGCTGAATATTTCCGTCAGTTGCTCAAACCCATTACGTAGTCTGTTAGGA[T/G]TTGTCATCCTCGTTAATTGTTTGATTACTAGACGGTATTGATATTGTCTGTTGGCTGCTGATAGTTACTGATAGTTAGTAGTATAAACCGTACACGGAAAAAATGGAAATAACATAGGGCACCATTTGCTCTTTTCATTGCCTTTTGAATTCTCTTTTTATATTTAAAGAAGCCTCCTGCTCTCTTATGAAA…
NSA_001001	ATACTTACAACCTGCTGGAGCTTATGGAAACTACGCAACGATGTGGTCTTTTCGGGCAATAGAGTTGACATCTCAAGATTATGGGCGGATATCAAAGCTAAAGTTTTCTATGGATAAAAAACAGAGCAAAACTGCACACGCTTGATTGGTCAAATTGGTGTAATTTTAATGTTTTGCAATCTTTCTGTTTTGTATCTCTTCTAGCATTTTGCTAGTTTGGTTTTTCTAATAGAATTATGCGGTTCAAAAAAAAAAAAAAAGTGCCGATTCACTTATTTTTTAATTTTTCAATAAGTTTTCTTTCATCATATATATATTGTTTTA[T/G]TTCTCTCTATTATTTTTGTTTGTTGAAGACTGAATATTAATTTATTTTTGATTTGTGTTATCTTCTGTCA…
NSA_001002	TTTTGAAGGTGAAGATGTTTCTTTGCATGATTTGAGTCTTTTTAACATGTGGGTTTTGTGTTGATTTTGGATTTAGGCTCTAAGTTGCCTCTGTATGCTTTTCCGAAAACCGATAAGGTTGAATTGTGTGGGAAAAATGAAATTCCTTTTGCTTTCTTGGACTCCCTTCTTCTTGGAGAGGTAAGATAGAAAGTTTTATTAATTAATTAATTAATTAATTTTTGTT[T/C]TATAATTGTTGTAGGTTAAGAATTTATGTTGTTGTTGGTTGTTTTGCAGTGGGAGGATCGAATGGAGAGGGGGCTTTTTCGCTATGATGTTACCGCCTGTGAAACTAAGGTATTCATCGGTTTCTTGAAATATAATGAATCTTTCAAGAAACCAAAATGTTATGCTAA…
NSA_001003	CCTGACCAATAATAGAAGGATCTTGATCTTCACCACCTCCGTTATCTGCATCATCTCCCTCGTTTTCATCATCACTTTCATCATCATACATGTCCTCCATGGAATCTTCTTCGATAGCTAGAGTTTGGGTGCTAACAGCTTGAATGGAGGTCATGTCTGTTGTACCCTTTATGTC[A/G]TCATTATTCTTGCAAAGTGATTTGCCGATGTCAGAATCTTTAACATCATTGTTATTGTCATTAAGTATTTTAGAGTCATCAACTTGGGTAGCAGTCGTTTCTTCTTGAGCAGAATCTATTTCTGCAATATGGTAAGAAGAACTTATTGCCAAGTGCCAACAATAGTGGTACCATCAATCAGCATGCCCACAAACATACTAAAAGAGAACACAAAGTAAT…
NSA_001004	TTTCTAATATTTATTGAAGCTGATTCTAATACTGCCTAAATTTTGACTTGCAGCTACGATGGACGAGCCATGACAGAAAAAATCCTGCAAAAACTTAAACTTGAGAACTACCAGGTTTGTTCATTCCTATGCTGCAACATAATACATGATTATGCTCATTTCTAATTAGGGTTACATTATTAGTTATGCAGATGACCTGCTGTTGCAATGATATATTGATATTGAACCTTTTATTTTATCTGATGTTTAATCTCTTCATATTCCTTTATAATCTTTTACAGTTGGGGAA[A/G]ACAAAAGTTTTCCTTAGGGCTGGTCAGATTGGTATATTGGACTCTCAACGTGCTGGAGTTTTGGATTATGCTGCAAA
NSA_001005	TGGTCAAGTCATCTGTCACCATAAACATCCCAGATTCTTTTAGAAATCCTCCATCTATCCTTGGATCTTTTTATCCTTGATCAATTGCAACTGTCGGGATGGCATTCAAAGAAAATACCTGGTGTTTTGAAGAAAATTTCTGCCCAATGTGGGGTTTAAGTAACATATCTTTGATAGGTTGTGATTTAAGGTATCTTCCTACACTCATATTTGATATGCTTTTAAGGATATTATCCATGCAACTATAAGAAGAAGCTCCATTCGTCAATGTCCCGATTACTGTTCCTAAAGGTATTGATAAAATACCGAAGAGAAACTCAACAAAATCTTCCTTGGCTTCT[A/G]CAAATAAAAGCTTTCCAGTAGACTTTTGCAAAGATACTTCTAGAAGCATCTTC…
NSA_001006	TAAAGACCCTCTACCTGCTGATCTTATTGTTAACGAAATCCAAGAACCGAATTGCAGAGTAAGCTACTTTAGTTTCTTGTAATGTTTGATGGATGTTCATATATAAATTTCGCTATGTACCCTTTGATCAATCAGTGTTTGATGGGGGCAAATTAAGTTATAGTTTAGTATGTTTTAACTTTTA[A/G]TCATATGCATTGAAGCTGTTTGTTAAAAGTCTTCAGTGAAATTATTATTACTATTGCTCCTTTTTAAACACAAGCATTGCAAATAGAAGCATGGTGGTGATAAATAAGAGACAAAATCCAATTTTGTATTTGAA
NSA_001007	TGACACGATTGATTGTTGAATTTTTCTTTTGGGTAATCATGTCTCTTAGAAATATTAAATATACTTGTATTATTTTCAGAATATTTAATTACGTTATTTTATCTTTTTAACTTATGGTCTCATGTTGGGATAAAGTTGGATTGTTTTAAAGAAGAAACTAGTCACATGTACTTCGCTACGTACAAAAATCCTCCTAGCTAGCGTTAACATATGTGTCATGTGACCATAAACATTTGTTTTTATAAAATAAA[T/C]TAAATCCAAATTTACACAGTGTGTCCACTTACAAAGCAAACAAGGTACTCATGTACATGATAGGTGTCAACATCGTAGTGCAGTTTGGGTGTTAAAGCAAAGTAGCAAACTATATATATCGATGTTCACATAATAATTAGAAA…
NSA_001008	AGGAGCCCGAATCAAATAACAAAGACACTAGTGACGAAGAGAGAACGCAAAACCAATATCTAATCGAGTCAAGACAAATAAATTAAAATTTTGAGCTGATTTGGTAGAACATGTTTCGACACTTCCTAGATTCGACTCCAATGATGAAGATGAAGATGATTGATTTTTTTTTTGTGATGTAATGTATTTTTTATTGTA[T/G]TTATTTAATATAAATAAAATGTGTTTTTAAAATTATTTAAATTCTATGATTAATATTAAAAGAAAAAATTAGGTGCCACCTAGCCACACCCCTTTCACACCTCACTTTTTTAGGTGTGGATTGATGGAGCCCACACCTGTCACGTGTCGAGAAATGCCTCCAACCCAAGCCCCTTCACACGC
NSA_001009	TCATCATTCTGAAATGAATGATAATCAAGTATGAATTGGTGTAAATATAACTTAATATCATTTGTATGAGTTGGTGTAAATGTAAGTTAATAAACACTTGTTACAGGTTGATGATTCTTTTTGCATGGAAAATGAAGTGCTAAGAAAAAGTGTTGATTCGTCTGATTATCAAATGAGTGAAAACGGTACGATTTGAGTTTCTTCTGATCTTGAATTCTTAACTTTAGGTTCTCTATCAACTATTATCTTGGTTAATAACATCTTT[T/G]TAACCTAAACGATGTATATATAGGGGATTCTGCGGTTATAGATGAAGCAGCAGCAAAAGAGTGGGAGCACACTCTTCTACAAGACTCCATGGATAAAGAACTACACGAGTTGAAT
NSA_001010	TGGGGTAAGAAGGAAACTATAACAAAGTTGGGGCTCAAAAGGAAACTACCACAAAGTTGGGGTGTCAAAAGCAAAGTATTTGTAAAATGGAGTAGTAGTTTAGGGACTAAATTTGCCATTTTATGAAACTTTGAAGGTACCAAAGTTAAGGGGCTAAATTTGCAATATTATGAAAGTATGGGGAAGGGGGAGGCAAAGCCGGTGGGGTTTCCACCGACTGTCTTTTAAGAGTATGTATAATATAATATAATATAATTCACACTTTTTATCTTCCA[T/C]CATTGGTTAACATTGACTACTTGTTGGTTTTATCAGGGCACTTTTTATCTTCGGG
NSA_001011	ATTTTTTAAATTTTCCTCTACTGTATTGCTAAACATGAAATAACACCCACTAATTAATAGCTATCGCTACATAGCGTATAGGTAGCTTGTTATCGTCTGCTATTCGCTATTGACAACCATGACCCAACCATTTTCTTCATAGCTTTTTGCATGTAAACTAATA[T/G]AGTTTTCGGTTTAGAGACTAAAGTAGTTCAATGTACAAACGCAGGGGTGATGATTGGGCTAGATCTTGCATACAACTTGCATTCTGCGTTCGGTAACTGGTTCCCTGGGTCAAAGCCACTTCTTGCCCAAGCTA
NSA_001012	TATTTTTTTTTTTGAAAAAACTAGCATGATATACGGTTATACATCACTATTGTCAATAGTGATAATAGCGTTCGCTATAGCGCACTTCATAGCGGAGTAACCCTATCT[T/C]GCAATCTGATTGTTAGCGACTCCATAGCGTGAAAATAGCGGAATTTCAGTCTTTTTTTGTTTTAAATGTTTTAATATATATAGCGGGATTTTAGGCTTTTTCCTGTATTAATCTAAATATTTATATAAATTGCGTATTTAGATGGAAAACACATATTTTGATAAAATATACATATAAAATATTTCTAAAATTGTCTTCTAGTGTGTCGCTAAACATAAAATAGCACCTGCTATTTTCATCGCTATCGCACTATAGGTACTTAGTCGCATCGTCCGCTATTCG
NSA_001013	CAGTTATTTACGACATTTGTACCCAAAAATGAGCAACATAATAGAAAAAGGCTTGTTTTGACATCTTACATGCCCCTTTCCATATAAAGAACCGTTAAATGCTTAAGAGTGGCGTTTTCCAAGTACTACATCGCTAATTCCAAGTACTAGGAACATGGTGCGTTTGTTACGGATCCAATTTCCATATAAAGAATCGTTAAATGCTTAAGAGTGGCGTTTTAAAGATACCAATTGGAAAGAAGCCTTATGTTTTATAACTAAAGCCACTCATAGACAAGTCACAATACCGCTTTCTTATTGAATATAGATACCAATCCTACAAACCTTTTTTTCCGCCAAAATTCAACCTACTCAAACCACCTCCAAA[T/C]AATTGGAAAAAGGGTTTAAACTTCCTT…
NSA_001014	AGGTTGCTGTCTGCGGCCCGGTTGGGTCGGGAAAGTCAAGCCTACTGTCATGTATACTAGGAGAAGTGCCTAAATTATCCGGAAAAGTCAAACTCAGTGGCACAAAGGCTTATGTTGGTCAATCACCATGGATACAGAGCGGCACGATAGAGCAGAATATCTTGTTTGGTAACGAGATGCACAGAGAAAGATACGAGAAGGTTCTAGAAGCGTGTGATTTAAAGAAAGACCTTGAAGTTCTATCTTTCGGTGATC[A/G]AACGGTTATAGGGGAGAGGGGAATCAACTTGAGTGGCGGTCAGAAACAAAGAATACAGATAGCTCGTGCTCTCTATCAAGATGCTGATATATATCTATTTGATGATCCGTTCAGCGCTGTCGATGCTATTACAGGAAAC…
NSA_001015	TGACCATCAGCATCACCGAAAGTGTTTCCGGAATCAGCATTATCATTACCAAAGCTGTCACCACCACCAAAG[T/C]TTTGGCTTTCTCCGCCAAAACCACCACTAGCACTACGATAACTGTTTCCACCATCGTTTCCACCATAACCACCACCACCATAGCCGCCACCGCCACCATAACCGCCACCGCCACCGTAACCACCGCCTCCACCATAGCCACCACCTCCCCGGAAACCACCACCACCTTGTGGTCTCTCATTTGCATAGTTCACTCTCACCAATCTACCATGCAACTCCTGCAAAATTTGTCCATGAATTACGTACTTTTAACACATT
NSA_001016	AAGATAACATTTTGGACGCATATCAAGTGTTTGTAAAATTGCCTAAATGAAATGTGAATCTAATGTTCAAATCTGTTTGTATGATTCTGATACATTTAGTCTTGTTTTTGTAGATGCATTCTGATTTGTAACAATATCCCATAAAAGGGTATTTACGGAATTACAGGAAGATCTTGAAATCATGGTTCTTGGTTTGAGGTCTAAGCACCGGAAAGACGGTTCTGTTCAACTAAATTATGTTGTTCATGTACAAGA[A/G]ATTAAGCCATGGTTGCCATCAAGTCAATCTCTAGCACTCCTATGGGAAAACGGTGACCAGAATTCCGGTTGTCTTAACCCTAACGTTATAGACTCCACAGTCGAATTCAACAAATCTTTCGTACTCCCGTTAACGTTAC
NSA_001017	CAAGCTTTTAAAACAATCTTTTATTTACTATTTTTGGCTTGAAATGATGGGTTGAAAGTTTACAAAACTCATGGCCTTTAAAATGTGGATCTCCCACAAATGGTGCATTGCCAACAAAAGGACTTCTGGCCTACAATCATCTCCATAGGTTGGGGACAGACTTATGATGTAAATGATTAGAATTTAGTCCAAAACTAGAAAAGTAACCCGCCGCGATGCGGCAGGGGCTAGATTTTTATTTACGTCTGGCGTGCATATAAGGAACTCAGGTTCACAACTCTTTAATCTGTAAAAGGAATAGAGTTTTTATTAAGTGATGTTATGAATACA[A/G]TAATATGTATGCTACAAATGTAAAAGAATGAAGTTCATACTTCATCTAAT
NSA_001018	TATAAAGATTAAAAGCAACGAGCCTGAGGCAAAATTTGGGGCAATACCATAACTTTGTTCCCAAACGTTTGGAACCAATTTATGAAGAATCAAACTCAAGATGATCAAGTACATGCCTTTATTCCGATCTTGCTCCA[A/C]CACAAGAACCCTCACTCAACTTCACGCTCATCTCGTCGTCACAGGCCAACACAGAAGCCCTCTTGCGTCAACAAAGCTCATAGAATCATACGCCCAATTGGGTCCTCTAGATTCCGCACAGCTTGTATTTCAAACATTCCCTAC
NSA_001019	CGAGTACTTCCACTGTCAAGATGTATCAGTAGCCATCCCGTGGCCCGGAGAACCTAACAGGCTTAGTGGGGACCACTTTGATGACGTGTCAGCGGTGAACCATCCACCAACACCTGAAGATCAATTTAATAGCGGCCCGTTTGACGGAATCATTTCTAGCGCCAGCAATGGGTACTTTTTTGACCGCTTTTCCGCCACATGGCCCGAGGAAAAACTGGTTTCGACCACAAAGAACCA[A/G]AGTAAACATAAGAGTGTAGATTTTTCAAACGGGTCCAGCCCGAGTAAGTTGGGCTGGGGTATGGTTATTGTT
NSA_001020	CTTGTTCTTCTTGCTTGTTTTCCGTCAACGGCGTCAAAGGTCTAGTATATACATCAAGAAAGTTGGAAGTAAATCAATGAACAAACAAAGCTTATTACTGGAAATGATGTAAATAAATTTTGTTTAAATTAATATGCAAAAACGAGAACAGTAAAACCTTTTTAACCATGGTAAAAACAAACCTGGTACAAGAAAAGAAGTAGTCCATGAGC[A/G]AAATGAACCCATCTTGGTGGTGGAGAATCCAAATGAGGTGAATATATCTATAGCAAGTGTCCACACATAGAATATAAATAAGTCTAATGCAACAAAAAAAAATACTCTTAAGAGAGTCTTGAACTGTCCATAAATATTTAATGAGACGCCATTGCTTTTTTTTTGCACACACCAACTTAGAA…
NSA_001021	CAGGGTTCGGTTTCTATGAACCATTTTGGGTCGTCGACATTGGTAACATTTCTGTTGTTATACATCTTCTTGGAGCTTTTCAGGTACATATACATATACAACGTTAATTTCTACAAGTCGGTTTTAGATTCTCAAACTTAGATTACATTTTTAGGTAATTATCCAACCGTTTTTCGCATTTGTGGAGAACTGGAGTCGGGAAAAGTGGCCAGGATGCAAATTCATAGAGGAAGAATATATCATTGGAAAATACAATATCAATATGTTCCGGTTGACATGGAGGACGTGTTATGTTATACTAGTAGCAATAGT[T/C]GCCATGATGTTTCCGTTCTTTAACAGTTTTATGGGACTTATTGGTTCAGCAACTTACTGGCCGTTGACGATTTATTTCCCAA…
NSA_001022	TATGGCCTAAGTGTGTCAAATATGTTTACAGTTCTTTTACAACAATAATCTAAAATGTTGAACAAAATCATTTCGAATTTTTTATGCATTAAAATAAAATTTGAGGGCCAAAGCCTTTTAACCTGTGTGACTTGTTTGACCCATTTGACTATGCAGATATAAAGTAC[A/G]ACCTCAATCGACCCATGTGTTAGGAAAATGGGTTTATGGGTCGGGTTGACCCAAAATGGTTTCTTTTGT
NSA_001023	CTGTTACAAACTGGGTTTTTGGATGGAGTTAAAAAAAATGATCAAAATGGCAATAAAATGTAAAAGTCAGGGACCTAGAGGCAAAAAAAAAACTATTTAGACTAAAATGACAAATTTAGACAAAACTCAGGGACTAAAATGGCAATTTACTAGTGATAATGATAATTAAAATTTCAAATTGTCCGCCGAACATCCTTGCACTAACTGAAAAACGAAAACAAAACCCCAGCCAAACAGCTGACCTAGGGTTTTAGAATCAATAATGGCAACAGGACTAAGATTTTTCACAGAGAGATCAGACGCCGGCGAACCTCTTCTCGACGCCGACAACGG[T/C]GAGGAGCTTATGCACGTCCAACCGGCCGTCGCTATTGTTCTCGCCAGCCACCCTCC
NSA_001024	TCTCTTATATAATTTCAATTAAAAAATAATAGTAACTGTTTTTAATATTTTTTCATATTTTAATCCAGGGCATTAAAACCCTGAAATGAAATCTTCTCTGATCTCTCTCCTTCATTCCGGATAAGATAAGACTCCATTCACAAAAACCTGCAAACCAACCCTCTCGGAGCTTCAACAATGGCGGCAACAGCAGCTCAATGTCTCTACCTTTCCGGTAGGTT[T/C]CAGTCCATCTCTCTTTCCTCTTCACGCCCTTCCGCCACCGCATTCAAGCCTCTCAGCTTCTCTGCCAACACTTCATCATTCAACGCCTTCTCCACTGGTATGCAATTTCTGCTTCTATCCGGTTCACATACAAAATATCATCTATTAATTTCACGGATACTGATACATATTGA…
NSA_001025	AATGTGTTATAATAAAATTATATTAACCGTTTTGCACCTGAGGAAAATGACAAAATAACAGGATTTTATTAGTCAAATATCAACTGATTTCATTTTTGGATCAAAATGGAAATAAAAAGTAAACCACAAAAACCCATATTTAAAAGGTTTGGGTTTTGGACTAAAGTGACAAAAGTTATCAAACCTCAGGGACAAAAATGACAGTTTACTTGATAAAAAATGACCAAACAATTATTTATCTACATAAATAAACACAACAATATATCTAACAAATAATAAA[T/G]AAGATCAGTTTGAAAATCCAAAATTTATTAAAAAGCTAAGCTTGAACTTTAGATATAAATCTTAAACAATACGAACCATAGTATTTACCTACCTATTATTTGAAAAGGTATAGG…
NSA_001026	ACAACCAAAGTTAGATGTAACCGAGGCACTAAGAGTACTCCGTCTTTAGGAAAATCAACTGGAAGTTAAAGCCTTAAATATTGGACAATTTGAGAAAGAATATGTTTTTAGTGAAATGGCAAAGTTTTTGAGTTTCCAAAGTTTAGGAACGTTTCTTTTTGGATTTTTTTTTTTATCTTAGTCAACCGTTTGGGTTCATCAAAATTGTTGAAAATTTTAGATTACTTTTGAAAATTTATTATCATCTAGAATTAG[T/C]CGATTATCATTGATTCTATGGAGAATGGTTAATAGAGTATATTGTGTTTACCTGCATAATGTACAATGCACGATGTTGTTTGTTATCTATAAGTTAGTTATATTTTTGTGTGGCTGTCAAGGGATATGGAAGAGTTTAT…
NSA_001027	AAAAAGTAAAGAAAATAACTATTATTATAATTTTAAAATAATAAAAGTATTAAAAAACTATATCTATA[T/C]TATTATAAAAAGGAGAAGTGATGGACAAGATTGTAATTTTACTACACATACAAATTTAGAAGCATTAGGTACAAGAAACTTAAAGCCATTTAAAAGGTATATATTAGAAAAGTGTAGAAAATTTTAAGACGCAGTAGGGTTAATATAGGAATTTCGTCCATGAAATTTTAGAAACCCTCATTTATGACATGCGTTCA
NSA_001028	ATTTTTATAAACATATGTAGATATTCTTTTTGGTTTATTAGGACTTTATTTTGTTTTTTGTTTCCTTCCTCGGTTGCTATTCTAAGTGTCAAATATCGTATTAATACCAACGAACAGAATTGATACTAATCGAAATCAAATTCCCACCCGCATTACACGGAAAATTCTACTAGTTAATGTGATATGTGACGGTTTTCTTGGCCTAACCATAATGAAAATACAAAAAAATTTAGAAAAGGGGTTCATAGATGATTGAACCACTATGATATGCAACAAATCACCTCCCTTAAGTTTGTT[T/G]ATTAAGATATCTTCATGTTTATATCATTAAATACTACTTTTTTTATTTTTTTTTTCCTTTGGATTGAAACTATTTTTATAAAC
NSA_001029	AGTACAAATTTTCCACATTTTTAACCGAAGTTTAAATTTGAGTTCAATGAAGATGAGAACCTTTTGATTGGCTCCTAAAGAGAAGACGGTAGGATCTCCAGAAACTAAAGCTGGTTCACATCTTTTGATCGCTTTGTGAAGCTCCGTTAAATGGCCATA[T/C]TTCGGCTGTCTGATCAAGCCTAAAAATTAAAGATTAATATCAATAGTCAACCCTTCCATTCCATTCACAAGAGTTTGACTTTTGAAATCAAACAAACGTAAATATATGGATTGGTAACAATGTGTACAAGTTATGAAGTATCG
NSA_001030	ATGTTATATATATCTTATGTGGAATCAATCAATCCAGACCTTGATAGACAATCATGAGCAGCTTTTTTTGGTTGCTCAGTCTACGTGTGCCTGAAATAAGATAAAAGATCTTGAATTGTTAAAATCTTTAAAGAACTTAAGAAAAAAAATACATAAAAAATGGTGTCTGAAAGCACAAAACCTCCTAAAAATTTGAAAAAGTTTAGATTATTGGATCCTATTAACATTGTACAAATTTACAAAATATCAAACAATGAATAAAACAATCATTTGTGGGACGACCCAACCCATTACCTTTATCCTAATTTGTCAAGAGTTGATGTAAGTTGAGCATATGGATGCTGCACAATTAACTCAAAATTTAGAGTTGTCAAAACCAGTTGTTCGGCTTCAATCACC…
NSA_001031	AGAGGATTGAAATCTTCTATTATTATTATTATTAATATTTCTTGGCCTAGTTTGATCCTCTTTCACAATCAAACCAAGGTCAGTTTTCTCCTTAA[T/C]TAGATCTTGTAGTTTGGTGGAAATACCATCTAACTGGGCCAGCATAGTATTACTCCGTGAGAAACCTGTACAACAAGTTGGGGTGATTAGGTTTCTTACCATGTTGGTGATGCCTTCCGACTCATGGGTTGACTCACGTTGCATGTCTTCGGTCAGCCAACCATCGAGGACGTCATCTATGTCATAAGCCAGATGCTGGAGATCATTGAGCCATTGTTTCACAGGTGGACTGGTTATCTCCTTCTGAG
NSA_001032	AACTCGAGAGGGTCAAAATGACATTTTACAAAAAAAAAAAATTAGAAAGATTAGGGGTGTAAGTGTCAATGCTGAAAGTTCAGGGGTTGAGGTACAAAAGAAAAAAAAACAAAACAAAACAAAACACTGTAGCTAGATATGACACTAATGTCAACTAAAATGTTATATATAATTAGGATTAGAAATATAACGCCATTACAATGACAATTAAACTCTTTGAACAAAACAATTTAGGAGACTATGTACTGTGAAAAT[T/G]GATTTTGAAGTTTGAACAACTTTCAACATGTTCATAAGTAATCGTTTTTATTGGTTTAAATTAGCCACCTCTAAATACATATACCTCAACTATCTGAACACTAACTTTTCATGAAA
NSA_001033	CATCCATCCAAAGTTGTCGAGAAGATAAAGGTAAACACATTCTTATGAGTAAAAAACATGGCGAAAACGTAAAACTTAGATTGGTCCCTTTGTCCCTTTGGTGTAATCTTGCTTTACAATTGCCTAAATGGCATCTTGGTTTGTACATTATATTTAATTTAACATCTTGCTAGGAACATGGCCAAACGTAAAACTTACATTGGTCTGTTGTTATCATCA[T/C]AAGTCACACATCTTAGAGGTTTTTTGGGTTAGAAACATTATTTAAACCCCAGATACAGAATAATAGCTAAGCGTATGGTCTTTCACATTCAAAGATGACCAAAGCATAATTACATCAATAAGTGACCCATTATGATCATATCATAATCTATGCATCCTATAATCAAATTTATAAT…
NSA_001034	TATTTAATTTTGGTCATAATTTATATCTTGTTCAGCATTCATTATCAAAGTTTTTCAATATTAATCTATTTAACAATTTTTTAATATAACAGTTTTCATTAAATGTTACATGTACAGGACAAAGATGGAAGTATATGTGTATATATATGTCATATATTCTAGTGTAGATGGATCGCTAGCTCAACTCCCACTTCTTTGAACTTATACAAGTTTCTTTCTAGGCAACTGTTTCCTTGACATGTACTCGTCATACATGATGCAGCCTCTTATTCCTATCAAGCTTTCTTACTCTTCGTTTTCACTAATTATTTTCTTGTCCTCTC[T/C]TCTTTTGCTTGGTCATCATGGCCAAGCACGAATTATTCTACCCGAAGGTGTGACTGTGCCCGCAATTATAG…
NSA_001035	TTGATGTTCTAGCAAGATCTTTGAAGATAGACAACTAAGAATAAACAAGAACAAAAAATACATCTTGATTGTTATTGTCCACTTCCATATATTTAATTTGGGGCCTTCTAATATGTTAACAATGTTGAATTGTAGATTTTTCTATGCATTGTTTTCAGGTATTAACTTTTGTTGAGTGGTGCAAAACTTGAGTGGCTTT[T/C]CCCAAGAAAAAGCAAACTTGAGTAGTTTTTTTCTTGACCATCAAGTAAGAAAATGGTGCTTCTCCCATGCGAATGCATGGCAGAAACATTGTCCACACATGTCATTTCATTTTGTTCACATCATTTAAATTCTACCCTACACCATCTTTTCTTCCATCTTGCTTTTTGT
NSA_001036	GCCATTACTTGATGACTTCATAGTTGTTGACTTCTTATCTGACGGTGGCTGCGATTCGCTAAAGCCAGGATCTGTGATGAGAGTCACATTATTGAAGTTAAAGGAGAATT[T/C]GGTTGAACATGATAAAGGGAAGTTGGTTGAAGAACTTAAAAGTCAGTTTAAAAGGACTGATGATATAAGTGTTGGTGAGAGTTTAGCTAATGAAATGTCCAAGGGGTACTCTATTGGCGTGATCGCTTTT
NSA_001037	TATAACCGGGTAATGGGTAGAATTGCATATAAGTATGCTAACCAAGAAACGGAAACGCGGTTTAATAGTCAAAAGACTCGGTTGTAAGTTATGAGTAATGGATAAACAATTTATGAATGGAAATTGTATTAACAAAGTTTAATTTCGTATAATTGAATGAAATGAATGGGTTTAACGCATACCGGGTATCGGGTGCGTAAACTCCAAGTACAAAACTCCGGATAACGTAGAAGTATTATAGTTATAATGTTCATGTAAGTTTTGGGCTAAAACAAATGAGTTGTTTGATGAAAACATGAACGGGTCGAATAATTCGAAAATGAATAATAAGTCGAAAGC[A/G]TATAAGTTAAGAATTTCCTTAACCCGGATGTTGGATTTTAAGTTCACATGATAGA…
NSA_001038	CAACTACTTTTCTATTAATAACTTGTGGGTATTTTAATAATAAACCGACTTTCTCAGTGAAATAATTTATGAGGTTTTGTGAATTAAAAAAGGACTTTGGGCAACTTTAATCCCAAA[A/C]AACCCATCTGACTTTAGCTAATATTTCCCATATTACCCGTTTGACTTGTTAAGAGATAAAACACAACCTTTATCCGCACATCTATAAGAAAATGGGTCAAAATTGCCATCTCTAGTTTCAGTGAGCATATTATAAGGAAGTTTCAATATATGGAAACAATAAGGATACGAGTGATTATTACCTAACACTGTAAGATTTTCATTGTCATCTAGGGCCCCAATTATTTTCAAGTATTCAATAGCGTTCTGAACCTGTAATTAGCCATTTTACT
NSA_001039	TTGCAACTTTTTACAATAAAATACCTAGTTTTCCATATATAAAAAAAATCAGCAACAAAAAGCCAAAATGAAAACTGCAATATATTGTGAATAATAAACACAGAAAATCATGACTTCTACCATAAACAACGAACAATAATCTTACAACATGTTTAGCAGTAACTTGTTCTTAATTAACAAAAACAAAAGAAACAGACAAAGTAGATGAAAAGGTACATTATCCGA[T/C]TACAACAACGATAATTATAAACTGTAATTATTTATAACAAACGTAATATGATGGAAGTGGAACCCTCAAATGGCATCCACATTATAGATACATGAAGTAATTAACAAAGCCTATATGAGTCGTAGATCTCCTTAACGCACCTTGATGTTCCTTGAGGCAAGGGTATAGC…
NSA_001040	CCCTTCTAGCTAACATAAAAAATGGACGGAGTTAACTTAGTGGACTAAAATGGCAACGCTTGAAACTATTTAGACTAAAATGGCAACGTTTCAAACCTTTGGACTAAACTGGCAAAATGGCCCAAACCACATGGACTAAAACGGCATCTAACTCTTTAATATATATCATGATTGTTTTGGCAAAAGTCTTGTTTGTTAATATGTGTTGGCGCTCGCAGAGTTGTTGCGGGAGAACAAGCGAATGCTTGATAAATCTATCAGAGACATAGAACGGGAGAGGCAAGGTTTGCAGACACAAGAGAAAAAACTGATTGCAGAGATCAAGAAAAGTGCCAAACAAGGCCAAATGGTA[T/G]ATAGAATTTATATTCCTTCACTTAATCATCAGTATTTTCGAG…
NSA_001041	TGATCCCAGAATTAGTGTTGATTTAATCTTGATGACAAAATTCATGGAGGTTGGGTTGTTATGTGTTCAAAGAAATGCAGCGGTTAGGCCAACAATGGAGGAAGTTGTTGACATGCTGGTTGGCACCGCATCTTTAACTCTCCGTGTGTCAGAAATGCGAGCAAGGAGGAATCTACAGCGCACTGAAGCTGAAGATAGTGATACCGGTGAAGTTGAAGAATTTATATCAGAGTTATGCCCAAGATAATGCATTGAAGTGATACAAAGTGACTAGTGTTATTTCTAGTTTAACA[T/C]GTTTTATTTTTTTCTTGGAAGCAAGTGGCAAACCATCTATGGTTAAGGCCCTCATATTCATGATCTTCCAACAATATGTTTTGTCAATGTTAACATCTTTA…
NSA_001042	GTGCTACTTATCCATGTTGAGTGCCCACTAGTAGCAGCTATTTTTCCTATCAGAATATGAAATAAACAACGGATACTTTTAGCTTAAGATAAAATTCAATATAATTATAAGTGCATCATGATACTAACCATCAAGGGTCATTGCATACTTGAGAACAGAGAATGGGACTCGACAAGCTGATCTATATAGCAGAGGAGCATTGACAAC[T/G]AGACATGATTTTAGAGCGTCCTAGAAAAGTATAAAATATAGTTAACTAACAGATGCA
NSA_001043	ACTATTTTTAGTTTTTAATTTGCATAGAGTTATATTAGATAGTTAAGTTTACCCTGCTAAGATGGATGTAATGCATACTGCTGATCCTACTGCTATACCTGCTAGCTCTCCTACCTGCAATTATTTTAGTTACTCAATAGCGTTACATTTTTTCTTGAAATGGAAACGCAAGTAGGATTCTTACGGCTTTACAATCCGTGGCTACAGCTGAAGTGACAAACATCATTATGAAAGTTACAATGATTTCCATGAT[T/C]AGAGCTTGTAAGTCTGTCCCTGAAGGTGTTGTTGTGCCCAAATGTTTTATTGGTTGTAACATTATCCGTAGCGCGAATGAAGCCGATATGGATCCTGTGAACTGGGCTGCTACATAGAGAGGAACCTGTACATACACAATG…
NSA_001044	TTTTGCTGCTTCTTCTGGGCTGTCAATTGGTATCGCCATTGCAACGGCCTCATCGTTGGTTACAACATCCCAGAGCCCATCACTTGCGAGAATTAGAAACTCAAGTGAGTTATCAACCTTTTCCTCTTGAATCTCCGGATCCGCCACAACGTATTGCTTCAAAAGTTTATCACCGAACGCACGGGAAACAGCAAGAACACCACCGACTCTCCAAGTCCCAGCCCACATGACAAAACCACCAGCATCCTCAATACGTTGTCGTTCATCACTTTGATCTGGCTTATGGTCACGGGAAACAGCAAAGGCTTTACCACCCCTGCAAATAACAGCGCGTGAGTCACCAACGTTTGCAACGAGCAAACGGTCACC[A/G]ACAAGAATAGCGGTTGAAGCAGTTG…
[truncated: 8,956 more rows]
