# Supplementary material for: A High-Density SNP Map of Sunflower Derived from RAD-Sequencing Facilitating Fine-Mapping of the Rust Resistance Gene R12
Source: PLoS One. 2014 Jul 11;9(7):e98628. doi: 10.1371/journal.pone.0098628 (PMC4094432; doi:10.1371/journal.pone.0098628)
Supplement: Table S4 — SNP and SSR marker positions in Pop1, Pop2, Pop3, and consensus genetic linkage maps. (XLSX) [file pone.0098628.s004.xlsx]

## Sheet: LG1
Linkage group 1
Markers	Consensus	Pop1	Pop2	Pop3
Locus	Position	Position	Position	Position
NSA_001732	0	0	0	NA
NSA_009377	0	0	0	NA
NSA_009880	0	0	0	NA
NSA_001830	4.488	8.94	3.306	NA
NSA_005694	4.488	8.94	NA	NA
NSA_000336	5.134	9.338	4.123	NA
NSA_002638	5.134	9.338	4.123	NA
NSA_006936	5.134	9.338	4.123	NA
NSA_009691	5.286	5.926	NA	NA
NSA_006224	6.186	NA	4.958	NA
NSA_001418	11.738	NA	10.48	NA
NSA_001712	12.404	NA	11.142	NA
NSA_000921	12.914	NA	11.643	NA
NSA_005064	12.914	NA	11.643	NA
NSA_004953	15.591	NA	20.314	NA
NSA_007261	16.76	NA	NA	0
NSA_007015	17.08	NA	19.317	NA
NSA_007542	17.08	NA	19.317	NA
NSA_009224	18.242	NA	18.475	NA
NSA_009089	18.517	29.313	18.181	NA
NSA_000092	18.555	29.313	18.176	NA
NSA_000261	18.555	NA	18.176	NA
NSA_000315	18.555	NA	18.176	NA
NSA_000581	18.555	NA	18.176	NA
NSA_000630	18.555	29.682	18.176	NA
NSA_000649	18.555	29.682	18.176	NA
NSA_000669	18.555	NA	18.176	NA
NSA_000917	18.555	NA	18.176	NA
NSA_001133	18.555	NA	18.176	NA
NSA_001698	18.555	NA	18.176	NA
NSA_001886	18.555	29.682	18.176	NA
NSA_002208	18.555	29.682	18.176	NA
NSA_002564	18.555	NA	18.176	NA
NSA_002676	18.555	29.682	18.176	NA
NSA_002947	18.555	29.682	18.176	NA
NSA_003058	18.555	29.682	18.176	NA
NSA_003758	18.555	29.682	18.176	NA
NSA_004031	18.555	NA	18.176	NA
NSA_004117	18.555	NA	18.176	NA
NSA_004149	18.555	29.682	18.176	NA
NSA_004174	18.555	29.682	18.176	NA
NSA_004277	18.555	29.682	18.176	NA
NSA_004485	18.555	NA	18.176	NA
NSA_004748	18.555	NA	18.176	NA
NSA_004793	18.555	NA	18.176	NA
NSA_004896	18.555	29.682	18.176	NA
NSA_004928	18.555	NA	18.176	NA
NSA_004994	18.555	NA	18.176	NA
NSA_005423	18.555	29.682	18.176	NA
NSA_005501	18.555	29.682	18.176	NA
NSA_005679	18.555	NA	18.176	NA
NSA_005693	18.555	NA	18.176	NA
NSA_005710	18.555	NA	18.176	NA
NSA_006092	18.555	NA	18.176	NA
NSA_006138	18.555	29.682	18.176	NA
NSA_006159	18.555	NA	18.176	NA
NSA_006390	18.555	29.682	18.176	NA
NSA_006664	18.555	NA	18.176	NA
NSA_006695	18.555	NA	18.176	NA
NSA_006938	18.555	NA	18.176	NA
NSA_006948	18.555	29.682	18.176	NA
NSA_007832	18.555	NA	18.176	NA
NSA_007896	18.555	NA	18.176	NA
NSA_009128	18.555	NA	18.176	NA
NSA_009748	18.555	NA	18.176	NA
NSA_009758	18.555	29.682	18.176	NA
NSA_009930	18.555	NA	18.176	NA
NSA_003279	18.578	29.313	18.188	NA
NSA_009854	18.628	NA	NA	1.879
NSA_001767	18.918	29.682	17.886	NA
NSA_006709	18.918	29.682	17.886	NA
NSA_007454	18.918	NA	17.886	NA
NSA_008149	18.918	29.682	17.886	NA
NSA_008385	18.918	29.682	17.886	NA
NSA_009701	18.918	29.682	17.886	NA
NSA_000330	19.28	29.682	17.597	NA
NSA_002106	19.28	29.682	17.597	NA
NSA_002232	19.28	29.682	17.597	NA
NSA_002908	19.28	29.682	17.597	NA
NSA_003046	19.28	29.682	17.597	NA
NSA_003051	19.28	29.682	17.597	NA
NSA_003467	19.28	NA	17.597	NA
NSA_004875	19.28	29.682	17.597	NA
NSA_004973	19.28	NA	17.597	NA
NSA_005733	19.28	NA	17.597	NA
NSA_005889	19.28	29.682	17.597	NA
NSA_006672	19.28	29.682	17.597	NA
NSA_006711	19.28	29.682	17.597	NA
NSA_006716	19.28	NA	17.597	NA
NSA_007554	19.28	29.682	17.597	NA
NSA_007809	19.28	29.682	17.597	NA
NSA_007812	19.28	29.682	17.597	NA
NSA_008213	19.28	29.682	17.597	NA
NSA_001243	19.986	29.682	17.03	NA
NSA_001314	19.986	NA	17.03	NA
NSA_002131	19.986	29.682	17.03	NA
NSA_002798	19.986	29.682	17.03	NA
NSA_003015	19.986	NA	17.03	NA
NSA_005075	19.986	NA	17.03	NA
NSA_005130	19.986	29.682	17.03	NA
NSA_005424	19.986	NA	17.03	NA
NSA_005529	19.986	29.682	17.03	NA
NSA_005602	19.986	29.682	17.03	NA
NSA_005624	19.986	29.682	17.03	NA
NSA_006558	19.986	29.682	17.03	NA
NSA_008998	19.986	29.682	17.03	NA
NSA_000311	20.277	29.682	17.312	NA
NSA_000631	20.277	29.682	NA	NA
NSA_001028	20.277	NA	17.312	NA
NSA_001134	20.277	29.682	16.224	NA
NSA_001158	20.277	29.682	16.224	NA
NSA_001323	20.277	29.682	16.475	NA
NSA_001486	20.277	29.682	16.224	NA
NSA_002359	20.277	29.682	NA	NA
NSA_002411	20.277	NA	17.312	NA
NSA_002781	20.277	29.682	17.886	NA
NSA_002851	20.277	29.682	16.475	NA
NSA_002867	20.277	29.682	17.312	NA
NSA_002898	20.277	29.682	NA	NA
NSA_002989	20.277	29.682	17.886	NA
NSA_003438	20.277	29.682	NA	NA
NSA_003789	20.277	29.682	16.475	NA
NSA_003892	20.277	29.682	NA	NA
NSA_004078	20.277	29.682	17.886	NA
NSA_004107	20.277	29.682	NA	NA
NSA_004270	20.277	29.682	16.224	NA
NSA_004291	20.277	29.682	17.886	NA
NSA_004494	20.277	29.682	NA	NA
NSA_004590	20.277	NA	17.312	NA
NSA_005063	20.277	29.682	17.886	NA
NSA_005094	20.277	29.682	17.886	NA
NSA_005363	20.277	29.682	17.312	NA
NSA_006057	20.277	29.682	NA	NA
NSA_006313	20.277	29.682	17.312	NA
NSA_007595	20.277	29.682	16.224	NA
NSA_008037	20.277	29.682	16.759	NA
NSA_009812	20.277	29.682	16.224	NA
NSA_009998	20.277	29.682	16.224	NA
NSA_002032	20.364	29.682	16.759	NA
NSA_005844	20.364	NA	16.759	NA
NSA_000906	20.711	29.682	16.475	NA
NSA_003621	20.711	NA	16.475	NA
NSA_007726	20.711	NA	16.475	NA
NSA_007970	20.711	NA	16.475	NA
NSA_000006	21.078	NA	16.224	NA
NSA_004713	21.078	NA	16.224	NA
NSA_004829	21.078	NA	16.224	NA
NSA_005197	21.078	NA	16.224	NA
NSA_005500	21.078	NA	16.224	NA
NSA_007392	21.078	NA	16.224	NA
NSA_005787	21.089	NA	16.199	NA
NSA_003081	21.805	29.682	15.774	NA
NSA_003689	21.806	30.22	17.597	NA
ORS716	22.019	28.505	NA	NA
ORS610	22.47	29.356	NA	NA
CRT394	22.602	28.966	NA	NA
ORS1182	22.713	29.281	NA	NA
ORS1128	22.734	29.305	NA	NA
HT353	22.74	29.313	NA	NA
NSA_000134	22.74	29.313	18.176	NA
NSA_000141	22.74	29.313	18.176	NA
NSA_000219	22.74	29.313	18.176	NA
NSA_000525	22.74	29.313	18.176	NA
NSA_000536	22.74	29.313	18.176	NA
NSA_000584	22.74	29.313	NA	NA
NSA_000590	22.74	29.313	18.176	NA
NSA_000689	22.74	29.313	18.176	NA
NSA_000823	22.74	29.313	18.176	NA
NSA_000909	22.74	29.313	18.176	NA
NSA_000928	22.74	29.313	18.176	NA
NSA_001000	22.74	29.313	18.176	NA
NSA_001098	22.74	29.313	18.176	NA
NSA_001140	22.74	29.313	18.176	NA
NSA_001227	22.74	29.313	18.176	NA
NSA_001309	22.74	29.313	18.176	NA
NSA_001380	22.74	29.313	18.176	NA
NSA_001393	22.74	29.313	18.176	NA
NSA_001503	22.74	29.313	18.176	NA
NSA_001515	22.74	29.313	18.176	NA
NSA_001521	22.74	29.313	NA	NA
NSA_001530	22.74	29.313	18.176	NA
NSA_001580	22.74	29.313	18.176	NA
NSA_001587	22.74	29.313	18.176	NA
NSA_001614	22.74	29.313	18.176	NA
NSA_001623	22.74	29.313	18.176	NA
NSA_001673	22.74	29.313	18.176	NA
NSA_001717	22.74	29.313	18.176	NA
NSA_001809	22.74	29.313	18.176	NA
NSA_001846	22.74	29.313	18.176	NA
NSA_001859	22.74	29.313	18.176	NA
NSA_001950	22.74	29.313	18.176	NA
NSA_001973	22.74	29.313	18.176	NA
NSA_002058	22.74	29.313	18.176	NA
NSA_002066	22.74	29.313	18.176	NA
NSA_002073	22.74	29.313	18.176	NA
NSA_002120	22.74	29.313	NA	NA
NSA_002139	22.74	29.313	NA	NA
NSA_002295	22.74	29.313	18.176	NA
NSA_002328	22.74	29.313	18.176	NA
NSA_002372	22.74	29.313	NA	NA
NSA_002400	22.74	29.313	NA	NA
NSA_002465	22.74	29.313	NA	NA
NSA_002504	22.74	29.313	18.176	NA
NSA_002585	22.74	29.313	NA	NA
NSA_002591	22.74	29.313	18.176	NA
NSA_002618	22.74	29.313	18.176	NA
NSA_002646	22.74	29.313	NA	NA
NSA_002649	22.74	29.313	18.176	NA
NSA_002864	22.74	29.313	18.176	NA
NSA_002936	22.74	29.313	18.176	NA
NSA_002964	22.74	29.313	18.176	NA
NSA_002974	22.74	29.313	18.176	NA
NSA_002977	22.74	29.313	18.176	NA
NSA_002983	22.74	29.313	18.176	NA
NSA_003067	22.74	29.313	18.176	NA
NSA_003115	22.74	29.313	18.176	NA
NSA_003145	22.74	29.313	18.176	NA
NSA_003167	22.74	29.313	18.176	NA
NSA_003185	22.74	29.313	18.176	NA
NSA_003226	22.74	29.313	18.176	NA
NSA_003231	22.74	29.313	18.176	NA
NSA_003252	22.74	29.313	18.176	NA
NSA_003263	22.74	29.313	18.176	NA
NSA_003304	22.74	29.313	18.176	NA
NSA_003412	22.74	29.313	18.176	NA
NSA_003489	22.74	29.313	18.176	NA
NSA_003573	22.74	29.313	18.176	NA
NSA_003622	22.74	29.313	18.176	NA
NSA_003793	22.74	29.313	18.176	NA
NSA_003800	22.74	29.313	18.176	NA
NSA_003819	22.74	29.313	18.176	NA
NSA_003862	22.74	29.313	18.176	NA
NSA_003874	22.74	29.313	18.176	NA
NSA_003885	22.74	29.313	18.176	NA
NSA_003927	22.74	29.313	18.176	NA
NSA_004039	22.74	29.313	18.176	NA
NSA_004100	22.74	29.313	18.176	NA
NSA_004121	22.74	29.313	18.176	NA
NSA_004228	22.74	29.313	18.176	NA
NSA_004302	22.74	29.313	18.176	NA
NSA_004312	22.74	29.313	18.176	NA
NSA_004371	22.74	29.313	18.176	NA
NSA_004502	22.74	29.313	18.176	NA
NSA_004602	22.74	29.313	18.176	NA
NSA_004663	22.74	29.313	NA	NA
NSA_004694	22.74	29.313	18.176	NA
NSA_004734	22.74	29.313	18.176	NA
NSA_004791	22.74	29.313	18.176	NA
NSA_004822	22.74	29.313	18.176	NA
NSA_004830	22.74	29.313	18.176	NA
NSA_004920	22.74	29.313	NA	NA
NSA_004923	22.74	29.313	18.176	NA
NSA_004952	22.74	29.313	18.176	NA
NSA_004987	22.74	29.313	18.176	NA
NSA_005051	22.74	29.313	18.176	NA
NSA_005108	22.74	29.313	18.176	NA
NSA_005224	22.74	29.313	18.176	NA
NSA_005282	22.74	29.313	18.176	NA
NSA_005385	22.74	29.313	18.176	NA
NSA_005394	22.74	29.313	NA	NA
NSA_005401	22.74	29.313	18.176	NA
NSA_005509	22.74	29.313	18.176	NA
NSA_005546	22.74	29.313	18.176	NA
NSA_005549	22.74	29.313	18.176	NA
NSA_005558	22.74	29.313	18.176	NA
NSA_005584	22.74	29.313	18.176	NA
NSA_005686	22.74	29.313	18.176	NA
NSA_005853	22.74	29.313	NA	NA
NSA_005880	22.74	29.313	18.176	NA
NSA_006258	22.74	29.313	18.176	NA
NSA_006368	22.74	29.313	18.176	NA
NSA_006420	22.74	29.313	18.176	NA
NSA_006431	22.74	29.313	18.176	NA
NSA_006510	22.74	NA	18.176	NA
NSA_006611	22.74	29.313	18.176	NA
NSA_006627	22.74	29.313	18.176	NA
NSA_006694	22.74	NA	18.176	NA
NSA_006700	22.74	NA	18.176	NA
NSA_006720	22.74	NA	NA	NA
NSA_006807	22.74	29.313	18.176	NA
NSA_006810	22.74	29.313	18.176	NA
NSA_006895	22.74	29.313	18.176	NA
NSA_007222	22.74	29.313	NA	NA
NSA_007226	22.74	29.313	NA	NA
NSA_007258	22.74	29.313	18.176	NA
NSA_007330	22.74	29.313	18.176	NA
NSA_007335	22.74	29.313	18.176	NA
NSA_007372	22.74	29.313	18.176	NA
NSA_007375	22.74	29.313	18.176	NA
NSA_007426	22.74	29.313	18.176	NA
NSA_007486	22.74	29.313	18.176	NA
NSA_007597	22.74	29.313	18.176	NA
NSA_007619	22.74	29.313	18.176	NA
NSA_007664	22.74	29.313	18.176	NA
NSA_007821	22.74	29.313	NA	NA
NSA_007834	22.74	29.311	18.176	NA
NSA_007926	22.74	29.313	18.176	NA
NSA_007947	22.74	29.313	NA	NA
NSA_008017	22.74	29.313	18.176	NA
NSA_008055	22.74	29.313	18.176	NA
NSA_008147	22.74	29.313	18.176	NA
NSA_008203	22.74	29.313	18.176	NA
NSA_008207	22.74	29.313	18.176	NA
NSA_008250	22.74	29.313	18.176	NA
NSA_008343	22.74	29.313	18.176	NA
NSA_008373	22.74	29.313	NA	NA
NSA_008378	22.74	29.313	18.176	NA
NSA_008488	22.74	29.313	18.176	NA
NSA_008498	22.74	29.313	NA	NA
NSA_008653	22.74	29.313	18.176	NA
NSA_008748	22.74	29.313	18.176	NA
NSA_009149	22.74	29.313	18.176	NA
NSA_009572	22.74	29.313	18.176	NA
NSA_009599	22.74	29.313	18.176	NA
NSA_009636	22.74	29.313	18.176	NA
NSA_009648	22.74	29.313	NA	NA
NSA_009661	22.74	29.313	18.176	NA
NSA_009710	22.74	29.313	18.176	NA
NSA_009721	22.74	29.313	18.176	NA
NSA_009722	22.74	29.313	18.176	NA
NSA_009783	22.74	29.313	18.176	NA
NSA_009791	22.74	29.313	NA	NA
NSA_009834	22.74	29.313	18.176	NA
NSA_009873	22.74	29.313	18.176	NA
NSA_009909	22.74	29.313	18.176	NA
NSA_009911	22.74	29.313	18.176	NA
NSA_009993	22.74	29.313	18.176	NA
ORS543	22.74	29.313	NA	NA
CRT277	22.868	29.031	NA	NA
NSA_001835	23.428	30.004	21.382	7.076
NSA_000196	23.676	NA	14.891	7.076
NSA_004060	23.823	30.511	14.891	7.076
NSA_006701	23.823	NA	14.891	7.076
NSA_006530	24.238	30.511	22.846	7.79
NSA_007786	24.238	30.511	NA	NA
NSA_005007	24.551	NA	24.737	7.79
NSA_008197	24.551	30.511	22.846	7.79
NSA_003079	24.653	30.511	22.846	7.79
NSA_006576	24.811	NA	25.113	8.157
NSA_001259	24.991	NA	NA	8.505
NSA_007144	25.408	30.511	23.981	7.79
NSA_001983	25.491	30.883	24.737	7.79
NSA_001389	26.194	NA	25.113	8.157
NSA_003242	26.194	NA	25.113	NA
NSA_004238	27.395	NA	25.495	NA
NSA_005216	27.395	NA	25.495	NA
NSA_009714	27.395	NA	25.495	NA
NSA_009960	27.395	NA	25.495	NA
ORS552	29.313	36.131	NA	NA
NSA_003156	30.996	NA	28.988	NA
NSA_007596	30.996	NA	28.988	NA
NSA_004781	32.324	NA	NA	16.341
NSA_007067	34.324	NA	31.244	20.215
NSA_000575	34.845	NA	31.726	20.599
NSA_002836	35.242	NA	NA	19.074
NSA_008819	35.454	NA	33.42	NA
NSA_008338	35.715	NA	32.154	21.743
NSA_007126	39.443	NA	NA	23.888
NSA_001771	40.611	NA	NA	25.037
NSA_003241	40.611	NA	NA	25.037
NSA_000514	42.56	NA	40.317	NA
NSA_007206	42.56	NA	40.317	NA
NSA_003098	43.178	NA	NA	27.48
NSA_007165	43.178	NA	NA	27.48
NSA_005206	45.5	55.16	NA	NA
NSA_003424	45.815	55.569	43.54	NA
NSA_001781	46.013	55.774	43.803	NA
NSA_004572	46.013	55.774	43.803	NA
NSA_006356	46.013	55.774	43.803	NA
NSA_006963	46.013	55.774	43.803	NA
NSA_007582	47.811	NA	NA	31.816
NSA_006156	50.327	61.082	47.59	NA
NSA_000849	55.959	66.444	NA	NA
NSA_001444	57.173	67.624	55.287	NA
NSA_000044	57.752	NA	55.684	NA
NSA_003487	58.135	68.427	56.477	NA
NSA_005390	58.135	NA	56.477	NA
NSA_005963	66.819	NA	64.678	NA
NSA_005046	67.74	79.625	NA	NA
NSA_001071	68.098	80.019	NA	NA
NSA_002321	72.503	86.273	70.132	52.014
NSA_001267	73.072	NA	NA	51.766
NSA_006293	73.072	88.561	72.191	51.766
NSA_005929	73.74	88.561	72.191	51.766
NSA_007571	74.303	88.561	72.465	NA
NSA_004760	74.357	85.14	NA	NA
NSA_006649	74.357	85.14	NA	NA
NSA_002970	74.448	NA	72.722	53.046
NSA_007205	75.106	NA	71.684	54.278
NSA_000093	76.087	NA	73.823	54.966
NSA_001063	76.087	NA	73.823	NA
NSA_004847	76.087	NA	73.823	NA
NSA_004946	76.087	NA	73.823	NA

## Sheet: LG2
Linkage group 2
Markers	Consensus	Pop1	Pop2	Pop3
Locus	Position	Position	Position	Position
NSA_006776	0	NA	NA	4.084
NSA_000370	3.481	NA	0	0
NSA_006512	3.481	NA	0	0
NSA_009411	3.481	NA	0	0
NSA_003502	5.282	0	1.781	NA
NSA_005361	6.625	2.218	NA	NA
NSA_008076	11.55	7.605	NA	11.794
NSA_000276	12.666	7.605	8.921	NA
NSA_001011	12.775	7.825	8.64	NA
NSA_005560	12.775	7.825	8.64	NA
NSA_005220	12.885	8.06	8.921	NA
NSA_003381	14.225	9.041	10.795	NA
NSA_005860	14.225	9.041	11.072	NA
NSA_003377	17.287	13.256	NA	NA
NSA_004545	23.72	NA	17.906	33.66
NSA_005316	23.86	NA	17.906	34.035
NSA_000451	25.407	NA	NA	35.146
NSA_006841	25.407	NA	NA	35.146
NSA_002499	26.253	25.899	24.517	NA
NSA_007180	26.298	25.916	24.385	NA
NSA_000457	26.3	25.414	24.352	NA
NSA_000181	26.301	25.398	24.352	NA
NSA_000815	26.301	25.899	24.352	NA
NSA_003127	26.301	25.398	NA	NA
NSA_004097	26.301	25.398	24.352	NA
NSA_006482	26.301	25.899	18.866	NA
NSA_006658	26.301	25.398	24.352	NA
NSA_007029	26.301	25.398	24.25	NA
NSA_007109	26.301	25.398	24.352	NA
ORS423	26.301	25.398	NA	NA
NSA_000531	26.309	25.414	19.072	NA
NSA_002043	26.309	25.916	24.385	NA
NSA_002063	26.316	25.398	24.385	36.615
NSA_005799	26.47	25.398	24.352	38.073
NSA_006226	26.514	25.398	24.352	38.073
NSA_003625	26.659	26.477	18.639	NA
NSA_007336	26.834	26.455	18.665	35.146
NSA_003281	27.712	25.921	NA	NA
NSA_001615	27.876	NA	23.328	NA
NSA_000816	28.108	NA	NA	38.073
NSA_003080	28.108	NA	NA	38.073
NSA_008345	28.108	NA	NA	38.073
NSA_009010	28.133	26.466	NA	NA
NSA_003681	28.134	26.463	NA	NA
NSA_003419	28.225	NA	19.82	NA
NSA_008119	28.225	NA	19.82	NA
NSA_002871	28.647	NA	22.515	NA
ORS658	28.793	25.645	NA	NA
NSA_009442	28.932	NA	22.421	NA
CRT389	28.958	25.744	NA	NA
ORS925	29.095	25.737	NA	NA
NSA_000644	29.158	NA	22.319	NA
NSA_007328	29.158	NA	22.319	NA
NSA_005202	29.185	NA	22.29	NA
NSA_007132	29.185	NA	22.29	NA
NSA_009760	29.185	NA	22.29	NA
NSA_001260	29.362	NA	22.28	NA
NSA_002984	29.362	NA	22.28	NA
NSA_005611	29.362	NA	22.28	NA
NSA_009506	29.362	NA	22.28	NA
NSA_000007	29.798	25.755	21.147	NA
NSA_000735	29.798	25.755	21.147	NA
NSA_001109	29.798	NA	21.147	NA
NSA_001330	29.798	NA	21.147	NA
NSA_001363	29.798	NA	21.147	NA
NSA_001619	29.798	NA	21.147	NA
NSA_002017	29.798	25.755	21.147	NA
NSA_002257	29.798	NA	21.147	NA
NSA_002357	29.798	NA	21.147	NA
NSA_002365	29.798	NA	21.147	NA
NSA_003323	29.798	NA	21.147	NA
NSA_003397	29.798	NA	21.147	NA
NSA_004933	29.798	NA	21.147	NA
NSA_004979	29.798	NA	21.147	NA
NSA_005012	29.798	NA	21.147	NA
NSA_005030	29.798	25.755	21.147	NA
NSA_005317	29.798	NA	21.147	NA
NSA_005672	29.798	NA	21.147	NA
NSA_005831	29.798	NA	21.147	NA
NSA_005951	29.798	25.755	21.147	NA
NSA_006195	29.798	NA	21.147	NA
NSA_006278	29.798	NA	21.147	NA
NSA_006496	29.798	NA	21.147	NA
NSA_008995	29.798	25.755	NA	NA
NSA_009433	29.798	NA	21.147	NA
ORS708	29.798	25.755	NA	NA
NSA_004017	29.809	25.773	21.147	NA
NSA_006091	29.894	25.755	20.199	NA
NSA_003321	30.06	NA	22.156	NA
NSA_003661	30.069	NA	21.552	NA
NSA_009657	30.145	NA	21.364	NA
NSA_002635	30.149	NA	21.395	NA
NSA_005309	30.149	NA	21.395	NA
NSA_005738	30.149	NA	21.395	NA
NSA_006176	30.149	NA	21.395	NA
NSA_000199	30.202	NA	21.37	NA
NSA_001305	30.202	NA	21.37	NA
NSA_002162	30.202	NA	21.37	NA
NSA_004279	30.202	NA	21.37	NA
NSA_006150	30.202	NA	21.37	NA
NSA_006172	30.202	NA	21.37	NA
NSA_006389	30.202	NA	21.37	NA
NSA_007626	30.202	NA	21.37	NA
NSA_001053	30.255	NA	21.935	NA
NSA_002671	30.255	NA	21.935	NA
NSA_000137	30.407	NA	21.167	NA
NSA_001247	30.407	NA	21.167	NA
NSA_001445	30.407	NA	21.261	NA
NSA_004665	30.407	NA	21.167	NA
NSA_005236	30.407	NA	21.167	NA
NSA_007831	30.407	NA	21.167	NA
NSA_009865	30.407	NA	21.167	NA
ORS1065	30.495	27.127	NA	NA
NSA_005655	30.623	24.322	NA	NA
NSA_005896	30.623	24.322	NA	NA
NSA_000170	30.761	NA	20.982	NA
NSA_001667	30.904	NA	20.978	40.592
NSA_003144	30.904	NA	20.978	NA
NSA_004035	30.904	NA	20.978	40.592
NSA_004618	30.904	NA	20.978	NA
NSA_007631	30.904	NA	20.978	NA
NSA_009492	30.904	NA	20.978	NA
NSA_009749	30.904	NA	20.978	40.592
NSA_009850	30.904	NA	20.978	40.592
NSA_000294	30.918	NA	NA	40.592
NSA_001258	30.918	NA	NA	40.592
NSA_002509	30.918	NA	NA	40.592
NSA_003171	30.918	NA	NA	40.592
NSA_004718	30.918	NA	NA	40.592
NSA_005297	30.918	NA	NA	40.592
NSA_005381	30.918	NA	NA	40.592
NSA_007561	30.918	NA	NA	40.592
NSA_003261	31.328	NA	20.683	40.592
NSA_005362	31.328	NA	21.742	40.592
NSA_008329	31.328	NA	20.683	NA
NSA_009470	31.328	NA	20.683	40.592
ORS836	31.438	27.341	NA	NA
NSA_001064	31.519	NA	20.544	40.592
NSA_002014	31.519	NA	20.544	40.592
NSA_007209	31.519	NA	20.544	40.592
NSA_000019	31.736	NA	20.544	NA
NSA_000046	31.736	NA	20.544	NA
NSA_000378	31.736	NA	20.544	NA
NSA_000640	31.736	NA	20.544	NA
NSA_002857	31.736	NA	20.544	NA
NSA_003559	31.736	NA	20.544	NA
NSA_003891	31.736	NA	20.544	NA
NSA_003956	31.736	NA	20.544	NA
NSA_004592	31.736	NA	20.544	NA
NSA_004720	31.736	NA	20.544	NA
NSA_004874	31.736	NA	20.544	NA
NSA_006020	31.736	NA	20.544	NA
NSA_006702	31.736	NA	20.544	NA
NSA_006888	31.736	NA	20.544	NA
NSA_007463	31.736	NA	20.544	NA
NSA_007567	31.736	NA	20.544	NA
NSA_009543	31.736	NA	20.544	NA
NSA_002127	32.659	24.108	22.93	NA
NSA_002654	32.659	24.108	NA	NA
NSA_004490	32.659	24.108	22.93	NA
NSA_005350	32.659	24.108	NA	NA
NSA_008127	32.659	24.108	22.93	NA
NSA_009327	32.659	24.108	NA	NA
NSA_009564	32.659	24.108	NA	NA
NSA_006256	33.038	24.108	27.175	NA
NSA_001826	33.612	29.453	NA	NA
NSA_000801	33.809	NA	22.93	NA
NSA_003624	34.218	23.741	28.17	NA
NSA_004003	34.218	27.42	28.17	NA
NSA_006048	34.482	23.741	28.757	NA
NSA_001630	35.144	30.945	NA	NA
NSA_005270	35.144	30.945	NA	NA
NSA_006870	35.144	30.945	NA	NA
NSA_007071	35.144	30.945	NA	NA
NSA_001443	35.591	28.03	30.266	NA
NSA_002307	35.591	NA	30.266	NA
NSA_002503	35.591	NA	30.266	NA
NSA_004547	35.591	NA	30.266	NA
NSA_004106	35.724	23.169	30.266	NA
NSA_005552	35.724	23.169	NA	NA
NSA_006406	35.724	28.33	NA	NA
NSA_005037	36.641	32.066	NA	NA
NSA_004033	38.132	33.833	NA	NA
NSA_000433	41.558	NA	34.13	NA
NSA_003590	41.558	NA	34.13	NA
NSA_001605	42.35	NA	34.935	NA
NSA_003677	43.126	NA	35.722	NA
NSA_004233	43.126	NA	35.722	NA
NSA_003640	44.176	NA	36.816	NA
NSA_006304	44.176	NA	36.816	NA
NSA_005295	44.98	NA	37.658	NA
NSA_000267	46.359	NA	39.138	NA
NSA_006894	46.359	NA	39.138	NA
NSA_007628	47.804	NA	40.717	NA
NSA_007934	48.909	41.856	43.476	NA
NSA_007019	59.758	NA	53.272	NA
ORS229	60.036	53.274	NA	NA
NSA_008192	61.704	54.344	57.831	NA
NSA_004130	64.515	NA	59.384	NA
NSA_002957	64.822	57.964	NA	NA
NSA_000361	66.343	57.621	63.324	NA
NSA_009573	67.55	59.111	64.444	NA
NSA_009684	67.55	59.111	64.444	NA
NSA_005391	69.588	NA	64.444	NA
NSA_006511	70.047	NA	64.826	NA
NSA_009066	70.047	NA	64.826	NA
NSA_004269	70.288	64.476	NA	NA
NSA_005791	70.313	64.476	65.206	NA
NSA_005828	70.313	64.476	65.206	NA
NSA_007671	71.174	65.492	NA	NA
NSA_002289	71.481	65.871	NA	NA
NSA_000237	80.621	NA	73.923	NA
NSA_001347	80.621	NA	73.923	NA
NSA_004999	80.895	NA	73.719	NA
NSA_001523	81.221	79.852	73.359	NA
NSA_004835	81.221	79.852	73.359	NA
ORS342	81.221	79.852	NA	NA
NSA_001911	81.225	79.873	73.359	NA
NSA_008046	81.258	79.852	73.359	NA
NSA_006086	81.429	79.852	73.719	NA
NSA_006818	81.541	79.852	73.923	NA
NSA_007925	81.541	79.852	73.923	NA
NSA_004075	81.99	80.223	NA	NA

## Sheet: LG3
Linkage group 3
Markers	Consensus	Pop1	Pop2	Pop3
Locus	Position	Position	Position	Position
NSA_001289	0	0	NA	NA
NSA_006503	0	0	NA	NA
NSA_000107	0.74	0.739	NA	NA
NSA_007320	1.109	1.11	NA	0.76
NSA_001935	2.548	NA	0	NA
NSA_008340	3.372	NA	NA	0
NSA_003208	4.144	NA	NA	0.76
NSA_004016	9.005	9.095	NA	NA
NSA_006729	10.833	10.583	7.436	8.641
NSA_003913	14.57	NA	12.153	11.31
NSA_004141	15.816	NA	13.337	12.293
NSA_003101	16.849	17.123	15.397	NA
NSA_003186	19.309	NA	18.319	14.312
NSA_003576	21.378	NA	19.458	NA
NSA_005121	22.013	NA	NA	18.232
NSA_005594	24.427	NA	NA	20.628
NSA_007408	28.355	NA	26.33	NA
NSA_003339	28.764	NA	26.735	NA
NSA_007117	28.764	NA	26.735	NA
NSA_008101	29.173	NA	27.141	NA
NSA_000742	29.584	NA	27.547	NA
NSA_007191	29.584	NA	27.547	NA
NSA_003650	29.916	NA	NA	26.093
NSA_001876	30.509	NA	NA	26.673
NSA_004346	30.509	NA	NA	26.673
NSA_001997	31.106	NA	29.062	26.673
NSA_003168	31.106	NA	29.062	26.673
NSA_003993	31.516	NA	29.47	26.673
NSA_002024	33.083	NA	31.031	NA
NSA_006542	33.083	NA	31.031	NA
NSA_009580	33.083	NA	31.031	NA
NSA_009830	33.083	NA	31.031	NA
NSA_009918	33.083	NA	31.031	NA
NSA_000029	33.471	NA	NA	29.633
NSA_000205	33.471	NA	NA	29.633
NSA_001228	33.471	NA	NA	29.633
NSA_001237	33.471	NA	NA	29.633
NSA_001516	33.471	NA	NA	29.633
NSA_001797	33.471	NA	NA	29.633
NSA_003447	33.471	NA	NA	29.633
NSA_003994	33.471	NA	NA	29.633
NSA_007405	33.471	NA	NA	29.633
NSA_007538	33.471	NA	NA	29.633
NSA_009429	33.471	NA	NA	29.633
NSA_000905	33.843	NA	NA	30.006
NSA_001903	33.843	NA	NA	30.006
NSA_002361	33.843	NA	NA	30.006
NSA_002986	33.843	NA	NA	30.006
NSA_003217	33.843	NA	NA	30.006
NSA_003388	33.843	NA	NA	30.006
NSA_004264	33.843	NA	NA	30.006
NSA_004968	33.843	NA	NA	30.006
ORS752	33.846	39.148	NA	NA
NSA_000340	34.211	NA	NA	30.376
NSA_001203	34.211	NA	NA	30.376
NSA_001552	34.211	NA	NA	30.376
NSA_001723	34.211	NA	NA	30.376
NSA_002863	34.211	NA	NA	30.376
NSA_003908	34.211	NA	NA	30.376
NSA_004511	34.211	NA	NA	30.376
NSA_004816	34.211	NA	NA	30.376
NSA_005223	34.211	NA	NA	30.376
NSA_005770	34.211	NA	NA	30.376
NSA_009480	34.211	NA	NA	30.376
NSA_009767	34.211	NA	NA	30.376
NSA_000398	34.245	NA	32.189	NA
NSA_004008	34.245	NA	32.189	NA
NSA_007351	34.469	NA	NA	30.632
NSA_001143	35.523	NA	NA	31.67
NSA_003319	35.523	NA	NA	31.67
NSA_003814	35.523	NA	NA	31.67
NSA_000572	36.249	NA	NA	32.389
NSA_001905	36.249	43.722	NA	32.389
NSA_002136	36.249	NA	NA	32.389
NSA_002407	36.249	NA	NA	32.389
NSA_000652	36.624	44.248	NA	32.76
NSA_001321	36.624	44.229	NA	32.76
NSA_000694	37.911	44.229	NA	33.483
NSA_002561	37.911	44.229	NA	33.483
NSA_004577	37.911	44.229	NA	33.483
NSA_006704	37.911	44.229	NA	NA
NSA_007420	37.911	44.229	NA	NA
NSA_000521	38.195	44.627	NA	33.853
NSA_000619	38.195	44.627	NA	33.853
NSA_001838	38.195	44.627	NA	33.853
NSA_003122	38.195	44.627	NA	33.853
NSA_004213	38.434	NA	38.06	34.591
NSA_000614	38.539	44.248	NA	NA
NSA_000709	38.539	44.248	NA	33.483
NSA_002342	38.539	44.248	NA	32.76
NSA_004651	38.539	44.248	NA	33.483
NSA_005904	38.539	44.248	NA	33.853
NSA_008387	38.539	44.248	NA	NA
NSA_002015	38.661	44.571	NA	NA
NSA_006097	38.708	44.608	NA	NA
NSA_006885	38.708	44.608	NA	33.853
ORS1145	38.978	43.348	NA	NA
NSA_002478	39.07	43.698	NA	32.389
NSA_006671	39.07	43.698	NA	NA
NSA_005556	39.071	NA	38.06	35.238
HT1028	39.089	43.722	NA	NA
NSA_003256	39.089	43.722	NA	NA
NSA_003636	39.089	43.722	NA	NA
NSA_006992	39.089	43.722	NA	NA
NSA_007263	39.089	43.722	NA	NA
NSA_007273	39.089	43.722	NA	NA
NSA_007546	39.089	43.722	NA	NA
NSA_001391	39.442	NA	37.293	32.389
NSA_002742	39.442	NA	37.293	32.389
NSA_005651	39.442	NA	37.293	32.389
NSA_005677	39.442	NA	37.293	32.389
NSA_007674	39.442	NA	37.293	32.389
NSA_009106	39.621	44.986	NA	NA
NSA_000583	39.845	NA	38.06	35.793
NSA_006014	39.845	NA	38.06	35.793
NSA_006898	39.845	NA	38.83	35.793
NSA_008367	39.845	NA	38.06	35.793
NSA_009901	39.845	NA	38.83	35.793
NSA_002179	40.059	NA	38.097	36.927
NSA_005976	40.114	NA	38.041	35.793
NSA_000452	40.638	NA	38.83	36.119
NSA_000842	40.638	NA	38.83	35.793
NSA_005995	40.638	NA	NA	36.119
NSA_007584	40.638	NA	38.83	35.793
NSA_007551	41.016	NA	39.212	36.449
NSA_003314	41.683	NA	39.593	NA
NSA_006075	41.683	NA	39.593	NA
NSA_007458	41.683	NA	39.593	NA
NSA_005421	42.456	NA	40.354	NA
NSA_000528	42.84	NA	40.733	NA
NSA_001564	42.84	NA	40.733	NA
NSA_004188	42.84	NA	40.733	NA
NSA_004906	42.84	NA	40.733	NA
NSA_007358	42.84	NA	40.733	NA
NSA_001018	43.224	NA	41.112	NA
NSA_003355	43.224	NA	41.112	NA
NSA_007964	43.224	NA	41.112	NA
NSA_009670	43.224	NA	41.112	NA
NSA_006993	43.599	NA	41.483	NA
NSA_000556	43.982	NA	41.861	NA
NSA_004926	44.354	NA	42.229	NA
NSA_005106	44.736	NA	42.607	NA
NSA_005189	44.736	NA	42.607	NA
NSA_005249	44.736	NA	42.607	NA
NSA_006180	44.736	NA	42.607	NA
NSA_007105	44.736	NA	42.607	NA
NSA_000233	45.118	NA	42.984	NA
NSA_001662	45.118	NA	42.984	NA
NSA_002193	45.118	NA	42.984	NA
NSA_002402	45.118	NA	42.984	NA
NSA_003178	45.118	NA	42.984	NA
NSA_003458	45.118	NA	42.984	NA
NSA_006303	45.118	NA	42.984	NA
NSA_007576	45.118	NA	42.984	NA
NSA_007734	45.118	NA	42.984	NA
NSA_009829	45.118	NA	42.984	NA
NSA_006606	46.101	51.246	NA	44.916
NSA_007202	46.101	51.246	NA	44.916
NSA_002539	46.261	NA	44.115	NA
NSA_002837	46.646	NA	44.495	NA
NSA_006856	46.646	NA	44.495	NA
NSA_006891	46.646	NA	44.495	NA
NSA_007341	46.646	NA	44.495	NA
NSA_008155	46.646	NA	44.495	NA
NSA_001026	47.026	NA	44.871	NA
NSA_001108	47.026	NA	44.871	NA
NSA_001591	47.026	NA	44.871	NA
NSA_001875	47.026	NA	44.871	NA
NSA_002134	47.026	NA	44.871	NA
NSA_003461	47.026	NA	44.871	NA
NSA_005532	47.026	NA	44.871	NA
NSA_005595	47.026	NA	44.871	NA
NSA_005628	47.026	NA	44.871	NA
NSA_006666	47.026	NA	44.871	NA
NSA_009554	47.026	NA	44.871	NA
NSA_009792	47.026	NA	44.871	NA
NSA_009906	47.026	NA	44.871	NA
NSA_005717	47.406	NA	45.247	NA
NSA_006571	47.406	NA	45.247	NA
NSA_007428	47.406	NA	45.247	NA
NSA_008117	47.406	NA	45.247	NA
NSA_006860	47.865	53.264	NA	NA
NSA_000286	47.872	53.271	NA	NA
NSA_001160	47.956	NA	NA	44.916
NSA_001484	48.172	NA	46.004	NA
NSA_001940	48.172	NA	46.004	NA
NSA_001959	48.325	53.67	NA	46.613
NSA_008148	48.325	53.67	NA	NA
NSA_003890	48.553	NA	46.381	NA
NSA_008286	48.553	NA	46.381	NA
NSA_005466	48.834	NA	NA	45.862
NSA_000404	48.934	NA	46.758	NA
NSA_009269	48.981	NA	46.804	NA
HT554	49.137	53.249	NA	NA
NSA_000048	49.317	NA	47.137	NA
NSA_006088	49.317	NA	47.137	NA
NSA_000225	49.502	NA	47.137	46.613
NSA_005763	49.645	54.711	48.238	NA
NSA_006538	49.645	54.711	NA	NA
NSA_004598	49.649	54.714	48.238	NA
NSA_006552	49.649	54.714	NA	NA
NSA_009782	49.649	54.714	NA	NA
NSA_009872	49.649	54.714	48.238	NA
NSA_005852	50.045	54.714	47.857	NA
NSA_002519	50.203	55.261	48.238	NA
NSA_002753	50.203	55.261	NA	NA
HT441	50.205	55.262	NA	NA
NSA_002263	50.205	55.262	48.238	NA
NSA_009019	50.205	55.262	NA	NA
NSA_000800	50.43	NA	48.238	NA
NSA_002954	50.43	NA	48.238	NA
NSA_006741	50.43	NA	48.238	NA
NSA_001926	50.475	NA	48.284	NA
NSA_001424	51.276	NA	NA	48.598
NSA_003374	51.276	NA	NA	48.598
NSA_006705	51.663	56.742	50.522	NA
NSA_001324	51.799	56.372	49.759	NA
NSA_002780	51.799	56.372	49.759	NA
NSA_004304	51.799	NA	49.759	NA
NSA_006149	51.799	56.372	49.759	NA
NSA_009939	51.799	56.372	49.759	NA
NSA_009656	52.144	57.09	50.656	NA
NSA_000085	52.679	NA	50.522	NA
NSA_000165	52.679	NA	50.522	NA
NSA_000382	52.726	57.836	50.522	NA
NSA_006442	52.726	57.836	50.944	NA
NSA_008061	52.726	57.836	NA	NA
NSA_005415	52.782	NA	50.656	NA
NSA_004763	53.061	NA	49.759	50.592
NSA_002406	53.178	NA	50.944	NA
NSA_008091	53.178	NA	50.944	NA
NSA_009974	53.178	NA	50.944	NA
NSA_001371	54.743	60.113	52.114	NA
NSA_002108	54.743	NA	52.114	NA
NSA_002914	54.743	NA	52.114	NA
NSA_006973	54.743	60.113	NA	NA
CRT550	54.971	59.992	NA	NA
NSA_003038	55.013	NA	NA	52.815
NSA_005340	55.013	NA	NA	52.815
NSA_007038	55.013	NA	NA	52.815
NSA_005414	55.104	60.125	52.876	NA
NSA_003237	55.148	60.113	52.876	NA
NSA_004143	55.148	60.113	52.876	NA
NSA_000198	55.893	60.899	NA	NA
NSA_002196	55.893	60.899	NA	NA
NSA_005313	55.893	60.899	NA	NA
NSA_001863	56.007	60.113	NA	53.946
NSA_007650	56.007	60.113	52.876	53.946
NSA_000957	56.68	62.084	53.662	55.405
NSA_002064	56.68	NA	53.662	NA
NSA_007924	56.68	62.084	53.662	NA
NSA_007754	56.956	62.473	54.057	56.173
NSA_001510	57.078	62.473	54.454	NA
NSA_002651	57.078	62.473	NA	NA
NSA_005590	57.078	62.473	NA	NA
NSA_009219	57.078	62.473	NA	NA
NSA_007815	57.161	62.101	53.662	55.405
NSA_007987	57.505	NA	NA	55.472
NSA_000821	58.233	64.051	55.243	NA
NSA_002820	58.233	NA	55.243	NA
NSA_003730	58.233	NA	55.243	NA
NSA_005493	58.233	64.051	55.243	NA
NSA_000320	58.432	63.285	NA	NA
NSA_007621	60.19	NA	57.983	59.993
NSA_001895	60.87	65.266	NA	59.993
NSA_006828	60.87	65.266	59.197	NA
NSA_004366	61.181	65.234	59.197	60.306
NSA_004758	61.181	65.234	59.197	NA
NSA_005114	63.053	68.682	NA	63.748
NSA_002040	63.744	66.357	63.726	NA
NSA_002714	63.744	66.357	63.726	NA
NSA_007603	63.744	66.357	64.52	NA
NSA_003163	64.179	68.286	NA	63.748
NSA_004246	64.634	NA	NA	62.951
NSA_002717	66.538	NA	64.52	NA
NSA_006051	66.538	NA	64.52	NA
NSA_007662	66.538	NA	64.52	NA
NSA_006683	66.653	NA	64.635	NA
NSA_008047	70.795	79.283	70.415	69.074
NSA_006219	71.036	NA	NA	69.399
NSA_000675	72.184	NA	71.595	69.474
NSA_002076	72.184	NA	71.595	69.474
NSA_002588	72.664	NA	NA	71.083
NSA_004056	73.339	79.283	70.415	NA
NSA_004296	73.339	NA	70.415	NA
NSA_009170	73.339	79.283	NA	NA
NSA_007873	75.86	NA	73.71	NA
NSA_005645	76.042	82.766	73.885	76.335
NSA_000446	77.437	NA	75.213	NA
NSA_004104	77.541	82.766	NA	76.335
NSA_002826	77.875	83.098	74.927	76.686
NSA_004626	77.875	83.098	74.927	NA
NSA_001506	78.301	83.493	74.927	78.096
NSA_004900	78.301	NA	74.927	NA
NSA_005305	78.301	83.493	74.927	NA
NSA_006165	78.676	83.879	NA	77.558
NSA_006281	78.676	83.879	NA	NA
NSA_002021	79.298	84.124	77.634	NA
NSA_007418	79.298	84.124	77.634	NA
NSA_006570	80.239	83.493	74.927	78.781
NSA_009651	82.204	NA	NA	80.678
NSA_000489	83.468	NA	NA	81.865
NSA_000740	83.468	NA	NA	81.865
NSA_003524	83.468	NA	NA	81.865
NSA_009388	85.011	NA	82.949	81.865
NSA_002576	85.289	92.204	82.177	NA
NSA_007610	86.269	92.966	NA	NA
NSA_000059	88.03	NA	NA	86.125
NSA_001306	89.08	NA	86.475	87.255
NSA_003158	89.08	NA	86.475	87.255
NSA_009576	89.08	NA	86.475	NA
NSA_001760	90.009	NA	NA	87.973
NSA_006523	90.035	NA	NA	87.996
NSA_000871	90.903	NA	88.989	88.718
NSA_002150	90.903	NA	NA	88.718
NSA_004605	90.903	NA	88.989	88.718
NSA_004801	90.903	NA	88.989	NA
NSA_006681	90.903	NA	88.989	88.718
NSA_006883	90.903	NA	88.989	NA
NSA_006953	90.903	NA	88.989	NA
NSA_002405	92.096	105.114	NA	88.344
NSA_007111	92.096	105.114	NA	88.344
NSA_007504	92.096	105.114	NA	88.344
NSA_005653	94.947	105.502	NA	NA
NSA_007200	94.947	105.502	NA	88.344
NSA_009922	94.947	105.502	NA	88.344
NSA_009943	94.947	105.502	NA	88.344
NSA_002835	95.328	105.885	NA	NA
NSA_003023	95.328	105.885	NA	NA
NSA_003215	95.328	105.885	NA	NA
NSA_003577	95.328	105.885	NA	88.718
NSA_004755	95.328	105.885	NA	NA
NSA_006787	95.328	105.885	NA	88.718

## Sheet: LG4
Linkage group 4
Markers	Consensus	Pop1	Pop2	Pop3
Locus	Position	Position	Position	Position
NSA_000711	0	NA	0	0.362
NSA_003995	0	NA	0	0.362
NSA_005366	0	NA	0	0.362
NSA_000605	1.248	NA	0	0
NSA_000733	1.248	NA	0	0
NSA_001970	1.248	NA	0	0
NSA_004074	1.248	NA	0	NA
NSA_004392	1.248	NA	0	0
NSA_004543	1.248	NA	NA	0
NSA_005289	1.248	NA	0	0
NSA_007123	1.248	NA	0	0
NSA_001186	2.46	NA	0.374	NA
NSA_004244	3.671	NA	1.507	NA
NSA_000781	11.035	NA	8.464	NA
NSA_006089	13.058	NA	10.41	NA
NSA_003564	13.86	NA	11.187	NA
NSA_000997	15.119	NA	NA	22.183
NSA_005536	16.309	NA	13.571	NA
NSA_007057	17.044	NA	NA	24.23
NSA_002944	17.116	NA	NA	24.307
NSA_000507	19.867	NA	17.52	26.583
NSA_002113	19.867	NA	17.52	26.583
NSA_003205	19.867	NA	17.52	26.583
NSA_000147	22.335	NA	18.873	30.197
NSA_007993	22.74	NA	18.873	30.239
NSA_001553	23.655	NA	19.992	31.829
NSA_002793	23.655	NA	19.992	NA
NSA_004716	29.821	NA	26.914	NA
NSA_003045	32.687	NA	28.553	41.524
NSA_006466	37.228	NA	34.638	44.992
NSA_007188	37.228	NA	34.638	NA
NSA_003491	37.677	NA	NA	44.992
NSA_007077	37.677	NA	NA	44.992
NSA_000483	38.436	NA	NA	45.726
NSA_008269	39.314	NA	36.786	NA
NSA_000719	39.679	NA	37.161	NA
NSA_004161	39.679	NA	37.161	48.332
NSA_009335	39.679	NA	37.161	NA
NSA_003868	40.027	NA	37.541	NA
NSA_003273	40.394	NA	37.912	NA
NSA_002933	41.1	NA	NA	48.332
NSA_000002	41.729	NA	39.316	NA
NSA_000124	41.729	NA	39.316	NA
NSA_000139	41.729	NA	39.316	NA
NSA_000243	41.729	NA	39.316	NA
NSA_001349	41.729	NA	39.316	NA
NSA_009719	42.406	NA	38.965	50.489
NSA_005335	43.54	NA	41.131	NA
NSA_007362	44.235	NA	41.868	51.607
NSA_004361	44.504	NA	42.23	51.607
NSA_005616	44.504	NA	42.23	51.607
NSA_006833	44.504	NA	NA	51.607
NSA_001832	44.825	NA	NA	52.019
NSA_005071	44.825	NA	NA	52.019
NSA_006932	44.825	NA	NA	52.019
NSA_007399	44.825	NA	NA	52.019
NSA_006262	44.908	0	NA	NA
NSA_000076	44.964	NA	42.903	51.802
NSA_005395	44.964	NA	42.903	52.019
NSA_006540	44.964	NA	42.903	52.019
NSA_007401	44.964	NA	42.903	52.019
NSA_002927	45.246	0.337	NA	NA
NSA_004580	45.602	NA	43.274	51.802
NSA_006288	45.602	NA	43.274	NA
NSA_007092	45.602	NA	43.274	51.802
NSA_007678	45.602	NA	43.274	NA
NSA_006749	45.79	NA	NA	52.91
NSA_003651	46.09	1.182	NA	NA
NSA_005614	46.09	1.182	NA	NA
NSA_008518	46.09	1.182	39.316	NA
NSA_005888	46.438	3.635	NA	53.54
NSA_003229	46.655	NA	44.389	NA
NSA_004700	46.655	NA	44.389	NA
NSA_005855	46.655	3.635	44.389	NA
ORS366	46.659	1.746	NA	NA
NSA_000844	47.287	NA	NA	54.542
NSA_001094	47.287	NA	NA	54.542
NSA_001155	47.287	NA	NA	54.542
NSA_002788	47.287	NA	NA	54.542
NSA_000517	47.474	3.715	NA	53.589
NSA_000721	47.474	NA	NA	53.589
NSA_001033	47.474	3.635	NA	53.589
NSA_002747	47.474	3.635	NA	53.589
NSA_002938	47.474	3.635	NA	53.589
NSA_003211	47.474	3.635	NA	NA
NSA_003437	47.474	3.635	NA	NA
NSA_003510	47.474	3.635	NA	53.589
NSA_004162	47.474	3.635	NA	53.589
NSA_004434	47.474	3.635	NA	NA
NSA_004510	47.474	3.635	NA	53.589
NSA_005543	47.474	3.635	NA	NA
NSA_005577	47.474	3.635	NA	53.589
NSA_005592	47.474	3.635	NA	NA
NSA_005808	47.474	3.635	NA	NA
NSA_006769	47.474	3.635	NA	53.589
NSA_009826	47.474	3.635	NA	53.589
NSA_009968	47.474	3.635	NA	53.589
ORS161	47.474	3.635	NA	NA
NSA_002429	48.062	NA	NA	55.29
NSA_004998	48.062	NA	NA	55.29
ORS523	48.104	2.826	NA	NA
NSA_000024	48.244	4.417	NA	54.315
NSA_001827	48.244	NA	NA	54.315
NSA_003615	48.244	NA	NA	54.315
NSA_005120	48.244	NA	NA	54.315
NSA_005629	48.244	NA	NA	54.315
NSA_009642	48.244	4.417	NA	54.315
NSA_000634	48.383	NA	NA	55.517
NSA_005638	48.383	NA	NA	55.517
HT317	48.589	3.635	NA	NA
NSA_005931	48.636	3.5	NA	NA
NSA_005342	48.739	NA	NA	55.878
NSA_006520	48.739	NA	NA	55.878
NSA_001362	49.103	NA	NA	56.25
NSA_007045	49.103	NA	NA	56.25
NSA_004868	49.129	NA	NA	56.283
NSA_002544	49.465	5.768	NA	56.619
NSA_006478	49.465	NA	NA	56.619
NSA_002918	49.749	4.803	NA	54.315
NSA_003303	49.749	4.803	NA	54.315
NSA_003680	49.749	4.803	NA	54.315
NSA_005276	49.749	4.803	NA	54.542
NSA_006193	49.749	4.803	NA	54.542
NSA_007444	49.749	4.803	NA	54.315
NSA_009653	49.749	4.803	NA	54.542
NSA_004930	49.758	5.768	NA	56.91
NSA_006874	49.912	4.956	NA	NA
NSA_005019	50.121	5.768	NA	57.277
NSA_005840	50.121	5.768	NA	57.277
NSA_009649	50.121	5.768	NA	57.277
NSA_009720	50.121	5.768	NA	57.277
NSA_000356	50.759	5.768	NA	NA
NSA_001571	50.759	5.768	NA	NA
NSA_001666	50.759	5.768	NA	NA
NSA_001850	50.759	5.768	NA	NA
NSA_002622	50.759	5.768	NA	56.619
NSA_002909	50.759	5.768	NA	NA
NSA_003063	50.759	5.768	NA	NA
NSA_004810	50.759	5.768	NA	NA
NSA_005420	50.759	5.768	NA	56.619
NSA_005480	50.759	5.768	NA	NA
NSA_007988	50.759	5.768	NA	NA
NSA_000192	50.857	NA	NA	58.021
NSA_005876	50.857	NA	NA	58.021
NSA_006908	50.857	NA	NA	58.021
NSA_007580	50.857	NA	NA	58.021
NSA_007946	50.857	NA	NA	58.021
NSA_008179	50.857	NA	NA	58.021
NSA_007890	51.74	6.726	NA	58.021
NSA_001327	52.14	7.114	NA	NA
NSA_003013	52.248	8.659	NA	59.479
NSA_003712	52.248	NA	NA	59.479
NSA_002070	52.54	7.502	NA	58.021
NSA_003949	52.54	7.502	NA	58.021
NSA_007397	52.54	7.502	NA	58.021
NSA_004293	52.578	NA	NA	59.858
NSA_006378	52.578	9.029	NA	59.858
NSA_007585	52.578	9.029	NA	59.858
NSA_008152	52.578	NA	NA	59.858
NSA_001795	52.861	8.659	NA	59.106
NSA_006782	52.861	8.659	NA	59.106
NSA_006998	52.861	8.659	NA	59.479
NSA_000804	52.978	NA	NA	60.183
NSA_001898	52.999	7.876	NA	NA
NSA_007271	52.999	7.876	NA	59.106
NSA_007902	52.999	7.876	NA	NA
NSA_005541	53.024	NA	NA	60.238
NSA_005631	53.024	NA	NA	60.238
NSA_005804	53.024	NA	NA	60.238
NSA_000221	54.117	9.029	NA	NA
NSA_000538	54.117	9.029	NA	NA
NSA_000904	54.117	9.029	NA	NA
NSA_001674	54.117	9.029	NA	NA
NSA_002838	54.117	9.029	NA	NA
NSA_004457	54.117	9.029	NA	NA
NSA_006747	54.117	9.029	NA	NA
CRT136-4	54.477	9.378	NA	NA
NSA_004745	55.528	NA	NA	62.832
NSA_000564	57.788	NA	NA	65.192
NSA_005657	57.788	NA	NA	65.192
NSA_005751	57.788	NA	NA	65.192
NSA_001476	58.342	13.064	NA	NA
NSA_003343	58.342	13.064	NA	NA
NSA_003361	58.342	13.064	NA	NA
NSA_004239	58.342	13.064	NA	NA
NSA_004382	58.342	13.064	NA	NA
NSA_005005	58.342	13.064	NA	NA
NSA_007438	58.342	13.064	NA	NA
NSA_009921	58.342	13.064	NA	NA
ORS309	58.342	13.064	NA	NA
NSA_007915	58.384	NA	NA	65.81
NSA_001353	58.756	13.462	NA	NA
NSA_002672	58.756	13.462	NA	NA
NSA_006661	58.756	13.462	NA	NA
NSA_008093	58.756	13.462	NA	NA
NSA_009778	59.137	NA	NA	66.597
NSA_001618	59.175	13.862	NA	NA
NSA_004203	59.175	13.862	NA	NA
NSA_000869	60.007	14.658	NA	NA
NSA_007913	60.007	14.658	NA	NA
NSA_008201	60.727	15.35	NA	NA
NSA_001381	61.064	NA	NA	68.607
NSA_003567	61.064	NA	NA	68.607
NSA_000420	61.135	15.741	NA	NA
NSA_001946	61.135	15.741	NA	NA
NSA_002894	61.135	15.741	NA	NA
NSA_004276	61.135	15.741	NA	NA
NSA_006178	61.135	15.741	NA	NA
NSA_005169	61.51	16.103	NA	NA
NSA_002254	61.841	14.658	NA	69.421
NSA_002581	62.574	NA	NA	70.183
NSA_003160	62.574	NA	NA	70.183
NSA_006071	62.574	NA	NA	70.183
NSA_000589	63.368	17.349	NA	71.79
NSA_004941	63.368	17.349	NA	NA
NSA_008849	63.568	16.985	NA	72.325
NSA_004654	63.627	18.151	NA	NA
NSA_002428	63.997	18.519	NA	NA
NSA_004108	63.997	18.519	NA	NA
NSA_005708	63.997	18.519	NA	NA
NSA_007016	64.489	NA	NA	72.182
NSA_004858	64.618	19.669	67.871	74.815
NSA_001180	65.165	19.669	67.491	74.128
NSA_006404	65.165	19.669	67.491	74.128
NSA_009687	65.165	19.669	67.871	74.815
NSA_000739	65.459	20.059	68.961	NA
NSA_001169	65.652	NA	67.491	74.097
NSA_003604	66.211	20.059	68.204	74.815
NSA_004470	66.35	20.839	69.84	NA
NSA_000290	66.511	NA	NA	74.128
NSA_000949	66.511	NA	NA	74.128
NSA_005755	66.831	19.669	67.871	74.491
NSA_001485	67.075	21.618	70.553	NA
NSA_001620	67.075	21.618	70.553	NA
NSA_007036	67.075	21.618	70.553	NA
NSA_007827	67.075	21.618	70.553	NA
NSA_007618	67.439	NA	70.922	NA
NSA_000056	68.345	22.785	NA	NA
NSA_007326	68.345	22.785	NA	NA
NSA_003977	68.445	21.618	72.037	NA
NSA_001811	68.582	23.02	NA	NA
NSA_009874	68.665	20.839	NA	76.326
NSA_002786	69.053	NA	NA	76.705
NSA_001208	69.183	NA	NA	76.83
NSA_008384	69.799	NA	70.553	77.43
NSA_003129	70.175	24.62	NA	79.639
NSA_005009	70.175	24.62	NA	79.639
NSA_009591	70.192	NA	70.553	77.806
NSA_009913	70.192	NA	70.553	77.806
NSA_001578	70.347	24.22	74.857	79.639
NSA_006486	70.632	25.02	NA	NA
NSA_000780	71.709	NA	75.176	79.639
NSA_001367	73.058	NA	77.453	80.104
NSA_007558	73.352	27.402	77.828	NA
NSA_007274	74.657	28.607	79.346	NA
NSA_002615	75.154	29.395	80.117	81.649
NSA_006991	75.511	29.8	80.117	NA
NSA_002363	75.534	NA	79.73	NA
NSA_006792	79.495	NA	85.936	84.708
NSA_004144	81.526	35.718	NA	NA
NSA_001040	82.365	36.543	NA	NA
NSA_007681	82.739	36.911	NA	NA
NSA_002048	85.446	39.122	90.932	NA
NSA_000747	86.107	39.639	91.739	NA
NSA_005135	86.107	39.639	91.739	NA
NSA_002706	86.281	40.444	91.739	NA
NSA_006646	92.473	49.906	97.267	NA
NSA_008153	93.399	NA	98.397	NA
NSA_000485	93.73	49.906	97.643	NA
NSA_003754	93.73	49.906	NA	NA
NSA_004058	93.73	49.906	NA	NA
NSA_006547	93.73	49.906	NA	NA
NSA_006866	94.498	NA	99.306	NA
NSA_005980	95.114	NA	99.921	108.936
NSA_006927	95.49	NA	100.298	108.936
NSA_007820	95.49	NA	100.298	108.936
NSA_000710	101.894	NA	NA	108.936
NSA_008288	101.894	NA	NA	108.936
NSA_006987	102.453	57.45	99.306	NA

## Sheet: LG5
Linkage group 5
Markers	Consensus	Pop1	Pop2	Pop3
Locus	Position	Position	Position	Position
NSA_007799	0	0	0	NA
NSA_006108	1.335	3.603	NA	NA
NSA_006971	2.149	3.603	NA	0.755
NSA_000571	2.743	NA	NA	0
NSA_000560	3.081	NA	NA	0.369
NSA_008254	3.487	NA	0.715	1.139
NSA_004105	3.792	NA	NA	1.139
NSA_005219	4.119	6.785	NA	NA
NSA_002420	6.565	9.378	NA	NA
NSA_001874	7.646	10.297	5.041	NA
NSA_007410	9.28	NA	6.242	NA
NSA_009635	9.626	12.758	NA	NA
NSA_008339	12.434	15.523	NA	NA
NSA_002597	14.066	17.507	NA	NA
NSA_009490	14.144	17.502	NA	NA
NSA_006796	14.762	18.455	NA	NA
NSA_002105	15.692	20.881	12.321	NA
NSA_004132	15.692	20.881	12.321	NA
NSA_007509	15.952	19.615	NA	NA
NSA_005576	18.229	20.881	12.321	17.582
NSA_009253	20.531	25.29	13.57	18.689
NSA_001055	25.857	NA	NA	21.5
NSA_007054	26.008	NA	NA	21.87
NSA_001343	27.629	NA	25.918	NA
NSA_000280	29.408	34.482	26.719	NA
NSA_001199	29.463	34.482	26.972	NA
NSA_003053	29.463	34.482	26.972	NA
NSA_000539	29.902	34.164	NA	NA
NSA_004533	31.797	NA	NA	27.233
NSA_006153	32.521	NA	NA	27.904
NSA_003953	32.744	NA	31.234	NA
NSA_004418	33.044	37.615	31.234	NA
NSA_001469	33.142	37.615	NA	NA
NSA_002470	33.142	37.615	NA	NA
NSA_002853	33.142	37.615	NA	NA
NSA_005911	33.142	37.615	30.867	28.856
NSA_008314	33.142	37.615	NA	NA
NSA_004972	33.989	37.615	NA	34.037
NSA_004558	34.671	NA	NA	29.961
NSA_001224	34.737	NA	35.755	NA
CRT518	34.746	39.009	NA	NA
NSA_004332	34.815	NA	33.107	30.263
NSA_006837	34.815	NA	33.107	NA
NSA_007749	34.815	NA	33.107	30.263
NSA_000593	34.859	39.306	33.107	NA
NSA_002401	34.859	NA	33.107	NA
NSA_006228	34.967	NA	33.48	NA
NSA_006849	34.967	NA	33.48	NA
NSA_000248	35.023	NA	NA	30.263
NSA_003543	35.023	NA	NA	30.263
NSA_004123	35.023	NA	NA	30.263
NSA_005279	35.023	NA	NA	30.263
NSA_002487	35.048	39.306	NA	30.263
NSA_003836	35.048	39.306	NA	NA
HT357	35.07	39.301	NA	NA
NSA_004683	35.129	39.873	NA	30.628
NSA_008053	35.368	39.702	33.889	NA
NSA_000273	35.37	39.704	33.889	NA
NSA_000562	35.37	39.702	33.889	NA
NSA_000671	35.37	39.704	33.889	NA
NSA_000704	35.37	NA	33.889	NA
NSA_000952	35.37	39.704	33.889	NA
NSA_000961	35.37	39.704	NA	NA
NSA_001213	35.37	39.704	33.889	NA
NSA_001457	35.37	39.704	33.889	NA
NSA_001474	35.37	39.704	33.889	NA
NSA_001590	35.37	NA	33.889	NA
NSA_001637	35.37	39.704	33.889	NA
NSA_001663	35.37	39.704	33.889	NA
NSA_001796	35.37	39.704	NA	NA
NSA_002371	35.37	39.704	NA	NA
NSA_002866	35.37	39.704	33.889	NA
NSA_003727	35.37	39.704	33.889	NA
NSA_004118	35.37	39.704	33.889	NA
NSA_004281	35.37	39.704	33.889	NA
NSA_004686	35.37	39.704	33.889	NA
NSA_004916	35.37	NA	33.889	NA
NSA_005678	35.37	39.704	33.889	NA
NSA_005993	35.37	39.704	33.889	NA
NSA_006113	35.37	39.704	NA	NA
NSA_006168	35.37	39.704	33.889	NA
NSA_006279	35.37	NA	33.889	NA
NSA_007388	35.37	39.704	33.889	NA
NSA_007673	35.37	NA	33.889	NA
NSA_007875	35.37	39.704	33.889	NA
NSA_009379	35.37	39.704	33.889	NA
NSA_000533	35.372	NA	34.2	30.628
NSA_001374	35.387	NA	NA	30.628
NSA_000212	35.42	39.704	NA	30.628
NSA_000850	35.42	39.704	NA	30.628
NSA_000858	35.42	39.704	NA	30.628
NSA_001538	35.42	39.704	NA	30.628
NSA_002095	35.42	39.704	NA	30.628
NSA_002102	35.42	39.704	NA	30.628
NSA_002773	35.42	39.704	NA	30.628
NSA_003060	35.42	39.704	NA	30.628
NSA_006173	35.42	39.704	NA	30.628
NSA_006471	35.42	39.704	NA	30.628
NSA_006580	35.42	39.704	NA	30.628
NSA_008079	35.42	39.704	NA	30.628
NSA_009372	35.42	39.704	NA	30.628
NSA_009568	35.42	39.704	NA	30.628
NSA_001584	35.434	39.818	NA	30.628
ORS547	35.441	39.694	NA	NA
NSA_000058	35.515	40.11	33.889	30.628
NSA_000331	35.515	NA	33.889	30.628
NSA_000872	35.515	NA	33.889	30.628
NSA_000977	35.515	NA	33.889	30.628
NSA_001083	35.515	40.11	NA	30.628
NSA_001147	35.515	NA	33.889	30.628
NSA_001519	35.515	40.11	NA	30.628
NSA_001654	35.515	NA	33.889	30.628
NSA_001757	35.515	40.11	33.889	30.628
NSA_001828	35.515	NA	33.889	30.628
NSA_001848	35.515	NA	33.889	30.628
NSA_002124	35.515	40.11	NA	30.628
NSA_002161	35.515	NA	33.889	30.628
NSA_002174	35.515	NA	33.889	30.628
NSA_002205	35.515	NA	33.889	30.628
NSA_002501	35.515	NA	33.889	30.628
NSA_002632	35.515	NA	33.889	30.628
NSA_003083	35.515	NA	33.889	30.628
NSA_003154	35.515	NA	33.889	30.628
NSA_003644	35.515	NA	33.889	30.628
NSA_003649	35.515	NA	33.889	30.628
NSA_003830	35.515	NA	33.889	NA
NSA_003925	35.515	40.11	33.889	30.628
NSA_004014	35.515	40.11	NA	NA
NSA_004061	35.515	NA	33.889	NA
NSA_004329	35.515	NA	33.889	30.628
NSA_004337	35.515	40.11	NA	NA
NSA_004449	35.515	NA	33.889	30.628
NSA_004584	35.515	NA	33.889	30.628
NSA_004622	35.515	40.11	NA	NA
NSA_004666	35.515	40.11	NA	NA
NSA_004735	35.515	NA	33.889	30.628
NSA_004762	35.515	NA	33.889	30.628
NSA_004836	35.515	40.11	NA	NA
NSA_004908	35.515	NA	33.889	30.628
NSA_005648	35.515	NA	33.889	30.628
NSA_005758	35.515	40.11	NA	NA
NSA_006054	35.515	40.11	NA	NA
NSA_006095	35.515	40.11	33.889	30.628
NSA_006434	35.515	40.11	33.889	NA
NSA_007047	35.515	NA	33.889	30.628
NSA_007338	35.515	NA	33.889	30.628
NSA_007368	35.515	NA	33.889	30.628
NSA_007411	35.515	40.11	NA	30.628
NSA_007496	35.515	NA	33.889	30.628
NSA_007512	35.515	40.11	NA	NA
NSA_007555	35.515	40.11	NA	NA
NSA_007860	35.515	40.11	33.889	30.628
NSA_008090	35.515	NA	33.889	30.628
NSA_008306	35.515	NA	33.889	30.628
NSA_008670	35.515	NA	33.889	30.628
NSA_008955	35.515	NA	33.889	30.628
NSA_009346	35.515	NA	33.889	30.628
NSA_009553	35.515	NA	33.889	30.628
NSA_009816	35.515	40.11	NA	30.628
NSA_009839	35.515	40.11	NA	NA
NSA_009895	35.515	40.11	NA	30.628
NSA_008274	35.63	40.11	33.711	NA
NSA_004624	35.749	NA	NA	30.992
NSA_009603	35.749	NA	NA	30.992
NSA_000435	35.784	40.11	NA	30.992
NSA_000756	35.784	40.11	NA	NA
NSA_001626	35.784	40.11	NA	30.992
NSA_001632	35.784	40.11	NA	NA
NSA_005389	35.784	40.11	NA	30.992
NSA_006148	35.784	40.11	NA	30.992
NSA_007684	35.784	40.11	NA	30.992
NSA_007908	35.784	40.11	NA	30.992
NSA_008036	35.784	40.11	NA	30.992
NSA_009981	35.784	40.11	NA	30.992
NSA_001401	35.816	NA	34.638	30.992
NSA_007168	35.816	NA	34.638	30.992
NSA_001157	35.823	40.11	34.638	30.992
NSA_009907	35.823	40.11	34.638	30.992
ORS351	35.836	40.173	NA	NA
NSA_001559	35.876	40.11	34.578	NA
NSA_002454	35.885	40.11	34.638	NA
NSA_002584	35.885	40.11	34.638	NA
NSA_002648	35.885	NA	34.638	NA
NSA_003515	35.885	40.11	34.638	NA
NSA_003536	35.885	40.11	34.638	NA
NSA_005965	35.885	NA	34.638	NA
NSA_006656	35.885	40.11	34.638	NA
NSA_008253	35.885	40.11	34.638	NA
NSA_009396	35.885	40.11	34.638	NA
NSA_009448	35.885	40.11	NA	NA
NSA_009465	35.885	40.11	NA	NA
NSA_009467	35.885	40.11	NA	NA
NSA_009544	35.885	NA	34.638	NA
NSA_003358	35.983	39.472	NA	NA
NSA_002052	36.139	40.11	NA	31.697
NSA_002314	36.139	40.11	NA	31.697
NSA_005554	36.139	40.11	NA	31.697
NSA_007284	36.139	40.11	NA	31.697
NSA_007770	36.139	40.11	NA	31.697
NSA_004355	36.334	NA	35.005	NA
NSA_000664	36.469	NA	NA	31.697
NSA_005170	36.469	NA	NA	31.697
NSA_001390	36.834	NA	NA	32.061
NSA_006554	36.834	NA	NA	32.061
NSA_000585	37.249	41.496	NA	NA
NSA_005972	37.249	41.496	NA	NA
NSA_009441	37.249	41.496	NA	NA
ORS1008	37.274	41.515	NA	NA
NSA_002486	37.568	NA	NA	32.791
NSA_004924	37.568	NA	NA	32.791
NSA_006995	37.568	NA	NA	32.791
NSA_007743	37.587	41.876	NA	32.791
NSA_001965	37.608	41.876	NA	33.773
NSA_002878	37.608	41.876	43.307	NA
NSA_003783	37.608	41.876	43.307	33.773
NSA_005034	37.608	NA	43.307	NA
NSA_005870	37.608	41.876	43.307	33.773
NSA_006142	37.608	NA	43.307	NA
NSA_007706	37.608	NA	43.307	NA
NSA_009342	37.608	NA	43.307	NA
NSA_000665	37.651	41.871	NA	NA
NSA_002037	37.733	41.876	40.645	NA
NSA_002560	37.733	NA	36.498	NA
NSA_003142	37.733	41.876	41.779	NA
NSA_003247	37.733	41.876	NA	NA
NSA_003498	37.733	NA	36.498	NA
NSA_004437	37.733	41.876	NA	NA
NSA_004808	37.733	NA	36.498	NA
NSA_005284	37.733	41.876	NA	NA
NSA_005937	37.733	41.876	42.146	NA
NSA_006082	37.733	41.876	40.645	NA
NSA_009788	37.733	41.876	NA	NA
ORS505	37.733	41.876	NA	NA
NSA_004002	37.898	NA	NA	33.134
NSA_006582	37.898	NA	NA	33.134
NSA_006436	38.524	NA	NA	33.773
NSA_004214	38.62	41.876	41.013	NA
NSA_004938	38.62	41.876	41.013	32.791
NSA_005817	38.856	41.496	39.879	NA
NSA_008827	38.856	NA	39.879	NA
NSA_004481	38.876	NA	NA	34.037
NSA_006394	38.876	NA	NA	34.037
NSA_008739	38.876	NA	NA	34.037
NSA_003969	39.012	NA	37.624	NA
NSA_006917	39.012	NA	37.624	NA
NSA_002116	39.297	NA	41.395	32.791
NSA_004347	39.297	NA	41.395	NA
NSA_005476	39.297	41.876	41.395	NA
NSA_005867	39.297	NA	41.395	NA
ORS1206	39.361	43.341	NA	NA
NSA_006049	39.473	NA	37.998	NA
NSA_006155	39.473	NA	37.998	NA
NSA_009800	39.762	NA	42.146	33.134
ORS546	40.162	44.226	NA	NA
NSA_007346	40.269	NA	38.757	NA
NSA_007911	40.269	NA	38.757	NA
NSA_000663	41.562	NA	40.261	NA
ORS237	42.098	46.12	NA	NA
NSA_000759	43.316	41.876	42.146	NA
NSA_006367	43.401	NA	NA	38.361
NSA_009668	43.509	48.133	NA	NA
NSA_004843	44.174	NA	NA	39.344
NSA_008159	44.382	NA	44.459	38.361
NSA_002854	44.67	41.876	43.307	NA
NSA_000082	45.072	NA	43.685	NA
NSA_000427	45.072	NA	43.685	NA
NSA_004581	45.072	41.876	43.685	NA
NSA_005126	45.072	NA	43.685	NA
NSA_005172	45.072	NA	43.685	NA
NSA_003107	45.157	NA	44.459	39.726
NSA_006708	45.776	NA	44.459	40.846
NSA_000111	45.875	NA	44.459	NA
NSA_000206	45.875	NA	44.459	NA
NSA_000321	45.875	NA	44.459	NA
NSA_000475	45.875	NA	44.459	NA
NSA_000695	45.875	NA	44.459	NA
NSA_000758	45.875	NA	44.459	NA
NSA_000840	45.875	NA	44.459	NA
NSA_000993	45.875	NA	44.459	NA
NSA_001179	45.875	NA	44.459	NA
NSA_001351	45.875	NA	44.459	NA
NSA_001550	45.875	NA	44.459	NA
NSA_001582	45.875	NA	44.459	NA
NSA_001592	45.875	NA	44.459	NA
NSA_001652	45.875	NA	44.459	NA
NSA_001731	45.875	NA	44.459	NA
NSA_001761	45.875	NA	44.459	NA
NSA_001943	45.875	NA	44.459	NA
NSA_002074	45.875	NA	44.459	NA
NSA_002218	45.875	NA	44.459	NA
NSA_002419	45.875	NA	44.459	NA
NSA_002667	45.875	NA	44.459	NA
NSA_002750	45.875	NA	44.459	NA
NSA_003233	45.875	NA	44.459	NA
NSA_003262	45.875	NA	44.459	NA
NSA_003297	45.875	NA	44.459	NA
NSA_003525	45.875	NA	44.459	NA
NSA_003557	45.875	NA	44.459	NA
NSA_003784	45.875	NA	44.459	NA
NSA_003950	45.875	NA	44.459	NA
NSA_004034	45.875	NA	44.459	NA
NSA_004079	45.875	NA	44.459	NA
NSA_004120	45.875	NA	44.459	NA
NSA_004127	45.875	NA	44.459	NA
NSA_004705	45.875	NA	44.459	NA
NSA_004738	45.875	NA	44.459	NA
NSA_004988	45.875	NA	44.459	NA
NSA_005104	45.875	NA	44.459	NA
NSA_005351	45.875	NA	44.459	NA
NSA_005564	45.875	NA	44.459	NA
NSA_005727	45.875	NA	44.459	NA
NSA_005747	45.875	NA	44.459	NA
NSA_006549	45.875	NA	44.459	NA
NSA_006748	45.875	NA	44.459	NA
NSA_006780	45.875	NA	44.459	NA
NSA_006784	45.875	NA	44.459	NA
NSA_006813	45.875	NA	44.459	NA
NSA_006880	45.875	NA	44.459	NA
NSA_007398	45.875	NA	44.459	NA
NSA_007424	45.875	NA	44.459	NA
NSA_007578	45.875	NA	44.459	NA
NSA_007633	45.875	NA	44.459	NA
NSA_007643	45.875	NA	44.459	NA
NSA_007669	45.875	NA	44.459	NA
NSA_007682	45.875	NA	44.459	NA
NSA_007774	45.875	NA	44.459	NA
NSA_008141	45.875	NA	44.459	NA
NSA_008185	45.875	NA	44.459	NA
NSA_008829	45.875	NA	44.459	NA
NSA_008907	45.875	NA	44.459	NA
NSA_009186	45.875	NA	44.459	NA
NSA_009481	45.875	NA	44.459	NA
NSA_009570	45.875	NA	44.459	NA
NSA_009646	45.875	NA	44.459	NA
NSA_009695	45.875	NA	44.459	NA
NSA_009833	45.875	NA	44.459	NA
NSA_009849	45.875	NA	44.459	NA
NSA_009995	45.875	NA	44.459	NA
NSA_002228	46.061	NA	44.577	NA
NSA_000313	46.646	52.851	44.459	NA
NSA_008520	47.292	52.444	NA	NA
NSA_006339	49.678	NA	45.238	48.837
NSA_004770	50.588	NA	48.838	NA
NSA_004473	51.796	60.095	46.422	49.573
NSA_009759	52.958	NA	NA	48.071
NSA_003425	55.802	63.963	52.074	NA
NSA_000856	56.192	63.783	50.867	54.414
NSA_006292	57.136	63.38	NA	NA
NSA_004932	57.383	63.795	NA	NA
NSA_002707	59.83	66.851	56.664	NA
NSA_002935	59.83	66.851	56.664	NA
NSA_007868	60.855	67.628	NA	NA
NSA_000880	62.238	69.664	58.691	58.038
NSA_002746	64.687	NA	61.887	NA
NSA_001977	65.754	NA	62.98	NA
NSA_006475	65.754	NA	62.98	NA
NSA_007530	67.36	NA	NA	61.735
NSA_000610	67.439	75.258	64.55	61.735
NSA_000337	67.532	75.258	64.55	NA
NSA_003804	67.532	75.258	64.55	NA
NSA_007234	69.396	NA	66.817	NA
NSA_002422	69.788	76.912	67.548	NA
NSA_001119	74.651	82.953	NA	NA
NSA_004338	77.553	NA	NA	70.637
NSA_005868	77.553	NA	NA	70.637
NSA_003238	79.036	88.553	NA	71.502
NSA_002348	79.539	88.553	NA	72.442
NSA_005058	80.547	89.346	NA	NA
NSA_002020	83.603	92.827	NA	76.205
NSA_000473	85.088	NA	NA	77.955
NSA_005151	86.263	94.003	88.125	NA
NSA_002336	87.367	95.559	88.867	NA
NSA_004566	88.716	NA	NA	82.085
NSA_007044	88.716	NA	NA	82.085
NSA_001776	89.473	99.788	NA	82.085
NSA_003364	89.493	98.641	90.703	81.231
NSA_003866	89.493	98.641	90.703	81.231
NSA_000091	89.595	98.641	90.703	NA
NSA_002694	89.654	98.641	90.703	81.231
NSA_008122	90.752	99.788	NA	NA
NSA_008331	90.752	99.788	91.766	NA
NSA_009726	90.752	99.788	NA	NA
NSA_000708	90.755	99.788	91.765	NA
HT440	91.867	100.96	NA	NA

## Sheet: LG6
Linkage group 6
Markers	Consensus	Pop1	Pop2	Pop3
Locus	Position	Position	Position	Position
NSA_003375	0	0	0	NA
NSA_004261	0	NA	0	NA
NSA_004818	1.851	NA	0.26	NA
NSA_001527	6.07	7.562	NA	0
NSA_006013	7.143	9.713	4.621	NA
NSA_005325	9.152	12.084	NA	NA
NSA_005272	9.203	12.084	NA	2.053
NSA_005464	11.304	13.268	11.641	2.433
NSA_008087	15.299	18.204	13.997	7.162
ORS374	15.85	19.748	NA	NA
NSA_002317	19.363	NA	NA	12.53
NSA_001686	20.521	26.238	15.671	NA
NSA_009314	21.165	NA	17.835	NA
NSA_005419	21.529	25.935	NA	NA
NSA_004831	21.761	26.238	15.671	NA
NSA_001269	22.12	NA	NA	15.424
NSA_004603	22.447	NA	19.25	15.799
NSA_005408	22.677	28.273	17.449	NA
NSA_007442	23.57	NA	19.631	17.763
NSA_006900	24.263	28.681	NA	NA
NSA_003065	24.464	29.499	20.403	18.153
NSA_007430	24.623	29.089	NA	NA
NSA_009729	24.808	NA	20.764	18.917
NSA_006867	26.113	30.397	NA	NA
NSA_003620	26.517	31.195	21.922	20.888
NSA_007427	26.804	NA	23.099	20.888
NSA_005739	26.923	31.195	21.922	20.754
NSA_000834	27.5	NA	24.249	NA
NSA_000362	30.618	36.729	25.333	NA
NSA_002172	30.618	NA	25.333	NA
NSA_002593	30.618	NA	25.333	NA
NSA_006853	30.618	NA	25.333	NA
NSA_001924	31.922	36.315	NA	NA
NSA_002337	32.245	NA	29.758	NA
NSA_002999	32.292	36.729	25.333	NA
NSA_002253	32.589	NA	30.164	NA
NSA_001350	32.946	NA	30.581	NA
NSA_006847	33.461	NA	NA	26.333
NSA_004768	33.866	NA	NA	26.723
NSA_006756	34.539	NA	34.554	27.375
NSA_009798	35.079	NA	34.554	27.739
NSA_001240	35.482	NA	NA	28.52
NSA_004498	35.482	NA	NA	28.52
NSA_005819	35.694	NA	34.554	27.739
NSA_001383	35.843	NA	34.933	27.739
NSA_006289	36.398	NA	34.203	NA
NSA_002241	38.102	NA	36.733	30.762
NSA_004905	38.985	47.142	NA	29.973
NSA_006499	38.985	47.142	NA	29.973
NSA_007772	38.985	47.142	NA	29.973
NSA_004030	39.858	47.142	NA	32.372
NSA_006127	40.086	NA	38.367	NA
NSA_000876	40.382	44.88	37.618	NA
NSA_007950	40.382	NA	37.618	NA
NSA_006116	40.868	48.032	NA	NA
NSA_001961	41.105	NA	39.448	NA
NSA_003539	41.105	NA	39.448	NA
NSA_005589	41.105	NA	39.448	NA
NSA_006240	41.253	46.433	43.379	NA
NSA_006532	41.253	46.433	NA	NA
NSA_006249	41.462	NA	38.367	34.741
NSA_000133	41.62	45.954	39.742	NA
NSA_003813	41.83	45.59	42.242	NA
NSA_009861	41.83	45.59	42.242	NA
NSA_003206	41.893	45.727	40.126	NA
NSA_005039	41.909	45.708	40.126	NA
NSA_002110	41.928	45.727	NA	NA
NSA_003301	41.928	45.727	NA	NA
NSA_005215	41.928	45.727	NA	NA
NSA_006227	41.928	45.727	41.479	NA
NSA_006623	41.928	45.727	41.089	NA
NSA_006803	41.928	45.727	NA	NA
NSA_007757	41.928	45.727	NA	NA
NSA_002953	42.116	45.97	NA	NA
NSA_002789	42.281	45.727	41.089	NA
NSA_003707	42.377	45.727	41.479	NA
NSA_004286	42.579	47.142	NA	NA
NSA_006533	42.644	44.88	NA	NA
NSA_007475	42.644	46.881	NA	NA
NSA_000289	42.905	45.59	42.242	NA
NSA_007801	43.286	45.842	41.869	38.381
NSA_003900	43.386	45.59	42.242	38.829
NSA_009704	43.386	45.842	42.242	38.829
NSA_006500	43.955	46.433	42.242	38.639
HT925	44.828	42.642	NA	NA
NSA_000519	44.868	NA	43.379	NA
NSA_004057	44.868	NA	43.379	NA
NSA_004828	44.981	NA	NA	38.639
NSA_005240	45.618	NA	44.146	NA
NSA_009358	45.618	NA	44.146	NA
NSA_006101	45.754	NA	44.483	39.443
NSA_007794	45.754	NA	44.483	39.443
NSA_004695	45.942	NA	44.483	NA
NSA_005133	45.942	NA	44.483	NA
NSA_007957	45.942	NA	44.483	NA
NSA_000465	46.326	NA	44.878	NA
NSA_002730	46.326	NA	44.878	NA
NSA_003642	46.326	NA	44.878	NA
NSA_005397	46.326	NA	44.878	NA
NSA_007600	46.854	NA	44.483	40.523
NSA_001436	48.51	NA	47.122	NA
NSA_004403	48.51	NA	47.122	NA
NSA_008004	48.51	NA	47.122	NA
NSA_002346	48.687	NA	NA	42.312
NSA_007246	49.062	NA	48.669	42.684
NSA_007898	49.062	NA	NA	42.684
NSA_004204	50.018	NA	48.669	NA
NSA_007235	50.018	NA	48.669	NA
NSA_008177	50.018	NA	48.669	NA
NSA_001068	51.606	NA	51.753	45.202
NSA_003787	51.606	NA	51.753	45.202
NSA_002277	51.752	NA	NA	45.346
NSA_005057	51.752	NA	NA	45.346
NSA_001747	52.129	NA	54.47	45.72
NSA_003606	52.129	NA	54.47	45.72
NSA_006260	52.129	NA	54.47	45.72
NSA_000492	52.505	NA	54.47	46.093
NSA_002453	52.662	NA	51.389	NA
NSA_000087	53.016	NA	51.753	NA
NSA_001906	53.016	NA	51.753	NA
NSA_007228	53.016	NA	51.753	NA
NSA_001448	53.262	NA	54.47	46.843
NSA_003254	53.372	NA	52.116	NA
NSA_003313	53.372	NA	52.116	NA
NSA_006934	53.372	NA	52.116	NA
NSA_000541	54.022	NA	NA	47.595
NSA_009784	54.022	NA	NA	47.595
NSA_009824	54.288	NA	53.001	NA
NSA_000868	54.55	NA	53.371	NA
NSA_005266	54.838	NA	54.84	47.595
NSA_002755	55.175	NA	53.74	NA
NSA_000256	55.579	NA	54.47	NA
NSA_007033	56.398	NA	55.208	NA
NSA_003495	56.646	NA	55.446	NA
NSA_002082	57.768	NA	56.565	NA
NSA_001505	58.1	NA	56.894	NA
NSA_007598	58.1	NA	56.894	NA
NSA_000343	59.255	NA	NA	52.834
NSA_002012	59.376	NA	58.162	NA
NSA_007342	59.376	NA	58.162	NA
NSA_007355	59.376	NA	58.162	NA
NSA_000322	59.609	NA	NA	53.189
NSA_001121	59.609	NA	NA	53.189
NSA_002628	59.609	NA	NA	53.189
NSA_003771	59.609	NA	58.162	53.189
NSA_005326	59.609	NA	NA	53.189
NSA_000250	59.752	NA	58.539	NA
NSA_000535	59.752	NA	58.539	NA
NSA_001952	59.752	NA	58.539	NA
NSA_002778	59.752	NA	58.539	NA
NSA_003506	59.752	NA	58.539	NA
NSA_003865	59.752	NA	58.539	NA
NSA_004068	59.752	NA	58.539	NA
NSA_004677	59.752	NA	58.539	NA
NSA_005013	59.752	NA	58.539	NA
NSA_005884	59.752	NA	58.539	NA
NSA_006064	59.752	NA	58.539	NA
NSA_006151	59.752	NA	58.539	NA
NSA_009530	60.019	NA	58.798	NA
NSA_004372	60.275	NA	58.539	53.859
NSA_002710	61.905	NA	NA	55.49
NSA_003452	61.905	NA	NA	55.49
NSA_004857	61.905	NA	NA	55.49
NSA_006175	61.905	NA	NA	55.49
NSA_001896	62.273	NA	NA	55.858
NSA_002496	62.273	NA	NA	55.858
NSA_005779	62.273	NA	NA	55.858
NSA_003857	62.642	NA	NA	56.227
NSA_005125	62.759	NA	NA	56.343
NSA_001322	62.994	NA	NA	56.58

## Sheet: LG7
Linkage group 7
Markers	Consensus	Pop1	Pop2	Pop3
Locus	Position	Position	Position	Position
NSA_004029	0	NA	NA	0
NSA_005934	0	NA	NA	0
NSA_006201	0	NA	NA	0
NSA_007716	0	NA	NA	0
NSA_006645	0.057	0	NA	0
NSA_000094	0.378	0.781	NA	0
NSA_000773	0.526	0	0	0
NSA_000845	0.752	0.781	0	0
NSA_004621	0.752	0.781	0	0
NSA_005482	0.752	0.781	0	0
NSA_004648	0.755	NA	0	0
NSA_003726	1.585	NA	0	NA
NSA_004820	1.643	1.966	NA	1.32
NSA_007779	1.643	1.966	NA	1.32
NSA_001960	1.855	2.312	0.388	1.32
NSA_006448	2.132	2.113	NA	NA
NSA_002145	2.674	3.095	0.388	NA
NSA_001801	4.059	4.136	NA	NA
NSA_002367	7.223	NA	NA	7.937
NSA_002943	7.357	NA	5.463	NA
HA1837	7.567	7.84	NA	NA
ORS1142	8.627	8.739	NA	NA
NSA_001969	8.845	NA	6.904	NA
NSA_002817	8.845	NA	6.904	NA
NSA_003851	8.845	NA	6.904	NA
NSA_004897	8.845	NA	6.904	NA
NSA_009491	8.867	NA	6.904	9.6
NSA_000732	8.876	NA	NA	9.658
NSA_005967	8.876	NA	NA	9.658
NSA_004749	8.902	NA	6.904	9.658
NSA_002526	9.151	9.876	6.904	9.658
NSA_004966	9.272	9.876	6.904	NA
NSA_002480	9.407	10.181	6.904	NA
NSA_001250	9.559	NA	7.567	NA
NSA_002531	9.559	NA	7.567	NA
NSA_001678	9.636	10.181	NA	10.022
NSA_008190	9.655	10.181	NA	10.022
NSA_001699	9.836	NA	7.94	NA
NSA_009561	9.836	NA	7.94	NA
ORS1053	9.879	9.602	NA	NA
ORS1041	10.109	10.181	NA	NA
ORS16	10.148	10.234	NA	NA
NSA_007339	10.609	NA	8.815	NA
NSA_007777	10.68	NA	8.815	NA
NSA_009581	10.737	10.181	NA	12.125
NSA_009407	10.774	10.086	NA	12.125
NSA_000495	10.917	NA	7.94	12.851
NSA_004388	10.943	NA	7.94	12.851
NSA_000079	11.026	NA	9.088	NA
NSA_001473	11.026	NA	9.088	NA
NSA_007098	11.068	10.181	NA	12.851
NSA_001402	11.206	10.559	NA	12.851
NSA_002833	11.389	NA	NA	12.125
NSA_003700	11.389	NA	NA	12.125
NSA_009847	11.389	NA	NA	12.125
NSA_000736	11.904	NA	NA	12.851
NSA_001907	11.904	NA	NA	12.851
NSA_001951	11.904	NA	NA	12.851
NSA_002202	11.904	NA	NA	12.851
NSA_002847	11.904	NA	NA	12.851
NSA_003010	11.904	NA	NA	12.851
NSA_003639	11.904	NA	NA	12.851
NSA_004540	11.904	NA	NA	12.851
NSA_006104	11.904	NA	NA	12.851
NSA_006265	11.904	NA	NA	12.851
NSA_006305	11.904	NA	NA	12.851
NSA_006772	11.904	NA	NA	12.851
NSA_008798	11.904	NA	NA	12.851
NSA_009302	11.904	NA	NA	12.851
NSA_003036	12.546	12.496	NA	NA
NSA_005352	12.546	12.496	NA	NA
NSA_006605	12.546	12.496	NA	NA
NSA_007159	12.546	12.496	NA	NA
NSA_001100	13.054	13.281	NA	NA
NSA_005260	13.119	NA	11.21	NA
NSA_009440	13.284	13.216	NA	NA
NSA_003353	13.491	NA	11.588	NA
NSA_003299	13.658	14.321	11.21	NA
NSA_000481	13.779	14.321	11.588	NA
NSA_001328	13.971	13.831	NA	NA
NSA_006252	13.971	13.831	NA	NA
NSA_002969	14.787	15.039	NA	NA
NSA_009431	15.155	NA	13.284	NA
NSA_001693	15.245	15.376	13.284	NA
NSA_000808	15.379	15.376	NA	NA
NSA_002760	15.379	15.376	NA	NA
NSA_005392	15.379	15.376	NA	NA
NSA_002716	15.584	15.436	NA	NA
NSA_001536	16.666	NA	14.764	NA
NSA_006364	16.666	NA	14.764	NA
NSA_003790	17.054	17.305	15.131	NA
NSA_009698	17.29	17.684	15.131	NA
NSA_002858	17.683	NA	15.873	NA
NSA_004504	17.683	NA	15.873	NA
NSA_000819	17.733	17.684	NA	NA
NSA_003647	17.733	17.684	NA	NA
NSA_002897	20.01	NA	18.285	NA
NSA_000656	20.299	NA	18.587	NA
NSA_003049	20.899	NA	19.118	NA
NSA_007313	21.17	20.963	NA	NA
NSA_001968	21.249	20.705	19.852	NA
NSA_006619	21.776	NA	20.24	NA
NSA_000474	21.943	20.963	21.002	NA
NSA_003191	22.057	20.963	21.002	NA
NSA_004404	22.104	21.347	21.002	NA
NSA_005164	22.356	NA	20.62	NA
NSA_001986	22.647	22.515	NA	NA
NSA_004220	22.647	22.515	NA	NA
NSA_005771	22.998	NA	21.378	NA
NSA_001609	23.53	NA	21.906	NA
CRT136-7	23.821	23.071	NA	NA
NSA_001229	24.293	NA	22.677	NA
NSA_007023	24.293	NA	22.677	NA
NSA_008089	25.452	25.561	NA	NA
NSA_005782	25.624	NA	24.171	26.8
NSA_007591	26.623	26.424	NA	NA
NSA_000121	27.356	NA	NA	28.794
NSA_005110	28.232	NA	NA	29.725
NSA_006981	29.129	NA	28.305	29.725
NSA_000095	30.225	NA	28.711	NA
NSA_001270	30.225	NA	28.711	NA
NSA_001641	30.225	NA	28.711	NA
NSA_002473	30.225	NA	28.711	NA
NSA_007178	30.225	NA	28.711	NA
NSA_004878	32.037	NA	NA	34.033
NSA_000460	34.187	NA	NA	36.531
NSA_002965	34.539	NA	NA	36.931
ORS966	35.239	34.564	NA	NA
NSA_006107	36.23	33.073	NA	41.095
NSA_005914	36.369	NA	34.947	NA
NSA_002802	39.611	NA	NA	42.739
NSA_007074	40.299	38.182	39.093	43.769
NSA_001871	40.47	NA	39.093	43.769
NSA_005006	40.638	NA	39.093	44.126
NSA_006365	40.638	NA	39.093	44.126
NSA_002522	45.445	43.435	NA	NA
NSA_007793	46.938	45.057	NA	NA
NSA_006386	47.91	44.243	47.854	52.03
NSA_001858	53.425	50.328	54.794	55.175
NSA_003223	55.751	NA	55.558	NA
NSA_009828	55.751	NA	55.558	NA
NSA_009551	57.857	56.079	NA	NA
ORS625	58.29	56.607	NA	NA
NSA_004252	65.113	63.806	64.057	NA
NSA_009538	65.129	63.82	NA	NA
NSA_002008	67.855	66.899	66.089	NA
NSA_004175	68.013	67.277	66.089	NA
NSA_007852	68.312	67.277	NA	NA

## Sheet: LG8
Linkage group 8
Markers	Consensus	Pop1	Pop2	Pop3
Locus	Position	Position	Position	Position
NSA_002732	0	0	NA	NA
NSA_006544	0.506	0.5	NA	NA
NSA_000401	6.545	NA	NA	0
NSA_000959	6.545	NA	NA	0
NSA_002797	9.524	NA	0	2.95
NSA_009597	13.076	NA	4.401	9.439
NSA_009709	13.076	NA	4.401	9.439
NSA_001197	13.507	NA	4.786	NA
NSA_008285	14.205	14.89	3.056	6.475
NSA_003112	14.967	15.281	3.444	7.206
NSA_000817	15.19	16.029	3.444	NA
NSA_005775	15.792	15.665	NA	NA
NSA_003086	16.138	16.054	NA	NA
NSA_001802	16.54	16.435	NA	NA
NSA_008457	16.54	16.435	NA	NA
ORS830	16.54	16.435	NA	NA
ORS166	16.616	16.501	NA	NA
NSA_005563	16.969	16.851	NA	NA
CRT216	16.995	16.873	NA	NA
NSA_006237	17.181	NA	7.991	NA
CRT412	17.897	17.741	NA	NA
NSA_002204	18.238	NA	9.118	NA
NSA_003124	22.011	21.649	NA	NA
NSA_000728	24.152	24.577	14.154	NA
NSA_005321	24.328	23.777	NA	NA
NSA_004634	24.435	26.39	15.781	NA
NSA_004935	25.056	24.563	NA	NA
NSA_002121	26.358	26.39	16.975	NA
NSA_002614	26.92	NA	18.166	31.442
NSA_007316	26.92	NA	18.166	31.442
NSA_005043	27.389	26.802	18.166	NA
NSA_006317	27.609	27.152	19.014	NA
NSA_000149	28.021	NA	19.781	NA
NSA_007167	28.069	27.199	NA	32.63
NSA_008271	28.238	27.613	NA	NA
NSA_001242	28.38	NA	20.169	NA
NSA_004726	28.615	NA	16.975	30.952
NSA_007804	28.68	28.027	NA	NA
NSA_005288	31.144	30.898	22.357	NA
NSA_000103	32.122	32.203	22.747	36.896
NSA_008287	32.195	31.301	22.357	36.896
NSA_002077	32.53	32.611	23.538	36.896
HT656	32.682	31.504	NA	NA
NSA_009102	34.852	33.876	NA	NA
NSA_009694	35.124	33.927	26.832	40.563
NSA_002601	36.396	NA	29.182	NA
NSA_006921	36.61	35.893	28.784	NA
NSA_007891	37.135	36.688	29.992	NA
NSA_005800	37.792	36.676	29.182	NA
NSA_006213	37.805	36.688	NA	NA
NSA_005269	38.334	37.193	31.941	NA
NSA_007493	38.394	37.251	NA	NA
NSA_000913	38.565	37.286	31.727	NA
NSA_004993	38.565	37.286	31.941	NA
NSA_009394	38.565	37.286	NA	NA
NSA_004419	38.702	37.539	NA	NA
NSA_005507	38.702	37.539	NA	NA
NSA_001297	38.873	37.286	31.941	NA
NSA_003216	38.873	NA	31.941	NA
NSA_002690	39.234	NA	32.339	NA
NSA_004223	39.878	38.524	33.131	NA
NSA_009776	39.878	NA	33.131	NA
NSA_005670	40.145	38.914	NA	NA
NSA_000323	40.172	38.94	NA	NA
NSA_001221	40.172	38.94	NA	NA
NSA_000894	40.813	NA	35.088	44.057
NSA_000090	41.036	39.33	35.088	43.934
NSA_000154	41.088	NA	34.3	NA
NSA_000929	41.184	NA	35.481	44.37
NSA_007247	41.184	40.11	35.481	44.37
NSA_007724	41.184	40.11	35.481	44.37
NSA_001215	41.404	40.11	NA	45.105
NSA_006469	41.404	40.11	NA	45.105
NSA_007312	41.404	40.11	NA	45.105
NSA_007415	41.404	40.11	NA	45.105
NSA_000723	41.935	40.499	35.481	45.105
NSA_002266	41.935	NA	35.481	NA
NSA_002546	41.935	40.499	NA	NA
NSA_002815	41.935	NA	NA	45.105
NSA_004707	42.333	40.499	NA	45.478
NSA_005195	42.442	40.499	35.87	NA
NSA_008278	42.442	40.499	35.87	NA
NSA_000202	42.998	41.279	36.834	NA
NSA_001786	42.998	NA	36.834	NA
NSA_005774	42.998	NA	36.834	NA
NSA_008023	42.998	41.279	36.834	NA
NSA_006412	43.607	41.668	37.217	46.652
NSA_008039	43.622	42.311	NA	47.414
NSA_005610	43.927	41.668	38.372	NA
NSA_001772	44.083	42.711	NA	NA
NSA_005990	44.083	42.711	40.611	48.541
NSA_008299	44.083	42.711	NA	48.541
NSA_006648	44.941	42.711	39.141	47.414
NSA_004044	45.178	NA	38.756	NA
NSA_006474	45.443	42.711	NA	48.51
NSA_000050	46.233	NA	40.611	48.541
NSA_000607	46.233	NA	NA	48.541
NSA_000791	46.233	NA	NA	48.541
NSA_001744	46.233	NA	NA	48.541
NSA_001901	46.233	NA	NA	48.541
NSA_002274	46.233	NA	40.611	48.541
NSA_003389	46.233	NA	40.611	NA
NSA_003725	46.233	NA	40.611	48.541
NSA_004020	46.233	NA	NA	48.541
NSA_005452	46.233	NA	NA	48.541
NSA_006344	46.233	NA	40.611	NA
NSA_007130	46.52	45.084	NA	NA
NSA_000635	47	45.582	NA	NA
NSA_001051	47.1	45.107	41.362	NA
NSA_001185	47.1	45.107	41.362	NA
NSA_001522	47.1	45.107	41.362	NA
NSA_007073	47.1	45.107	41.362	NA
NSA_000749	47.381	45.504	41.542	NA
NSA_001454	47.381	45.504	NA	NA
NSA_003157	47.381	45.504	NA	50.454
NSA_003315	47.381	45.504	NA	50.454
NSA_004353	47.381	45.504	NA	50.454
NSA_005478	47.381	45.504	NA	50.454
NSA_005599	47.381	45.504	NA	50.454
NSA_005636	47.381	45.504	NA	50.454
NSA_005687	47.381	45.504	NA	NA
NSA_006358	47.381	45.504	NA	50.454
NSA_006692	47.381	45.504	NA	NA
NSA_007096	47.381	45.504	41.542	NA
NSA_007470	47.381	45.504	NA	50.454
NSA_007692	47.381	45.504	NA	NA
NSA_008569	47.381	45.504	NA	50.454
NSA_001210	47.386	NA	42.334	50.454
NSA_001462	47.386	NA	NA	50.454
NSA_002047	47.386	NA	NA	50.454
NSA_002389	47.386	NA	NA	50.454
NSA_007051	47.386	NA	42.334	50.454
NSA_001583	47.754	46.295	NA	50.454
NSA_003541	47.754	46.295	42.334	50.454
NSA_004339	47.754	46.295	NA	50.454
NSA_007880	47.754	46.295	NA	NA
NSA_008622	48.011	NA	41.766	NA
NSA_008421	48.085	NA	42.334	51.156
NSA_002240	48.148	NA	42.334	51.216
NSA_003287	48.148	NA	42.334	51.216
NSA_004910	48.148	NA	42.334	51.216
NSA_005719	48.148	NA	42.334	51.216
NSA_008052	48.148	NA	42.334	51.216
NSA_006204	48.155	46.69	NA	NA
NSA_006328	48.155	46.69	42.334	NA
NSA_009008	48.155	46.69	NA	NA
NSA_009157	48.156	46.691	42.334	NA
NSA_000553	48.523	NA	NA	51.584
NSA_003199	48.523	48.579	NA	51.584
NSA_004125	48.523	NA	NA	51.584
NSA_005255	48.523	48.579	42.713	51.584
NSA_007263	48.523	NA	NA	51.584
NSA_001003	49.217	48.191	42.334	NA
NSA_001023	49.217	48.191	42.334	NA
NSA_001335	49.217	NA	42.334	NA
NSA_002609	49.217	48.191	NA	NA
NSA_003699	49.217	NA	42.334	NA
NSA_005866	49.217	48.191	42.334	NA
NSA_007441	49.217	NA	42.334	NA
NSA_008188	49.217	NA	42.334	NA
NSA_000023	49.243	NA	NA	52.343
NSA_001333	49.243	48.896	NA	52.343
NSA_001890	49.243	NA	NA	52.343
NSA_004646	49.243	NA	NA	52.343
NSA_007437	49.243	48.896	NA	52.343
NSA_005259	49.431	NA	NA	52.586
NSA_000063	49.599	48.579	NA	51.964
NSA_000748	49.599	48.579	NA	NA
NSA_001165	49.599	48.896	42.713	51.964
NSA_002276	49.599	48.579	NA	NA
NSA_002490	49.599	48.579	NA	51.964
NSA_004527	49.599	48.896	42.713	51.964
NSA_006762	49.599	48.579	NA	NA
NSA_007005	49.599	48.896	NA	51.964
NSA_000836	49.783	48.896	42.713	51.964
NSA_001319	49.783	48.579	42.713	51.964
NSA_001617	49.783	48.579	42.713	51.964
NSA_002869	49.783	48.579	42.713	51.964
NSA_006081	49.783	48.579	42.713	51.964
NSA_006961	49.783	48.579	42.713	51.964
NSA_009769	49.986	NA	NA	53.087
NSA_009843	49.986	NA	NA	53.087
NSA_001956	50.253	49.255	NA	52.71
NSA_002425	50.253	49.255	NA	52.71
NSA_003719	50.253	49.255	NA	52.71
NSA_003945	50.253	NA	NA	52.71
NSA_005078	50.253	49.255	NA	52.71
NSA_005746	50.253	49.255	NA	52.71
NSA_006354	50.253	49.255	NA	52.71
NSA_006425	50.253	49.255	NA	52.71
NSA_007653	50.253	49.255	NA	52.71
NSA_004595	50.28	50.336	44.028	NA
NSA_006010	50.28	50.336	44.028	NA
NSA_000923	50.388	NA	NA	53.467
NSA_005871	50.388	NA	NA	53.467
NSA_007548	50.388	NA	NA	53.467
NSA_004756	50.48	48.961	NA	NA
NSA_001806	50.641	50.336	44.398	NA
NSA_002171	50.641	50.336	44.398	NA
NSA_002745	51.149	49.642	NA	NA
NSA_001038	51.232	50.336	44.773	53.842
NSA_004315	51.232	50.336	NA	NA
NSA_007310	51.232	50.336	44.398	NA
NSA_007529	51.232	50.336	NA	NA
NSA_007775	51.232	50.336	NA	NA
NSA_004805	51.351	NA	NA	54.479
NSA_005909	51.362	50.71	45.147	54.22
NSA_006163	51.579	50.029	NA	52.71
NSA_000292	51.715	NA	45.512	NA
NSA_001479	51.715	NA	45.512	NA
NSA_009940	51.715	51.534	45.512	54.22
NSA_002594	52.098	51.534	45.512	54.22
NSA_008261	52.098	NA	NA	54.22
NSA_004477	52.301	50.71	45.512	54.22
NSA_006236	52.301	50.71	45.512	54.22
NSA_007208	52.301	50.71	NA	NA
ORS453	52.412	50.795	NA	NA
NSA_001861	52.445	NA	46.34	55.596
NSA_002140	52.445	NA	NA	55.596
NSA_005311	52.445	NA	46.34	55.596
ORS1108	52.573	50.944	NA	NA
NSA_002743	52.731	51.151	NA	NA
NSA_001356	52.98	NA	47.107	55.969
NSA_007087	53.117	51.546	NA	NA
NSA_002297	53.339	NA	47.501	56.34
NSA_003608	53.478	51.891	NA	NA
NSA_008178	53.478	51.891	NA	54.22
NSA_009437	53.478	51.891	NA	NA
NSA_004190	53.526	51.891	NA	56.712
NSA_001001	53.884	NA	NA	57.086
NSA_008845	53.884	NA	NA	57.086
NSA_007060	54.398	51.891	48.289	56.712
NSA_000762	54.464	53.034	NA	57.439
NSA_002190	54.464	53.034	NA	57.439
NSA_003052	54.464	53.034	NA	NA
NSA_001867	55.115	53.421	NA	NA
NSA_009796	55.625	53.421	NA	58.933
NSA_005587	56.788	55.74	NA	60.166
NSA_000986	57.382	55.74	NA	60.551
NSA_006601	57.382	55.74	53.4	60.551
NSA_009556	57.382	55.74	53.4	60.551
NSA_009957	57.382	55.74	NA	NA
NSA_003062	58.043	56.124	NA	NA
NSA_005396	58.043	56.124	NA	NA
NSA_003740	58.213	NA	54.508	61.707
NSA_004373	58.213	56.124	54.508	61.707
NSA_001665	59.288	55.74	53.4	60.551
NSA_006312	59.288	NA	53.4	NA
NSA_003088	59.614	56.509	54.508	62.837
NSA_009221	59.748	58.104	NA	NA
NSA_001949	59.933	56.509	55.671	63.903
NSA_005015	59.933	56.509	55.671	NA
NSA_006302	59.933	56.509	NA	NA
NSA_007877	59.933	56.509	NA	NA
NSA_002089	60.216	58.507	NA	NA
NSA_006633	60.216	58.507	NA	NA
NSA_000027	60.387	56.769	56.06	64.562
NSA_005343	60.387	56.769	56.06	64.562
NSA_001076	60.891	57.32	56.342	65.297
NSA_002978	60.891	57.32	56.342	65.297
NSA_007455	60.891	57.32	56.342	65.297
NSA_007459	60.891	57.32	56.342	65.297
NSA_008184	60.891	57.32	56.342	65.297
NSA_006840	61.262	58.108	56.342	66.437
NSA_002270	61.352	56.509	55.281	NA
NSA_002264	63.808	NA	57.919	NA
NSA_004280	63.808	NA	57.919	NA
NSA_006789	63.808	NA	57.919	NA
NSA_009753	63.808	NA	57.919	NA
NSA_009807	63.808	NA	57.919	NA
NSA_000226	64.634	NA	58.7	NA
NSA_004860	65.055	NA	59.094	NA
NSA_007487	65.055	NA	59.094	NA
NSA_004168	65.822	NA	NA	70.212
NSA_000873	65.929	63.667	59.873	NA
NSA_003570	65.929	NA	59.873	NA
NSA_004327	65.929	NA	59.873	NA
NSA_006625	65.929	NA	59.873	NA
NSA_007238	65.929	63.667	NA	NA
NSA_009447	65.929	NA	59.873	NA
NSA_009762	65.929	NA	59.873	NA
NSA_009806	65.929	NA	59.873	NA
NSA_009862	65.929	NA	59.873	NA
NSA_007332	66.533	64.08	60.64	NA
NSA_003311	67.49	65.265	NA	74.726
NSA_004554	67.49	65.265	NA	74.726
NSA_007521	67.49	65.265	NA	74.726
NSA_003924	68.002	65.72	61.778	NA
NSA_005877	68.002	NA	61.778	NA
NSA_002408	68.6	66.466	NA	NA
ORS456	68.6	66.466	NA	NA
NSA_000116	68.758	65.671	NA	74.726
NSA_000244	68.758	65.671	NA	74.726
NSA_001019	68.758	65.671	NA	74.726
NSA_001408	68.758	65.671	NA	74.726
NSA_001588	68.758	65.671	NA	74.726
NSA_003291	68.758	65.671	NA	74.726
NSA_003964	68.758	65.671	NA	74.726
NSA_004024	68.758	65.671	NA	74.726
NSA_004333	68.758	65.671	NA	74.726
NSA_005171	68.758	65.671	NA	74.726
NSA_005991	68.758	65.671	NA	NA
NSA_001707	69.683	66.858	62.398	76.666
NSA_002668	69.683	NA	62.398	NA
NSA_002849	69.683	NA	62.398	NA
NSA_003246	69.683	66.858	NA	76.666
NSA_004154	69.683	66.858	NA	76.666
NSA_005014	69.683	66.858	NA	76.666
NSA_005283	69.683	66.858	62.398	76.666
NSA_005454	69.683	NA	62.398	NA
NSA_006103	69.683	66.858	62.398	76.666
NSA_006764	69.683	66.858	62.398	76.666
NSA_007765	69.683	NA	62.398	NA
NSA_009450	69.683	66.858	NA	NA
NSA_009507	69.683	66.858	62.398	76.666
NSA_009973	69.683	66.858	NA	76.666
NSA_004284	69.928	67.657	NA	NA
NSA_004611	70.978	66.466	62.398	76.06
NSA_002091	71.701	66.858	62.398	77.051
NSA_006410	71.701	66.858	NA	77.051
NSA_009354	71.701	66.858	62.398	77.051
NSA_000358	72.257	NA	62.968	81.399
NSA_001504	72.257	NA	62.968	81.399
NSA_002080	72.257	NA	62.968	NA
NSA_002199	72.257	NA	62.968	NA
NSA_007863	72.257	NA	NA	81.399
NSA_001653	74.747	NA	62.968	80.15
NSA_001412	75.417	NA	NA	81.4

## Sheet: LG9
Linkage group 9
Markers	Consensus	Pop1	Pop2	Pop3
Locus	Position	Position	Position	Position
NSA_000705	0	3.943	0	NA
NSA_001265	0.332	3.943	0.67	NA
NSA_005506	1.018	NA	1.864	0
NSA_005731	1.104	2.521	NA	0
NSA_001577	1.456	NA	1.864	0
NSA_000609	3.612	0	NA	2.642
NSA_005433	3.612	0	NA	2.642
NSA_007853	10.679	NA	9.539	NA
NSA_007212	14.887	NA	13.578	NA
NSA_000569	15.073	NA	13.99	14.353
NSA_004731	15.073	NA	13.99	14.353
NSA_004450	16.078	NA	14.739	14.353
NSA_001173	18.652	NA	NA	18.303
NSA_005797	19.776	NA	NA	19.458
NSA_009330	19.956	NA	NA	19.64
NSA_001005	20.182	NA	NA	19.87
NSA_004314	22.006	NA	20.503	NA
NSA_003047	23.545	NA	22.023	NA
NSA_006794	23.952	NA	22.426	NA
NSA_001805	24.456	NA	22.919	NA
NSA_005198	24.456	NA	22.919	NA
NSA_004557	25.183	NA	23.633	NA
NSA_002323	25.267	NA	23.723	NA
NSA_002512	26.706	NA	25.202	NA
NSA_006753	26.706	NA	25.202	NA
NSA_008737	26.706	NA	25.202	NA
NSA_005214	27.018	NA	24.779	27.396
NSA_002605	27.576	NA	25.567	27.838
NSA_004156	27.576	NA	25.567	27.838
NSA_006960	27.576	NA	NA	27.838
NSA_009986	27.67	NA	25.202	27.396
NSA_000268	27.729	NA	25.944	27.631
NSA_000667	27.729	NA	NA	27.631
NSA_000813	27.729	NA	NA	27.631
NSA_001044	27.729	NA	NA	27.631
NSA_001099	27.729	NA	NA	27.631
NSA_001135	27.729	NA	NA	27.631
NSA_001432	27.729	NA	NA	27.631
NSA_001498	27.729	NA	NA	27.631
NSA_001534	27.729	NA	NA	27.631
NSA_001793	27.729	NA	NA	27.631
NSA_002144	27.729	NA	NA	27.631
NSA_002217	27.729	NA	NA	27.631
NSA_002250	27.729	NA	NA	27.631
NSA_002331	27.729	NA	NA	27.631
NSA_002364	27.729	NA	NA	27.631
NSA_002375	27.729	NA	NA	27.631
NSA_002451	27.729	NA	NA	27.631
NSA_002469	27.729	NA	NA	27.631
NSA_003005	27.729	NA	25.944	NA
NSA_003373	27.729	NA	NA	27.631
NSA_003669	27.729	NA	NA	27.631
NSA_003835	27.729	NA	NA	27.631
NSA_003916	27.729	NA	NA	27.631
NSA_004243	27.729	NA	NA	27.631
NSA_004258	27.729	NA	NA	27.631
NSA_004480	27.729	NA	NA	27.631
NSA_005208	27.729	NA	NA	27.631
NSA_005262	27.729	NA	NA	27.631
NSA_005570	27.729	NA	NA	27.631
NSA_005781	27.729	NA	NA	27.631
NSA_005836	27.729	NA	NA	27.631
NSA_005944	27.729	NA	NA	27.631
NSA_006030	27.729	NA	NA	27.631
NSA_006329	27.729	NA	25.944	NA
NSA_006514	27.729	NA	NA	27.631
NSA_007124	27.729	NA	NA	27.631
NSA_007194	27.729	NA	NA	27.631
NSA_007233	27.729	NA	NA	27.631
NSA_007254	27.729	NA	NA	27.631
NSA_009312	27.729	NA	NA	27.631
NSA_006628	27.906	NA	25.944	27.631
NSA_009430	27.906	NA	25.944	27.631
NSA_007477	28.27	NA	28.094	28.049
NSA_004884	28.872	NA	27.325	NA
NSA_007226	28.872	NA	27.325	NA
NSA_006430	29.253	NA	28.094	29.017
NSA_005402	29.485	NA	NA	29.248
NSA_005910	29.485	NA	NA	29.248
NSA_006325	29.628	NA	28.094	NA
NSA_009496	29.628	NA	NA	28.049
NSA_000400	29.861	NA	NA	29.62
NSA_003460	29.861	NA	NA	29.62
NSA_004653	29.861	NA	NA	29.62
NSA_004855	29.861	NA	NA	29.62
NSA_004856	29.861	NA	NA	29.62
NSA_007298	29.861	NA	NA	29.62
NSA_001788	30.187	NA	29.007	29.62
NSA_002880	30.528	NA	NA	30.28
NSA_002315	30.585	NA	NA	30.338
NSA_004081	30.585	NA	NA	30.338
NSA_004157	30.585	NA	NA	30.338
NSA_007840	30.585	NA	NA	30.338
NSA_008042	30.585	NA	NA	30.338
NSA_004561	30.914	NA	29.399	NA
NSA_007747	30.914	NA	29.399	NA
NSA_007667	30.963	NA	NA	30.712
NSA_001817	31.651	NA	NA	31.394
NSA_005803	31.651	NA	31.501	31.394
NSA_008012	32.021	NA	31.501	31.76
NSA_001348	32.503	NA	31.501	31.76
NSA_001513	32.503	NA	NA	31.76
NSA_003815	32.503	NA	31.501	31.76
NSA_006717	32.503	NA	NA	31.76
NSA_000940	32.704	NA	31.501	32.138
NSA_001573	32.704	NA	31.501	32.138
NSA_003910	32.704	NA	NA	32.138
NSA_007872	32.704	NA	NA	32.138
NSA_000509	32.999	NA	31.501	NA
NSA_002390	32.999	NA	31.501	NA
NSA_007435	32.999	NA	31.501	NA
NSA_008310	32.999	NA	31.501	NA
NSA_000468	33.781	37.833	NA	NA
CRT421	34.227	38.276	NA	NA
CRT213	34.253	38.303	NA	NA
NSA_000232	34.51	NA	32.989	NA
NSA_003933	34.51	NA	32.989	NA
NSA_004087	34.51	NA	32.989	NA
NSA_007638	34.51	NA	32.989	NA
NSA_009036	34.51	NA	32.989	NA
NSA_009275	34.51	NA	32.989	NA
NSA_003055	34.939	38.635	33.765	NA
NSA_002294	35.261	39.917	NA	NA
NSA_007609	35.261	39.917	NA	NA
NSA_007659	35.261	39.917	NA	NA
NSA_002792	35.724	38.635	33.765	36.662
NSA_005827	35.724	38.635	NA	NA
NSA_005683	35.955	38.635	NA	36.662
NSA_009891	35.955	38.635	NA	36.662
NSA_000650	36.029	NA	33.38	36.662
NSA_002292	36.029	NA	NA	36.662
NSA_002787	36.029	NA	NA	36.662
NSA_003077	36.383	39.54	35.702	NA
NSA_004090	36.383	39.54	35.702	NA
NSA_004672	36.383	39.54	35.702	NA
NSA_005820	36.383	39.54	NA	NA
NSA_005859	36.707	NA	35.106	NA
NSA_009663	36.868	NA	32.989	36.662
NSA_009949	36.868	NA	33.765	36.662
NSA_004300	37.136	NA	35.334	37.041
NSA_005022	37.136	NA	NA	37.041
NSA_005364	37.251	39.917	NA	38.181
NSA_007725	37.317	NA	35.334	37.041
NSA_000109	37.893	NA	35.702	38.181
NSA_002998	38.272	41.452	NA	38.894
NSA_003979	38.272	NA	NA	38.894
NSA_007042	38.272	41.452	NA	NA
NSA_006597	38.467	NA	35.702	38.181
NSA_005528	39.569	NA	NA	39.268
CRT29	40.097	45.274	NA	NA
NSA_002903	40.364	NA	38.787	NA
NSA_002930	40.364	NA	38.787	NA
NSA_003803	40.364	NA	38.787	NA
NSA_003926	40.364	NA	38.787	NA
NSA_005542	40.364	NA	38.787	NA
NSA_005336	40.581	NA	39.554	39.642
NSA_000476	40.789	NA	39.182	NA
NSA_002976	40.789	NA	39.182	NA
ORS887	41.019	46.192	NA	NA
NSA_005357	41.196	NA	40.094	40.818
NSA_004414	41.243	45.703	40.094	NA
NSA_001496	41.685	NA	40.094	41.212
NSA_004305	42.127	47.406	40.5	NA
NSA_004833	42.127	47.406	40.5	NA
NSA_000494	42.234	48.253	40.183	41.607
NSA_004236	42.331	48.253	40.5	41.607
NSA_005271	42.331	48.253	40.5	41.607
NSA_006744	42.331	48.253	40.5	41.607
NSA_009662	42.331	48.253	40.5	41.607
NSA_001046	42.404	48.253	NA	41.607
NSA_008175	42.404	48.253	NA	41.607
NSA_009750	42.404	48.253	40.5	41.607
NSA_003734	42.646	NA	41.61	41.607
NSA_007453	42.646	NA	41.61	NA
NSA_006931	42.859	NA	41.221	NA
CRT7	43.22	47.73	NA	NA
NSA_006738	43.626	NA	42.002	NA
NSA_007498	44.435	NA	44.602	43.985
NSA_007479	45.012	NA	43.375	NA
NSA_001908	45.351	NA	44.602	43.985
NSA_005328	45.351	NA	NA	43.985
NSA_005908	45.351	NA	NA	43.985
NSA_002443	45.479	NA	43.788	NA
NSA_007788	46.505	53.126	NA	45.147
NSA_002589	46.598	53.126	44.993	45.147
NSA_001837	46.658	NA	44.993	NA
NSA_009652	46.891	53.126	45.808	45.147
NSA_004479	48.429	53.523	47.037	NA
NSA_006786	49.073	NA	NA	48.708
NSA_000307	49.886	NA	NA	49.542
CRT600	52.764	58.362	NA	NA
NSA_000157	53.346	NA	51.48	NA
NSA_001879	53.346	NA	51.48	NA
NSA_001057	53.748	NA	51.873	NA
NSA_001499	53.748	NA	51.873	NA
NSA_001942	53.748	NA	51.873	NA
NSA_003478	53.748	NA	51.873	NA
NSA_001868	54.552	NA	52.654	NA
NSA_004311	54.552	NA	52.654	NA
NSA_005323	54.552	NA	52.654	NA
NSA_003697	54.935	60.966	52.654	NA
NSA_009934	55.3	NA	NA	55.069
NSA_002231	55.447	60.966	52.654	56.197
NSA_002799	55.447	NA	NA	56.197
NSA_004385	55.447	60.966	NA	NA
NSA_006859	55.447	NA	NA	56.197
NSA_007856	55.447	60.966	52.654	56.197
NSA_004528	55.861	NA	NA	55.571
NSA_000100	56.083	NA	NA	55.828
NSA_000445	56.083	NA	NA	55.828
NSA_000586	56.083	NA	NA	55.828
NSA_002340	56.083	NA	NA	55.828
NSA_005227	56.083	NA	NA	55.828
NSA_005365	56.083	NA	NA	55.828
NSA_006171	56.083	NA	NA	55.828
NSA_006636	56.083	NA	NA	55.828
NSA_007670	56.083	NA	NA	55.828
NSA_009708	56.083	NA	NA	55.828
NSA_009999	56.083	NA	NA	55.828
NSA_001750	56.093	61.713	NA	NA
NSA_002523	56.093	61.713	NA	NA
NSA_004546	56.093	61.713	NA	NA
NSA_007186	56.093	61.713	NA	NA
NSA_007884	56.093	61.713	NA	NA
NSA_006879	56.412	NA	52.654	56.197
NSA_003898	56.448	61.713	NA	56.563
NSA_005355	56.448	61.713	NA	56.563
NSA_005928	56.448	61.713	NA	56.563
NSA_006000	56.448	61.713	NA	56.563
NSA_000367	56.748	62.346	NA	56.563
NSA_001311	56.748	62.346	NA	56.563
NSA_001585	56.748	62.346	NA	56.563
NSA_001763	56.748	62.346	NA	56.563
NSA_003965	56.748	NA	NA	56.563
NSA_006050	56.748	62.346	NA	NA
NSA_006531	56.748	NA	NA	56.563
NSA_006537	56.748	NA	NA	56.563
NSA_006978	56.748	62.346	NA	56.563
NSA_007365	56.748	62.346	NA	56.563
NSA_007753	56.748	NA	NA	56.563
NSA_003530	56.782	62.346	54.938	NA
NSA_005230	56.782	62.346	54.938	NA
NSA_006890	56.782	62.346	54.938	NA
NSA_001769	56.824	NA	54.938	56.563
NSA_001866	56.824	NA	54.938	56.563
NSA_003735	56.824	NA	54.938	56.563
NSA_003765	56.824	NA	54.938	56.563
NSA_005077	56.824	NA	54.938	56.563
NSA_001236	56.844	NA	54.938	NA
NSA_003365	56.954	62.717	54.938	NA
NSA_003685	56.954	62.717	54.938	NA
NSA_004492	57.379	NA	55.674	56.929
NSA_003889	57.515	63.088	55.674	NA
NSA_005790	57.515	63.088	55.674	NA
NSA_006119	57.515	63.088	55.674	NA
NSA_008380	57.515	63.088	55.674	NA
NSA_006561	57.687	63.462	55.674	NA
NSA_006820	57.687	63.462	55.674	NA
NSA_004588	58.009	63.462	NA	57.963
NSA_005776	58.009	63.462	NA	57.963
NSA_001547	58.443	NA	56.393	58.328
NSA_004159	58.443	NA	56.393	58.328
NSA_005081	58.443	NA	56.393	58.328
NSA_000620	58.486	64.145	NA	NA
NSA_001670	58.486	64.145	NA	NA
NSA_002287	58.486	64.145	NA	NA
NSA_006275	58.564	64.227	NA	NA
NSA_000944	58.566	NA	NA	58.328
NSA_006965	58.566	NA	57.134	58.328
NSA_007276	58.566	NA	56.393	58.328
NSA_007679	58.566	NA	56.393	58.328
NSA_008283	58.566	NA	57.134	58.328
NSA_009718	58.566	NA	56.393	58.328
NSA_002843	58.815	NA	57.134	58.328
NSA_002103	58.938	NA	NA	58.699
NSA_004983	58.938	NA	NA	58.699
NSA_005523	58.938	NA	NA	58.699
NSA_006450	58.938	NA	57.134	58.699
NSA_002639	59.001	NA	57.134	58.699
NSA_002330	60.264	66.556	57.88	NA
NSA_002763	60.264	66.556	57.88	NA
NSA_003285	60.264	66.556	57.88	NA
NSA_003662	60.264	NA	57.88	NA
NSA_000496	60.376	NA	NA	60.129
NSA_000947	60.376	NA	NA	60.129
NSA_007024	60.376	NA	58.988	60.129
NSA_004226	60.469	66.556	58.247	NA
NSA_004722	60.469	66.556	58.247	NA
NSA_000516	60.482	NA	58.988	59.763
NSA_001647	60.657	NA	58.988	60.129
NSA_001722	60.657	NA	58.988	60.129
NSA_002237	60.657	NA	58.988	60.129
NSA_003341	60.657	NA	58.988	60.129
NSA_003641	60.657	NA	58.988	60.129
NSA_004429	60.657	NA	58.988	60.129
NSA_004399	60.874	67.262	NA	60.129
NSA_009864	60.874	67.262	NA	NA
NSA_005619	61.231	NA	59.317	NA
HT294	61.872	67.605	NA	NA
NSA_007309	62.009	67.756	NA	NA
NSA_004664	62.372	NA	60.446	NA
NSA_007481	62.372	NA	60.446	NA
NSA_004643	63.857	NA	61.919	NA
NSA_008072	63.857	NA	61.919	NA
ORS838	63.972	69.72	NA	NA
NSA_005864	65.852	NA	63.889	NA
NSA_001975	67.467	NA	65.474	NA
NSA_002689	67.467	NA	65.474	NA
NSA_004599	67.467	NA	65.474	NA
NSA_002872	67.875	NA	65.873	NA
NSA_002902	67.875	NA	65.873	NA
NSA_006621	67.875	NA	65.873	NA
NSA_006631	67.875	NA	65.873	NA
NSA_005339	71.187	NA	69.087	NA
NSA_008169	71.187	NA	69.087	NA
NSA_003961	75.613	NA	73.283	NA
NSA_009622	75.613	NA	73.283	NA
NSA_000543	75.677	81.284	NA	NA
NSA_001996	76.068	NA	73.71	NA
NSA_004578	76.068	NA	73.71	NA
NSA_007646	77.234	NA	76.718	78.229
CRT127	77.592	83.229	NA	NA
NSA_003975	78.373	NA	76.718	78.229
NSA_003652	81.776	NA	NA	83.794
NSA_004539	81.776	NA	NA	83.794
NSA_006504	81.776	NA	NA	83.794
NSA_001921	82.527	NA	79.293	84.523
NSA_006668	88.715	97.199	NA	91.691
NSA_009609	88.715	97.199	NA	91.691
NSA_007367	89.083	96.971	NA	92.068
NSA_005331	89.615	96.424	NA	92.443
ORS617	89.741	94.231	NA	NA
NSA_000990	90.193	96.044	NA	92.812
NSA_005588	90.193	96.044	NA	92.812
NSA_002235	90.282	95.877	85.385	92.812
NSA_002466	90.282	95.877	NA	NA
NSA_008120	90.282	95.877	85.385	92.812
NSA_005939	91.144	95.541	86.128	93.837
NSA_005792	91.252	95.541	NA	93.837
NSA_009855	91.252	95.541	NA	93.837
NSA_000140	91.374	95.541	86.502	94.21
NSA_001478	91.374	95.541	86.502	94.21
NSA_008453	91.991	NA	NA	94.892
NSA_000874	92.881	95.077	NA	NA
NSA_002626	102.117	106.038	NA	106.215
NSA_000297	102.298	NA	NA	106.593
NSA_003189	102.298	NA	NA	106.593
NSA_007739	103.421	106.41	NA	108.459
NSA_002173	103.602	106.787	NA	108.459
NSA_002349	103.602	NA	NA	108.459
NSA_003403	103.602	106.787	NA	108.459
NSA_005606	103.602	NA	NA	108.459
NSA_007031	103.602	NA	NA	108.459
NSA_000651	103.779	106.787	NA	108.827
NSA_000790	103.779	106.787	NA	NA
NSA_001449	103.779	NA	NA	108.827
NSA_001455	103.779	106.787	NA	108.827
NSA_003100	103.779	106.787	NA	108.827
NSA_003130	103.779	106.787	NA	108.827
NSA_005613	103.779	106.787	NA	108.827
NSA_006556	103.779	106.787	NA	108.827
NSA_003193	104.599	NA	NA	107.343

## Sheet: LG10
Linkage group 10
Markers	Consensus	Pop1	Pop2	Pop3
Locus	Position	Position	Position	Position
NSA_001982	0	NA	NA	0
NSA_001007	0.468	0.359	0	0.426
NSA_004958	0.468	0	0	0.426
NSA_001735	0.576	0	0	0.426
NSA_004456	0.576	0	0	0.426
NSA_002921	0.953	0.37	0	0.426
NSA_005470	0.966	1.119	0	1.163
NSA_001154	1.251	NA	0	1.535
NSA_000265	1.53	0.742	0	0.794
NSA_004172	1.53	0	0	NA
NSA_007253	1.53	0	0	NA
NSA_003014	2.421	NA	0.358	1.883
NSA_005759	2.421	NA	0	1.883
NSA_002166	2.986	NA	0.383	2.998
NSA_009681	3.363	1.119	0.758	3.372
NSA_000434	4.084	1.119	1.526	6.087
NSA_005829	4.084	1.119	NA	6.087
NSA_006384	4.084	NA	NA	6.087
NSA_005887	4.922	NA	1.888	6.087
NSA_002126	5.574	1.119	2.589	6.087
NSA_006078	11.087	12.418	7.226	12.691
NSA_005495	11.999	NA	7.983	NA
NSA_004655	13.041	15.614	8.683	14.469
NSA_007952	13.041	NA	8.683	14.469
NSA_003380	13.939	16.784	9.811	14.848
NSA_005052	14.708	17.58	10.951	15.225
NSA_001561	17.765	NA	14.41	17.476
NSA_004736	19.694	NA	15.182	21.081
NSA_007406	20.675	NA	16.345	21.787
NSA_006037	21.308	NA	16.894	22.543
NSA_009402	21.308	NA	16.894	22.543
NSA_009991	21.308	NA	16.894	22.543
NSA_000638	21.701	26.644	16.554	NA
NSA_004532	21.701	NA	16.554	NA
ORS1067	23.785	27.851	NA	NA
NSA_007823	24.552	28.783	NA	NA
NSA_002598	25.272	32.522	20.696	27.074
NSA_004012	25.926	32.522	21.803	27.471
NSA_001212	26.141	32.522	20.696	NA
NSA_004925	26.141	32.522	20.696	27.471
NSA_007138	26.141	32.522	20.696	27.471
NSA_004959	27.493	33.375	22.207	27.471
NSA_004158	29.448	36.375	22.983	NA
NSA_007101	30.711	43.31	26.923	NA
NSA_000751	31.371	43.31	27.701	NA
NSA_000927	31.371	43.31	27.701	NA
NSA_004201	31.371	43.31	27.701	NA
NSA_004196	32.883	40.497	24.967	NA
ORS1088	32.883	40.497	NA	NA
NSA_004170	33.514	41.318	26.107	NA
NSA_005222	34.025	43.967	30.901	NA
NSA_007748	34.281	42.13	26.527	NA
NSA_002963	34.818	43.967	32.513	NA
NSA_000797	35.019	NA	32.105	NA
NSA_000096	35.419	43.31	27.282	NA
NSA_003763	35.419	43.31	NA	NA
NSA_009894	35.419	43.31	27.282	NA
NSA_003031	36.329	NA	34.384	NA
NSA_000932	36.754	43.58	30.495	NA
NSA_005915	37.082	NA	34.938	NA
NSA_008216	37.082	NA	34.938	NA
NSA_001116	37.441	43.967	31.307	NA
NSA_006053	38.241	NA	NA	44.847
NSA_002932	38.335	44.656	33.669	NA
NSA_003245	38.335	NA	33.669	NA
NSA_004662	38.335	44.656	33.669	NA
NSA_006407	38.335	44.656	NA	NA
NSA_007975	39.058	46.504	37.222	44.847
NSA_002065	39.28	NA	38.018	NA
NSA_000683	39.331	NA	38.413	NA
NSA_004947	39.331	NA	38.413	46.013
NSA_005726	39.331	NA	38.413	46.013
NSA_002001	39.336	NA	NA	46.013
NSA_001441	39.63	45.038	35.654	NA
NSA_004103	39.63	45.038	35.654	NA
NSA_007289	39.63	45.038	35.654	NA
NSA_007556	39.63	45.038	35.654	NA
NSA_000979	39.825	45.42	36.046	NA
NSA_003578	39.825	45.42	36.046	NA
NSA_004685	39.825	NA	36.046	NA
NSA_003463	40.006	45.788	36.446	NA
NSA_007169	40.006	NA	36.446	NA
NSA_002738	40.605	NA	39.563	46.013
NSA_003432	40.605	NA	39.563	NA
NSA_005226	40.605	NA	39.563	NA
NSA_005360	40.605	NA	39.563	NA
NSA_000228	40.847	NA	39.953	NA
NSA_008075	40.847	NA	39.953	NA
NSA_000718	40.927	NA	NA	47.345
NSA_002993	40.927	NA	NA	47.345
NSA_005858	40.927	NA	NA	47.345
NSA_009970	42.16	47.052	41.66	NA
NSA_000346	42.423	47.603	41.986	NA
NSA_000606	42.423	47.603	41.986	NA
NSA_001223	42.423	47.603	41.986	NA
NSA_003407	42.423	47.603	41.986	NA
NSA_003845	42.423	47.603	41.986	NA
NSA_004390	42.423	47.603	41.986	NA
NSA_004882	42.423	47.603	41.986	NA
NSA_007881	42.423	47.603	41.986	NA
NSA_002967	42.613	47.603	43.49	49.427
NSA_002435	42.648	NA	42.363	NA
NSA_003586	42.648	47.603	42.363	NA
NSA_005946	42.681	46.504	38.018	NA
NSA_002036	42.775	NA	42.686	49.026
NSA_000550	42.856	47.603	43.114	49.053
NSA_001843	42.856	NA	43.114	NA
NSA_003791	42.856	47.603	43.114	NA
NSA_006453	42.856	47.603	43.114	NA
NSA_000777	42.947	47.052	41.402	NA
NSA_004447	42.947	47.052	41.402	NA
NSA_006332	42.947	NA	41.402	NA
NSA_007557	42.947	NA	41.402	47.345
NSA_009640	42.947	47.052	41.402	NA
NSA_003170	43.164	47.603	42.742	NA
NSA_003869	43.164	NA	42.742	49.053
NSA_004488	43.164	NA	42.742	49.053
NSA_004892	43.164	NA	42.742	NA
NSA_007177	43.164	47.603	42.742	NA
NSA_000472	43.176	46.826	39.953	NA
ORS437	43.54	47.265	NA	NA
NSA_008435	43.594	NA	43.492	NA
NSA_000229	43.601	47.603	43.49	NA
NSA_000964	43.601	47.603	43.49	NA
NSA_001325	43.601	47.603	43.49	NA
NSA_001472	43.601	47.603	43.49	NA
NSA_001740	43.601	47.603	43.49	NA
NSA_004273	43.601	47.603	43.49	NA
NSA_005207	43.601	47.603	43.49	NA
NSA_006046	43.601	47.603	43.49	NA
NSA_006232	43.601	47.603	43.49	NA
NSA_007315	43.601	47.603	43.49	NA
NSA_007347	43.601	47.603	43.49	NA
NSA_007356	43.601	47.603	43.49	NA
NSA_007545	43.601	47.603	43.49	NA
NSA_007838	43.601	47.603	43.49	NA
NSA_008092	43.601	47.603	43.49	NA
NSA_009301	43.601	47.603	43.49	NA
NSA_009672	43.88	NA	43.867	50.777
NSA_000825	43.894	NA	43.867	50.795
NSA_000831	43.894	47.603	43.867	50.795
NSA_001162	43.894	47.603	43.867	50.795
NSA_003001	43.894	47.603	43.867	50.795
NSA_003547	43.894	47.603	43.867	50.795
NSA_005109	43.894	47.603	43.867	50.795
NSA_005816	43.894	47.603	43.867	50.795
NSA_007046	43.894	47.603	43.867	50.795
NSA_007566	43.894	47.603	43.867	50.795
NSA_007849	43.894	47.603	43.867	50.795
NSA_009613	43.894	47.603	43.867	50.795
NSA_009902	43.894	NA	44.236	50.795
NSA_009956	43.894	47.603	43.867	50.795
NSA_009978	43.894	47.603	43.867	50.795
ORS779	43.897	47.489	NA	NA
NSA_002437	43.963	47.603	43.862	NA
NSA_001804	43.991	47.593	43.867	NA
NSA_000601	44.038	NA	43.954	NA
NSA_009322	44.038	47.623	NA	NA
NSA_008491	44.039	47.584	43.867	NA
ORS815	44.083	47.672	NA	NA
NSA_000184	44.111	47.603	43.867	NA
NSA_000210	44.111	47.603	43.867	NA
NSA_000456	44.111	47.603	43.867	NA
NSA_000622	44.111	47.603	43.867	NA
NSA_001113	44.111	47.603	43.867	NA
NSA_001266	44.111	47.603	43.867	NA
NSA_001398	44.111	47.603	NA	NA
NSA_001421	44.111	47.603	43.867	NA
NSA_001459	44.111	47.603	43.867	NA
NSA_001541	44.111	47.603	NA	NA
NSA_001545	44.111	47.603	43.867	NA
NSA_001612	44.111	47.603	43.867	NA
NSA_001758	44.111	47.603	43.867	NA
NSA_001785	44.111	47.603	43.867	NA
NSA_002238	44.111	47.603	NA	NA
NSA_002243	44.111	47.603	43.867	NA
NSA_002438	44.111	47.603	43.867	NA
NSA_002492	44.111	47.603	43.867	NA
NSA_002587	44.111	47.603	43.867	NA
NSA_002592	44.111	47.603	43.867	NA
NSA_002723	44.111	47.603	43.867	NA
NSA_002756	44.111	47.603	43.867	NA
NSA_002761	44.111	47.603	NA	NA
NSA_002888	44.111	47.603	43.867	NA
NSA_002917	44.111	47.603	NA	NA
NSA_002931	44.111	47.603	43.867	NA
NSA_003140	44.111	47.603	43.867	NA
NSA_003265	44.111	47.603	43.867	NA
NSA_003268	44.111	47.603	NA	NA
NSA_003274	44.111	47.603	43.867	NA
NSA_003300	44.111	47.603	43.867	NA
NSA_003384	44.111	47.603	43.867	NA
NSA_003411	44.111	47.603	NA	NA
NSA_003450	44.111	NA	43.867	NA
NSA_003634	44.111	47.603	43.867	NA
NSA_003853	44.111	47.603	43.867	NA
NSA_003886	44.111	NA	43.867	NA
NSA_003957	44.111	47.603	43.867	NA
NSA_003963	44.111	47.603	43.867	NA
NSA_004023	44.111	47.603	43.867	NA
NSA_004110	44.111	47.603	43.867	NA
NSA_004115	44.111	47.603	43.867	NA
NSA_004267	44.111	47.603	43.867	NA
NSA_004308	44.111	47.603	43.867	NA
NSA_004417	44.111	47.603	43.867	NA
NSA_004420	44.111	47.603	NA	NA
NSA_004589	44.111	47.603	NA	NA
NSA_004691	44.111	47.603	43.867	NA
NSA_004773	44.111	47.603	43.867	NA
NSA_004794	44.111	47.603	43.867	NA
NSA_004940	44.111	47.603	43.867	NA
NSA_004996	44.111	47.603	43.867	NA
NSA_005000	44.111	47.603	43.867	NA
NSA_005001	44.111	47.603	43.867	NA
NSA_005084	44.111	47.603	43.867	NA
NSA_005102	44.111	47.603	43.867	NA
NSA_005111	44.111	47.603	43.867	NA
NSA_005242	44.111	NA	43.867	NA
NSA_005367	44.111	47.603	43.867	NA
NSA_005386	44.111	47.603	43.867	NA
NSA_005487	44.111	47.603	43.867	NA
NSA_005562	44.111	47.603	43.867	NA
NSA_005579	44.111	47.603	43.867	NA
NSA_005635	44.111	47.603	43.867	NA
NSA_005649	44.111	47.603	43.867	NA
NSA_005692	44.111	47.603	43.867	NA
NSA_005805	44.111	47.603	43.867	NA
NSA_005809	44.111	47.603	NA	NA
NSA_005924	44.111	47.603	43.867	NA
NSA_005957	44.111	47.603	43.867	NA
NSA_005961	44.111	47.603	43.867	NA
NSA_005986	44.111	47.603	43.867	NA
NSA_006073	44.111	47.603	NA	NA
NSA_006238	44.111	47.603	43.867	NA
NSA_006333	44.111	NA	43.867	NA
NSA_006374	44.111	47.603	43.867	NA
NSA_006515	44.111	47.603	43.867	NA
NSA_006610	44.111	47.603	43.867	NA
NSA_006615	44.111	47.603	43.867	NA
NSA_006626	44.111	47.603	43.867	NA
NSA_006637	44.111	NA	43.867	NA
NSA_006691	44.111	47.603	43.867	NA
NSA_006718	44.111	47.603	NA	NA
NSA_006861	44.111	47.603	43.867	NA
NSA_006969	44.111	47.603	43.867	NA
NSA_006977	44.111	47.603	43.867	NA
NSA_006980	44.111	47.603	43.867	NA
NSA_007039	44.111	47.603	NA	NA
NSA_007113	44.111	47.603	44.236	NA
NSA_007149	44.111	47.603	43.867	NA
NSA_007162	44.111	47.603	43.867	NA
NSA_007189	44.111	NA	43.867	NA
NSA_007259	44.111	47.603	NA	NA
NSA_007376	44.111	47.603	43.867	NA
NSA_007380	44.111	47.603	43.867	NA
NSA_007447	44.111	47.603	43.867	NA
NSA_007552	44.111	47.603	43.867	NA
NSA_007593	44.111	47.603	43.867	NA
NSA_007635	44.111	47.603	43.867	NA
NSA_007639	44.111	47.603	43.867	NA
NSA_007776	44.111	NA	43.867	NA
NSA_007842	44.111	47.603	43.867	NA
NSA_007869	44.111	NA	43.867	NA
NSA_007921	44.111	NA	43.867	NA
NSA_007974	44.111	47.603	43.867	NA
NSA_008051	44.111	47.603	43.867	NA
NSA_008242	44.111	47.603	43.867	NA
NSA_008309	44.111	47.603	NA	NA
NSA_008553	44.111	NA	43.867	NA
NSA_008667	44.111	47.603	43.867	NA
NSA_009303	44.111	47.603	43.867	NA
NSA_009326	44.111	NA	43.867	NA
NSA_009381	44.111	47.603	43.867	NA
NSA_009413	44.111	47.603	43.867	NA
NSA_009518	44.111	47.603	43.867	NA
NSA_009557	44.111	47.603	43.867	NA
NSA_009777	44.111	47.603	43.867	NA
NSA_009785	44.111	47.603	43.867	NA
NSA_009808	44.111	47.603	NA	NA
NSA_009875	44.111	NA	43.867	NA
NSA_009950	44.111	47.603	43.867	NA
NSA_009958	44.111	47.603	43.867	NA
ORS78	44.111	47.603	NA	NA
NSA_004147	44.159	NA	44.236	51.075
NSA_000637	44.416	48.018	NA	NA
NSA_000701	44.416	48.018	44.236	NA
NSA_001271	44.416	48.018	44.236	NA
NSA_007100	44.416	48.018	44.236	NA
NSA_007157	44.416	48.018	44.236	NA
NSA_009455	44.416	48.018	NA	NA
NSA_000038	44.61	48.294	44.236	NA
NSA_000262	44.61	48.294	NA	NA
NSA_000832	44.61	NA	44.236	NA
NSA_000835	44.61	48.294	44.236	NA
NSA_001202	44.61	48.294	NA	NA
NSA_001365	44.61	NA	44.236	NA
NSA_001409	44.61	48.294	44.236	NA
NSA_002305	44.61	48.294	44.236	NA
NSA_003030	44.61	48.294	44.236	NA
NSA_003565	44.61	48.294	44.236	NA
NSA_004094	44.61	48.294	NA	NA
NSA_004150	44.61	48.294	44.236	NA
NSA_004274	44.61	48.294	44.236	NA
NSA_005053	44.61	48.294	NA	NA
NSA_006031	44.61	48.294	NA	NA
NSA_006362	44.61	NA	44.236	NA
NSA_006819	44.61	NA	44.236	NA
NSA_007078	44.61	48.294	NA	NA
NSA_007482	44.61	48.294	44.236	NA
NSA_007544	44.61	NA	44.236	NA
NSA_008923	44.61	48.294	44.236	NA
NSA_009624	44.61	NA	44.236	NA
NSA_009627	44.61	48.294	44.236	NA
NSA_009689	44.61	48.294	44.236	NA
NSA_009786	44.61	48.294	44.236	NA
NSA_002059	44.851	48.315	NA	NA
NSA_000576	44.951	48.294	44.973	NA
NSA_002621	44.951	48.294	44.973	NA
NSA_004046	44.951	NA	44.973	NA
NSA_004684	44.951	NA	44.973	NA
NSA_005404	44.951	48.294	44.973	NA
NSA_006682	44.951	NA	44.973	NA
NSA_007701	44.951	48.294	44.973	NA
NSA_007846	44.951	48.294	44.973	NA
NSA_009690	45.404	NA	45.731	NA
NSA_002571	45.505	48.477	46.109	NA
NSA_002926	45.505	NA	46.109	NA
NSA_003043	45.505	48.477	NA	NA
NSA_003132	45.505	48.477	46.109	NA
NSA_003201	45.505	48.294	46.109	NA
NSA_003538	45.505	NA	46.109	NA
NSA_006707	45.505	NA	46.109	NA
NSA_008121	45.505	48.294	46.109	NA
NSA_002513	45.506	48.482	46.081	NA
NSA_000616	45.824	49.204	NA	NA
NSA_004779	45.824	49.204	NA	NA
NSA_005491	46.04	48.477	46.482	53.269
NSA_006539	46.04	48.477	46.482	53.269
NSA_008084	46.04	48.477	46.482	NA
NSA_000916	46.215	48.82	47.245	53.269
NSA_001892	46.215	48.82	47.245	53.269
NSA_002538	46.215	48.82	47.245	53.269
NSA_004616	46.215	48.82	47.245	NA
NSA_006559	46.215	48.82	NA	NA
ORS684	46.215	48.82	NA	NA
NSA_000989	46.435	48.82	46.863	NA
NSA_002324	46.435	48.82	46.863	NA
NSA_006994	46.435	48.82	46.863	53.269
NSA_002239	46.449	49.204	48.356	53.588
NSA_002656	46.449	49.204	48.356	53.588
NSA_003962	46.449	49.204	48.356	53.588
NSA_007091	46.676	49.957	50.112	NA
NSA_000698	47.066	49.956	50.112	55.624
NSA_005486	47.066	49.956	NA	NA
NSA_001024	47.276	48.82	47.983	NA
NSA_006740	47.276	48.82	47.983	NA
NSA_007093	47.276	49.204	47.983	53.588
NSA_007114	47.276	48.82	47.983	NA
NSA_008059	47.475	NA	48.379	NA
NSA_001900	47.512	NA	48.356	NA
NSA_002445	47.512	49.204	48.356	NA
NSA_003177	47.512	49.204	48.356	NA
NSA_004073	47.512	NA	48.356	NA
NSA_006622	47.512	NA	48.356	NA
NSA_006975	47.512	49.204	48.356	NA
NSA_007340	47.512	49.204	48.356	NA
NSA_007745	47.512	49.204	48.356	NA
NSA_009853	47.512	49.204	48.356	NA
NSA_005221	47.562	50.255	50.862	56.719
ORS749	47.562	50.255	NA	NA
NSA_000939	47.676	49.569	49.801	NA
NSA_001692	47.676	49.569	NA	NA
NSA_002214	47.676	49.569	49.801	NA
NSA_002468	47.676	49.569	49.801	NA
NSA_003922	47.676	49.569	NA	NA
NSA_004011	47.676	NA	49.801	NA
NSA_004531	47.676	NA	49.801	NA
NSA_005535	47.676	49.569	49.801	NA
NSA_005949	47.676	49.569	NA	NA
NSA_007791	47.676	49.569	49.801	NA
NSA_001751	48.264	49.204	49.108	NA
NSA_007061	48.264	49.204	49.108	NA
NSA_009952	48.393	NA	49.801	55.272
HT991	48.429	51.52	NA	NA
NSA_002092	48.429	51.52	53.678	NA
NSA_003220	48.429	51.52	53.678	NA
NSA_003396	48.429	51.52	53.678	NA
NSA_003998	48.429	51.52	53.678	NA
NSA_007125	48.429	51.52	53.678	NA
ORS1095	48.429	51.52	NA	NA
NSA_000501	48.497	NA	49.412	NA
NSA_002088	48.497	49.204	49.412	NA
NSA_003522	48.497	NA	49.412	NA
NSA_006905	48.497	NA	49.412	NA
NSA_001799	49.013	50.427	52.351	NA
NSA_001928	49.013	50.427	NA	NA
NSA_002282	49.013	50.427	52.351	NA
NSA_006391	49.013	50.427	52.351	NA
NSA_007243	49.013	50.427	52.351	NA
NSA_000615	49.245	NA	50.112	NA
NSA_004173	49.245	49.956	50.112	NA
NSA_005907	49.245	NA	50.112	NA
NSA_007393	49.245	49.569	50.112	NA
NSA_008156	49.245	49.956	50.112	NA
NSA_009716	49.245	49.956	50.112	55.624
NSA_002972	49.678	51.104	52.926	NA
NSA_005626	49.678	51.104	53.678	NA
NSA_006940	49.678	51.104	53.678	NA
NSA_000083	49.972	NA	50.862	NA
NSA_003575	49.972	NA	50.862	NA
NSA_005177	49.972	50.427	50.862	NA
NSA_005681	50.068	52.979	54.368	NA
ORS613	50.172	53.101	NA	NA
NSA_000924	50.577	51.955	54.054	NA
NSA_003146	50.577	51.955	54.054	NA
NSA_005878	50.577	51.955	54.054	NA
NSA_002426	50.919	50.427	52.056	NA
NSA_002624	50.919	50.427	52.056	NA
NSA_006959	50.919	50.427	52.056	NA
NSA_002865	50.941	53.752	55.103	NA
NSA_001613	51.19	54.107	55.103	NA
NSA_003442	51.19	54.107	55.103	NA
NSA_000937	51.517	54.383	55.103	NA
NSA_002562	51.517	54.383	NA	NA
NSA_000613	51.703	53.425	54.736	NA
NSA_002541	51.703	53.425	54.736	NA
NSA_003693	51.703	53.425	54.736	NA
NSA_007533	51.703	53.425	55.103	NA
NSA_001144	52.056	51.52	53.678	NA
NSA_004850	52.062	54.776	56.245	NA
NSA_009964	52.062	54.776	56.245	NA
NSA_006651	52.264	55.186	NA	NA
NSA_001317	52.445	54.265	55.49	NA
NSA_001774	52.445	54.383	55.49	NA
NSA_001532	52.745	55.71	56.245	NA
NSA_003768	52.774	NA	54.368	NA
NSA_005680	52.774	NA	54.368	NA
NSA_006497	52.774	52.979	54.368	NA
NSA_006518	52.774	NA	54.368	NA
NSA_009799	53.041	55.936	NA	NA
NSA_001152	53.044	55.939	58.198	NA
NSA_003619	53.044	55.939	58.198	NA
NSA_005088	53.044	55.939	58.74	NA
NSA_007207	53.044	55.939	58.198	61.824
NSA_009515	53.044	55.939	58.198	NA
NSA_000231	53.283	55.175	56.245	NA
NSA_000458	53.283	55.175	56.245	NA
NSA_001041	53.283	55.175	56.245	NA
NSA_000788	53.455	NA	55.103	NA
NSA_004969	53.455	NA	55.103	NA
NSA_005302	53.455	NA	55.103	NA
NSA_006595	53.455	NA	55.103	NA
NSA_007936	53.455	NA	55.103	NA
NSA_008218	53.455	NA	55.103	NA
NSA_002642	53.468	56.252	58.74	NA
NSA_004049	53.842	55.538	57.018	NA
NSA_000537	54.266	57.012	59.539	NA
NSA_005042	54.643	55.175	56.629	NA
NSA_000754	55.12	56.521	58.74	NA
NSA_006823	55.12	NA	58.74	NA
NSA_001056	55.655	NA	58.198	61.824
NSA_001642	55.655	NA	58.198	NA
NSA_005634	55.797	55.538	57.808	NA
NSA_007072	55.797	55.538	57.808	NA
NSA_004394	56.072	58.617	61.504	NA
NSA_000078	56.76	NA	59.539	62.789
NSA_000943	56.76	NA	59.539	62.789
NSA_005690	57.267	58.617	62.307	64.388
NSA_007385	57.428	60.141	NA	NA
NSA_001572	57.581	NA	59.936	NA
NSA_000648	57.641	59.762	NA	66.289
NSA_008313	57.641	60.129	NA	66.289
NSA_002959	57.879	NA	NA	64.764
NSA_001013	58.071	59.014	62.307	NA
NSA_005901	58.574	61.335	67.167	NA
NSA_005398	58.644	58.617	61.095	NA
NSA_000568	58.746	60.527	NA	67.595
NSA_001415	58.882	NA	61.504	NA
NSA_002157	59.891	60.129	65.565	NA
NSA_006291	59.891	60.129	65.565	NA
NSA_009000	59.891	60.129	NA	NA
NSA_005333	61.111	64.056	67.969	NA
NSA_003431	61.79	62.112	67.563	NA
NSA_009571	61.79	61.335	67.563	NA
NSA_009885	61.79	NA	67.563	67.975
NSA_000670	62.12	62.43	67.969	NA
NSA_002368	62.12	62.43	67.969	NA
NSA_001463	62.485	NA	67.167	67.975
NSA_000013	63.755	64.814	68.375	71.289
NSA_002308	63.755	NA	NA	71.289
NSA_003149	63.755	64.814	67.969	NA
NSA_008558	64.398	NA	NA	71.652
NSA_004474	64.411	NA	NA	71.668
NSA_001080	68.216	70.007	71.884	NA
NSA_002563	69.397	72.186	NA	76.61
ORS691	69.788	72.067	NA	NA
NSA_002386	82.155	85.23	84.79	NA
NSA_003021	82.155	85.23	NA	NA
NSA_005184	82.155	85.23	NA	NA
NSA_007752	82.155	85.23	84.79	NA
HT872	83.024	85.553	NA	NA
NSA_006199	86.432	NA	90.009	NA
NSA_004178	87.559	85.23	91.155	NA
NSA_005898	88.614	91.051	93.744	NA
NSA_000338	89.194	90.839	93.744	NA
NSA_006479	90.377	92.893	NA	NA
NSA_000972	90.894	94.835	94.462	NA
NSA_003125	90.894	NA	94.481	NA
NSA_003214	90.894	94.826	NA	NA
NSA_003511	90.894	94.826	NA	NA
NSA_003881	90.894	94.826	NA	NA
NSA_004268	90.894	94.826	NA	NA
NSA_005796	90.894	94.826	94.481	NA
NSA_007501	90.894	94.826	94.481	NA
NSA_007870	90.894	NA	94.481	NA
NSA_009757	90.894	NA	94.481	NA

[truncated: 7 more sheets: LG11, LG12, LG13, LG14, LG15, LG16, LG17]
